# Supplementary material for: High throughput sequencing reveals novel and abiotic stress-regulated microRNAs in the inflorescences of rice
Source: BMC Plant Biol. 2012 Aug 3;12:132. doi: 10.1186/1471-2229-12-132 (PMC3431262; doi:10.1186/1471-2229-12-132)
Supplement: Additional file 2 — miRNAs that were identified in rice inflorescences. Detailed information of the predicted rice miRNAs and their targets. [file 1471-2229-12-132-S2.xls]

## Sheet: rice miRNAs
Additional File 2. miRNAs that were identified in the inflorescences of rice
						Normalized Expression Level (TPTM)*
miRNA ID	Family	Compare to rice miRNAs in miRBase	Mature miRNA matches in miRBase	Mature miRNA	Precursor	Control	Drought	Cold	Salt	IDs of Predicted Targets	Target Prediction Score	miRNA-mRNA alignments**	Annotation of Predicted Targets
Osa7_7702015_100	osa-miR1317	new homolog	osa-miR1317-5p	UAGGGAACCCCAUUCCCAUAAA	GCUUUUAAGGUCAUUUCUUUAGGGAACCCCAUUCCCAUAAAUUCAGUAUCCAAAGAUGGUUGUUGUAUGUAUGGGAAUAAGGGUUCCCUAACGAAAUAAU	30	33.4	62.4	62.6	LOC_Os03g02010.1|LOC_Os03g02010.2|LOC_Os03g02010.3|LOC_Os03g02010.4	4	|-|||||-||||||||||||||;|-|||||-||||||||||||||;|-|||||-||||||||||||||;|-|||||-||||||||||||||	DNA methyltransferase protein, putative, expressed|DNA methyltransferase protein, putative, expressed|DNA methyltransferase protein, putative, expressed|DNA methyltransferase protein, putative, expressed
Osa10_10249715_160	osa-miR1317-5p.2		osa-miR1882h|osa-miR1882e|osa-miR1882b|osa-miR1882f|osa-miR1882c|osa-miR1882g|osa-miR1882d|osa-miR1882a|osa-miR1317-5p.2	AGAUUGCUUUCAAGGUCAUUUCUU	AUUAUCGUUACCAAUAUCCUAGAUUGCUUUCAAGGUCAUUUCUUUAGGGAACCCCAUUCCCAUAAAUUCAGUAUCCAAAGCUGGUUGCUGUAUCUAUGGGAAUAAGGGUUCCCUUACGAAAUGAUCUUGGACGUAAUCUAGGAGUUUGCUGACGAUAAUG	632.5	535.1	505	588.7	LOC_Os03g02010.1|LOC_Os03g02010.2|LOC_Os03g02010.3|LOC_Os03g02010.4	3.5	-:||:|||||||||:|||||||||;-:||:|||||||||:|||||||||;-:||:|||||||||:|||||||||;-:||:|||||||||:|||||||||	DNA methyltransferase protein, putative, expressed|DNA methyltransferase protein, putative, expressed|DNA methyltransferase protein, putative, expressed|DNA methyltransferase protein, putative, expressed
Osa7_23400711_120	osa-miR1318	similar but not identical mature miRNA	osa-miR1432	AUCAGGAGAGAUGACACCGACA	UGGGGGGUUUGGGCCCUGUGAUCAGGAGAGAUGACACCGACAUCGCCGGAAUUCGUUCUUGGUCUUGUGCCAUGAUGAAUUGAUGGUCCGUUUGAUGCAGGUGUCAUCUCCCCUGAACAU	332.2	301	235.5	445.9	LOC_Os03g59770.1|LOC_Os03g59790.1|LOC_Os03g59870.1	1	|||||||||||:||||||||||;|||||||||||:||||||||||;|||||||||||:||||||||||	EF hand family protein, putative, expressed|EF hand family protein, putative|EF hand family protein, putative
Osa6_5072502_100	osa-miR1320	different mature miRNA	osa-miR1320-3p	UGUAAAAUUCAUUCGUUCCAA	UAGGCCUACUUUGGAACGGAGGAAUUUUAUAGGAUUUUUGCGGGAAUUUUAACAGAUUCCUGUAAAAUUCAUUCGUUCCAAUGUAGCCCUAUUAGCUUUG	5.6	2.4	8.5	15	LOC_Os03g13800.1|LOC_Os05g38590.3	2.5	||:|||||||||:|:||||||;:|:|||||||||:||||||||	ribosomal protein L7Ae, putative, expressed|expressed protein
Osa5_8862070_120	osa-miR1425		osa-miR1425	UAGGAUUCAAUCCUUGCUGCU	GCUCCACUGUUGACUGCAUUAGGAUUCAAUCCUUGCUGCUAAAUGUAUUGCUUAUAUUCAGCAAUAUAAUGUUCAGCAGCAAGAACUGGAUCUUAAUAUAGUCGAUAGUGGAAGAACGGU	1953.8	2878.4	2383.2	2174.3	LOC_Os08g17970.1	1.5	||||||||||||||-||:|||	hypothetical protein
Osa7_18160281_120	osa-miR1428	new homolog	osa-miR1428f-5p|osa-miR1428g-5p|osa-miR1428e-5p	AAUUCACAGGCCCUAUCUUGUG	UAGGUUAGUGCGCUUGGCAAAUUCACAGGCCCUAUCUUGUGGUAUGAACUGAGAACGCGAUGAUUUAUGGUGCGUAUUGGGGGCCGGCUUACCAUAAGAUAAUGUCGUGAAUUCGCCAAG	763.9	117	434.1	688.8
Osa3_23075348_120	osa-miR1428e-5p		osa-miR1428f-5p|osa-miR1428g-5p|osa-miR1428e-5p	AAUUCACAGGCCCUAUCUUGUG	UAGGUUAGUGCGCUUGGCGAAUUCACAGGCCCUAUCUUGUGGUAUGAACUGGGUACGCGAUGAUUUGCACUGCGUAUUGGGGGCUUACCAUAAGAUAAUGCCAUGAAUUUGUCAAGCGUU	763.9	117	434.1	688.8
Osa7_5450329_120	osa-miR1428f-5p		osa-miR1428f-5p|osa-miR1428g-5p|osa-miR1428e-5p	AAUUCACAGGCCCUAUCUUGUG	AUAGGUUAGUGUGCUUUGCGAAUUCACAGGCCCUAUCUUGUGGUAUGAACUAAGUACGCGAUGAUUUCUGGUACGUAUUGGGGGCUUACCAUAAGAUAAUGCCGUGAAUUCGUAAAGCGU	763.9	117	434.1	688.8
Osa10_3960335_120	osa-miR1428g-5p		osa-miR1428f-5p|osa-miR1428g-5p|osa-miR1428e-5p	AAUUCACAGGCCCUAUCUUGUG	UAAGUUAGUGCGCUUUGCGAAUUCACAGGCCCUAUCUUGUGGUAUGAACUGAGUACGCGAUGAUUUAUGGCGCAUAUUGGGGGCUUACCAAAAGAUAAUGCUGUGAAUUUGCAAAGCGCU	763.9	117	434.1	688.8
Osa8_2035935_160	osa-miR1429-5p	similar but not identical mature miRNA	osa-miR1429-5p	GUAAUAUACUAAUCCGUGCAUCCA	ACAAGCGCACCCAGAUGAAGGUAAUAUACUAAUCCGUGCAUCCAUCGUAUAUCUUACACGUCAUGUGAACGUGCAUCGGUUCAUAAUGUUGUGUUUAUAAAUGUUAAUGGUAUGUGUGGUUGCACGGGUUUGUAUGUUGCAGACGCAGCAUGAGAGACAC	452.3	420.4	488	440.9
Osa1_4765335_200	osa-miR1431		osa-miR1431	UUUGCGAGUUGGCCCGCUUGC	GGUUGCAAGCGGGUCAACCCGUGAACCCGCUUAUAGGCAAAAUUAGUAGGUAACCCGUAUAAAUGAGUUUAUGGAUCGACCCACUUGCAUCUCUAAGUGCGGCAAAUCGGACCACGACGUGAAAACACACGGGUUAUCACUUAUUUUACAUAUAAGUAGGUUUGCGAGUUGGCCCGCUUGCAUCCCUAGAUGCCGUCUUA	22.5	7.2	34	5	LOC_Os12g23010.1	4	|||||-||||||||||-||-|	retrotransposon protein, putative, unclassified
Osa3_35775278_120	osa-miR1433	different mature miRNA	sbi-miR169o	UAGCCAAGGAUGAUUUGCCUGU	AGUAAGAGGCCAUCUUCGAUAGCCAAGGAUGAUUUGCCUGUAGCCCCAUUGUCAUCAGCUCUCUCCGUCGAGAGCGACAACCGGGCUCUACUGGCAAGUCUCCUCGGCUACCCGAGUACC	84.5	124.2	170.2	75.1	LOC_Os03g44540.1	3	-|||||||:|||||||||||::	nuclear transcription factor Y subunit, putative, expressed
Osa1_4665363_120	osa-miR156b		tae-miR156|bna-miR156a|rco-miR156a|hvu-miR156|rco-miR156d|rco-miR156c|rco-miR156b|ath-miR156a|ptc-miR156f|ptc-miR156a|ppt-miR156a|aly-miR156e|sbi-miR156b|ath-miR156f|zma-miR156h|ptc-miR156e|zma-miR156l|zma-miR156e|ptc-miR156b|sbi-miR156a|ptc-miR156c|osa-miR156a|ctr-miR156|ath-miR156b|zma-miR156f|zma-miR156i|mtr-miR156c|zma-miR156d|zma-miR156g|ghr-miR156b|csi-miR156|ath-miR156c|zma-miR156b|ath-miR…	UGACAGAAGAGAGUGAGCAC	UCUAUGGGUUUUGGAGGUCUGACAGAAGAGAGUGAGCACACACGGUGCUUUCUUAGCAUGCAAGAGCCAUGCUGGGAGCUGUGCGUGCUCACUCUCUAUCUGUCAGCCGUUCACCAUGCC	1032.3	1165.7	1208.6	723.9	LOC_Os01g69830.1|LOC_Os02g07780.1|LOC_Os02g07780.2|LOC_Os04g46580.1|LOC_Os06g45310.1|LOC_Os06g49010.1|LOC_Os06g49010.2|LOC_Os06g49010.3|LOC_Os06g49010.4|LOC_Os06g49010.5|LOC_Os06g49010.6|LOC_Os08g39890.1|LOC_Os08g41940.1|LOC_Os09g31438.1|LOC_Os09g32944.1|LOC_Os11g30370.1	1	|||||||||||||-||||||;|||||||||||||-||||||;|||||||||||||-||||||;|||||||||||||-||||||;|||||||||||||-||||||;|||||||||||||-||||||;|||||||||||||-||||||;|||||||||||||-||||||;|||||||||||||-||||||;|||||||||||||-||||||;|||||||||||||-||||||;|||||||||||||-||||||;|||||||||||||-||||||;|||||||||||||-||||||;|||||||||||||-||||||;|||||||||||||-||||||	OsSPL2 - SBP-box gene family member, expressed|OsSPL4 - SBP-box gene family member, expressed|OsSPL4 - SBP-box gene family member, expressed|OsSPL7 - SBP-box gene family member, expressed|OsSPL11 - SBP-box gene family member, expressed|OsSPL12 - SBP-box gene family member, expressed|OsSPL12 - SBP-box gene family member, expressed|OsSPL12 - SBP-box gene family member, expressed|OsSPL12 - SBP-box g…
Osa1_1214028_200	osa-miR159b	similar but not identical mature miRNA	far-miR159|hvu-miR159b|osa-miR159a.1|hvu-miR159a|zma-miR159k|zma-miR159f|tae-miR159a|zma-miR159a|sof-miR159a|sbi-miR159|sof-miR159b|zma-miR159b|osa-miR159b|sof-miR159d|zma-miR159j|tae-miR159b	UUGGAUUGAAGGGAGCUCUGC	UGGUUAUGAAGUGGAGCUCCUUUCGUUCCAAUGAAAGGUUUAUCUGAAGGGUGAUACAGCUGCUUGUUCAUGGUUCCCACUAUUCUAUCUCAUAGGAAAAGAGAUAGGCUUGUGGUUUGCAUGACCAAGGAGCCGAAUCAACUCCUUGCUGACCACUCUUUGGAUUGAAGGGAGCUCUGCAUCUUGAUCCCAUAUAGUAG	737.6	821.7	958.9	751.5	LOC_Os06g40330.1	2.5	|||||-|||||||||||||:|	MYB family transcription factor, putative, expressed
Osa1_6555039_200	osa-miR159c	similar but not identical mature miRNA	osa-miR159e|osa-miR159d|osa-miR159c	AUUGGAUUGAAGGGAGCUCC	GGAAGAGGAGCUCCUUUCGAUCCAAUUCAGGAGAGGAAGUGGUAGGAUGCAGCUGCCGAUUCAUGGAUACCUCUGGAGUGCAUGGCAGCAAUGCUGUAGGCCUGCACUUGCAUGGGUUUGCAUGACCCGGGAGAUGAACCCACCAUUGUCUUCCUCUAUUGAUUGGAUUGAAGGGAGCUCCACAUCUCUCUCGUCAUGGC	16.9	9.6	8.5	0	LOC_Os01g12700.1|LOC_Os05g41166.1	1	||||||||:|||||||||||;||||||||:|||||||||||	MYB family transcription factor, putative|MYB family transcription factor, putative, expressed
Osa1_6562747_200	osa-miR159d	similar but not identical mature miRNA	osa-miR159e|osa-miR159d|osa-miR159c	AUUGGAUUGAAGGGAGCUCC	CUGUGAUGUGAGGAGGAGCUCCUUUCGAUCCAAUUCAGGAGAGGAAGUGGUGGGAUGCAGCUGCCGGUUCAUGGAUACCUCUGCAGUUCAUGCCGGUAGGCCUGCACUUGCAUGGGUUUGCAUGACCUGGGAGAUGAACCUGCCAUUGUGUUCCUCUAUUGAUUGGAUUGAAGGGAGCUCCGGCUACACCUAUCUCUCUC	16.9	9.6	8.5	0	LOC_Os01g12700.1|LOC_Os05g41166.1	1	||||||||:|||||||||||;||||||||:|||||||||||	MYB family transcription factor, putative|MYB family transcription factor, putative, expressed
Osa1_9759675_200	osa-miR159e	similar but not identical mature miRNA	osa-miR159e|osa-miR159d|osa-miR159c	AUUGGAUUGAAGGGAGCUCC	UGAUGAAGAAGAAGAGCUCCCUUUCGAUCCAAUUCAGGAGAGGAAGUGGUAGGAUGCAGCUGCCGGUUCAUGGAUACCUCUGGAGUGCAGGGCAAAUAGUCCUACCCUUUCAUGGGUUUGCAUGACUCGGGAGAUGAACCCGCCAUUGUCUUCCUCUAUUGAUUGGAUUGAAGGGAGCUCCUCUAGCUACAUCUCUGUCA	16.9	9.6	8.5	0	LOC_Os01g12700.1|LOC_Os05g41166.1	1	||||||||:|||||||||||;||||||||:|||||||||||	MYB family transcription factor, putative|MYB family transcription factor, putative, expressed
Osa1_6692108_200	osa-miR159f	similar but not identical mature miRNA	osa-miR159f	CUUGGAUUGAAGGGAGCUCU	GAAGAAGAAGAAGACGAGCUCCCUUCGAUCCAAUCCAGGAGAGGAAGUGGUAGGAUGCAGCUGCCGGUUCAUGGAUACCUCUGCAGUGCAUGUCGUAGGCUUGCACUUGCAUGGGUUUGCAUGACCCGGGAGAUGAACCCACCAUUGUCUUCCUCUUAUGCUUGGAUUGAAGGGAGCUCUACACCUCUCUCUCUCUCUCU	215.8	219.8	428.4	72.6	LOC_Os01g12700.1|LOC_Os01g59660.1|LOC_Os01g59660.2|LOC_Os01g59660.3|LOC_Os01g59660.4|LOC_Os05g41166.1	2.5	-|||||||:||||||||||:;||||||-||||||||||||:;||||||-||||||||||||:;||||||-||||||||||||:;||||||-||||||||||||:;-|||||||:||||||||||:	MYB family transcription factor, putative|MYB family transcription factor, putative, expressed|MYB family transcription factor, putative, expressed|MYB family transcription factor, putative, expressed|MYB family transcription factor, putative, expressed|MYB family transcription factor, putative, expressed
Osa2_3511567_120	osa-miR160a		osa-miR160b|aly-miR160a|osa-miR160c|vvi-miR160e|osa-miR160d|aly-miR160b|mtr-miR160b|ath-miR160c|ptc-miR160b|aly-miR160c|zma-miR160c|sly-miR160a|ppt-miR160e|pab-miR160b|sbi-miR160d|zma-miR160d|sbi-miR160a|gma-miR160|sbi-miR160c|far-miR160|sbi-miR160b|bra-miR160a|sbi-miR160e|vvi-miR160d|ath-miR160a|smo-miR160b|ath-miR160b|ptc-miR160a|mtr-miR160d|mtr-miR160e|ppt-miR160f|ptc-miR160c|zma-miR160e|ptc-m…	UGCCUGGCUCCCUGUAUGCCA	UUCAGAAGCUGUGUAGUGUGUGCCUGGCUCCCUGUAUGCCACACAUGUAGACCAACCCAUGGUGUCUGGUUGCCUACUGGGUGGCGUGCAAGGAGCCAAGCAUGCAUGCCUGCCUGCAUA	525.5	637.8	644	250.5	LOC_Os02g41800.1|LOC_Os02g41800.2|LOC_Os04g43910.1|LOC_Os06g47150.1|LOC_Os06g47150.2|LOC_Os06g47150.3|LOC_Os06g47150.4|LOC_Os10g33940.1	1	||||||||||||||||||||-;||||||||||||||||||||-;||||||||||||||||||||-;||||||||||||||||||||-;||||||||||||||||||||-;||||||||||||||||||||-;||||||||||||||||||||-;||||||||||||||||||||-	auxin response factor, putative, expressed|auxin response factor, putative, expressed|auxin response factor, putative, expressed|auxin response factor 18, putative, expressed|auxin response factor 18, putative, expressed|auxin response factor 18, putative, expressed|auxin response factor 18, putative, expressed|auxin response factor 18, putative, expressed
Osa6_28080031_100	osa-miR160b		osa-miR160b|aly-miR160a|osa-miR160c|vvi-miR160e|osa-miR160d|aly-miR160b|mtr-miR160b|ath-miR160c|ptc-miR160b|aly-miR160c|zma-miR160c|sly-miR160a|ppt-miR160e|pab-miR160b|sbi-miR160d|zma-miR160d|sbi-miR160a|gma-miR160|sbi-miR160c|far-miR160|sbi-miR160b|bra-miR160a|sbi-miR160e|vvi-miR160d|ath-miR160a|smo-miR160b|ath-miR160b|ptc-miR160a|mtr-miR160d|mtr-miR160e|ppt-miR160f|ptc-miR160c|zma-miR160e|ptc-m…	UGCCUGGCUCCCUGUAUGCCA	UUUGAUCGGCUUGAGAGCGUGCCUGGCUCCCUGUAUGCCACUCAUGUAGCCCAAUCCAUGGUGUGUUUGGAUGCUGUGGGUGGCGUGCAAGGAGCCAAGC	525.5	637.8	644	250.5	LOC_Os02g41800.1|LOC_Os02g41800.2|LOC_Os04g43910.1|LOC_Os06g47150.1|LOC_Os06g47150.2|LOC_Os06g47150.3|LOC_Os06g47150.4|LOC_Os10g33940.1	1	||||||||||||||||||||-;||||||||||||||||||||-;||||||||||||||||||||-;||||||||||||||||||||-;||||||||||||||||||||-;||||||||||||||||||||-;||||||||||||||||||||-;||||||||||||||||||||-	auxin response factor, putative, expressed|auxin response factor, putative, expressed|auxin response factor, putative, expressed|auxin response factor 18, putative, expressed|auxin response factor 18, putative, expressed|auxin response factor 18, putative, expressed|auxin response factor 18, putative, expressed|auxin response factor 18, putative, expressed
Osa8_1706557_120	osa-miR160c		osa-miR160b|aly-miR160a|osa-miR160c|vvi-miR160e|osa-miR160d|aly-miR160b|mtr-miR160b|ath-miR160c|ptc-miR160b|aly-miR160c|zma-miR160c|sly-miR160a|ppt-miR160e|pab-miR160b|sbi-miR160d|zma-miR160d|sbi-miR160a|gma-miR160|sbi-miR160c|far-miR160|sbi-miR160b|bra-miR160a|sbi-miR160e|vvi-miR160d|ath-miR160a|smo-miR160b|ath-miR160b|ptc-miR160a|mtr-miR160d|mtr-miR160e|ppt-miR160f|ptc-miR160c|zma-miR160e|ptc-m…	UGCCUGGCUCCCUGUAUGCCA	GGUGAUGAUAUUGGGAAUGUGCCUGGCUCCCUGUAUGCCACUCAUCUAGAGCAACAAACUUCUGCGAGAGGUUGCCUAUGAUGGAUGGCGUGCACGGAGCCAAGCAUAUUCCCUCCUAUU	525.5	637.8	644	250.5	LOC_Os02g41800.1|LOC_Os02g41800.2|LOC_Os04g43910.1|LOC_Os06g47150.1|LOC_Os06g47150.2|LOC_Os06g47150.3|LOC_Os06g47150.4|LOC_Os10g33940.1	1	||||||||||||||||||||-;||||||||||||||||||||-;||||||||||||||||||||-;||||||||||||||||||||-;||||||||||||||||||||-;||||||||||||||||||||-;||||||||||||||||||||-;||||||||||||||||||||-	auxin response factor, putative, expressed|auxin response factor, putative, expressed|auxin response factor, putative, expressed|auxin response factor 18, putative, expressed|auxin response factor 18, putative, expressed|auxin response factor 18, putative, expressed|auxin response factor 18, putative, expressed|auxin response factor 18, putative, expressed
Osa3_32447848_160	osa-miR160d		osa-miR160b|aly-miR160a|osa-miR160c|vvi-miR160e|osa-miR160d|aly-miR160b|mtr-miR160b|ath-miR160c|ptc-miR160b|aly-miR160c|zma-miR160c|sly-miR160a|ppt-miR160e|pab-miR160b|sbi-miR160d|zma-miR160d|sbi-miR160a|gma-miR160|sbi-miR160c|far-miR160|sbi-miR160b|bra-miR160a|sbi-miR160e|vvi-miR160d|ath-miR160a|smo-miR160b|ath-miR160b|ptc-miR160a|mtr-miR160d|mtr-miR160e|ppt-miR160f|ptc-miR160c|zma-miR160e|ptc-m…	UGCCUGGCUCCCUGUAUGCCA	AGGUGAAAAAAAGGGGAUAUGCCUGGCUCCCUGUAUGCCACUCGCGUAGCUGCCAAACUCAGUUGAAACAACUGCCUUCUCCCGGCGAGAUUCAGGCAUUGUGUUCGUACGUUUGGCUCUACUGCGGAUGGCGUGCGAGGAGCCAAGCAUGACCGUCUCU	525.5	637.8	644	250.5	LOC_Os02g41800.1|LOC_Os02g41800.2|LOC_Os04g43910.1|LOC_Os06g47150.1|LOC_Os06g47150.2|LOC_Os06g47150.3|LOC_Os06g47150.4|LOC_Os10g33940.1	1	||||||||||||||||||||-;||||||||||||||||||||-;||||||||||||||||||||-;||||||||||||||||||||-;||||||||||||||||||||-;||||||||||||||||||||-;||||||||||||||||||||-;||||||||||||||||||||-	auxin response factor, putative, expressed|auxin response factor, putative, expressed|auxin response factor, putative, expressed|auxin response factor 18, putative, expressed|auxin response factor 18, putative, expressed|auxin response factor 18, putative, expressed|auxin response factor 18, putative, expressed|auxin response factor 18, putative, expressed
Osa8_24394158_100	osa-miR160f		vvi-miR160b|vvi-miR160a|ptc-miR160f|ahy-miR160-5p|sbi-miR160f|ptc-miR160e|osa-miR160f|mtr-miR160c|rco-miR160c	UGCCUGGCUCCCUGAAUGCCA	UAGGAGAUGGGAUUAACGCUGCCUGGCUCCCUGAAUGCCAUCCGAGAAGCGUGCCGCUGUGGCCGGCUGCUUCCUGGUUGGCAUUGAGGGAGUCAUGCAG	358.5	945.9	541.9	278	LOC_Os04g59430.1	1	||||||||||||||||||-||	auxin response factor, putative, expressed
Osa2_23599932_180	osa-miR162a		sly-miR162|cpa-miR162a|aly-miR162a|ptc-miR162b|sbi-miR162|vvi-miR162|osa-miR162a|rco-miR162|csi-miR162|ghr-miR162a|ath-miR162b|aly-miR162b|ptc-miR162c|ptc-miR162a|mtr-miR162|ath-miR162a	UCGAUAAACCUCUGCAUCCAG	GAUGCCUGGGCGCAGUGGUUUAUCGAUCCCUUCCCUGCCUUGUGGCGCUGAUCCAGGAGCGGCGAAUUUCUUUGAGAGGGUGUUCUUUUUUUUUCUUCCUUUUGGUCCUUGUUGCAGCCAACGACAACGCGGGAAUCGAUCGAUAAACCUCUGCAUCCAGUUCUCGCCUUUUUGUGUUCA	1081.1	1426.1	1909.4	809.1	LOC_Os03g02970.1	2	|||||||-||||||||||||||	Dicer, putative, expressed
Osa4_24220763_140	osa-miR162b		osa-miR162b	UCGAUAAGCCUCUGCAUCCAG	UGAUGCCUGGGCGCAGUGGUUUAUCGAUCUCUUCCCUGCCUUGUGCUGCUCCGAUCGAUGCCCGUGCUGAUUCUUGAUAAUAUACAACGCAGGAAUCGAUCGAUAAGCCUCUGCAUCCAGAUCUCACUUUUUGUUUAUGC	287.2	398.9	383	210.4	LOC_Os03g02970.1	3	|||||||-:|||||||||||||	Dicer, putative, expressed
Osa7_28522348_160	osa-miR164a		sbi-miR164d|ptc-miR164a|sbi-miR164e|ptc-miR164b|mtr-miR164a|ptc-miR164c|zma-miR164a|ptc-miR164d|osa-miR164a|bna-miR164|osa-miR164b|vvi-miR164c|zma-miR164g|vvi-miR164d|zma-miR164b|ptc-miR164e|mtr-miR164b|rco-miR164b|zma-miR164c|csi-miR164|osa-miR164f|ath-miR164b|ghr-miR164|zma-miR164d|sbi-miR164|bra-miR164a|aly-miR164a|mtr-miR164c|tae-miR164|rco-miR164c|aly-miR164b|gma-miR164|ctr-miR164|vvi-miR164…	UGGAGAAGCAGGGCACGUGCA	AGCAGUGAGAAGGACCGCGUUGGAGAAGCAGGGCACGUGCAUGCAUAUGUUCAUCAUCAUCUUCUUCCUCCUCCUCUAGCUCCAGCCUUGUGUGGGUUGGAAGUUUAGAUAGAACUCGCACUGCACGUGGUCUCCUUCUCCAUCCCGGUCUUUUUCUCAC	1364.5	2290.8	1895.2	1162.3	LOC_Os06g23650.1|LOC_Os06g46270.1|LOC_Os12g41680.1	2	|||||||||||||||||-||-;||||||||||||||||-|||-;||||||||||||||||-|||-	no apical meristem protein, putative, expressed|no apical meristem protein, putative, expressed|No apical meristem protein, putative, expressed
Osa5_15838704_120	osa-miR164b		sbi-miR164d|ptc-miR164a|sbi-miR164e|ptc-miR164b|mtr-miR164a|ptc-miR164c|zma-miR164a|ptc-miR164d|osa-miR164a|bna-miR164|osa-miR164b|vvi-miR164c|zma-miR164g|vvi-miR164d|zma-miR164b|ptc-miR164e|mtr-miR164b|rco-miR164b|zma-miR164c|csi-miR164|osa-miR164f|ath-miR164b|ghr-miR164|zma-miR164d|sbi-miR164|bra-miR164a|aly-miR164a|mtr-miR164c|tae-miR164|rco-miR164c|aly-miR164b|gma-miR164|ctr-miR164|vvi-miR164…	UGGAGAAGCAGGGCACGUGCA	UAGACGGUGGCCGUGCACGGUGGAGAAGCAGGGCACGUGCAUUACCAUCCACUCGCCUGCCGGCCGCCGGCCGCCAUUGCCAUGGAUGGUUCUUCAUGUGCCCGUCUUCUCCACCGAGCA	1364.5	2290.8	1895.2	1162.3	LOC_Os06g23650.1|LOC_Os06g46270.1|LOC_Os12g41680.1	2	|||||||||||||||||-||-;||||||||||||||||-|||-;||||||||||||||||-|||-	no apical meristem protein, putative, expressed|no apical meristem protein, putative, expressed|No apical meristem protein, putative, expressed
Osa5_17267073_120	osa-miR164c		osa-miR164c	UGGAGAAGCAGGGUACGUGCA	CAGGUGAGUAGGUUCUUGUUGGAGAAGCAGGGUACGUGCAAAAUGCACACCGGUUGGUCGAGCUAAUUAACAAGCUCUGACGACCAUGGUGAUCGAAUGCACGUGCUCCCCUUCUCCACC	41.3	74	79.4	25	LOC_Os06g23650.1|LOC_Os06g46270.1|LOC_Os12g41680.1	2.5	|||||||||||||:|||-||-;|||||||||||||:||-|||-;|||||||||||||:||-|||-	no apical meristem protein, putative, expressed|no apical meristem protein, putative, expressed|No apical meristem protein, putative, expressed
Osa2_33137701_100	osa-miR164d		sbi-miR164b|zma-miR164f|osa-miR164d	UGGAGAAGCAGGGCACGUGCU	GAGGGGUGAGCAAACCGUGCUGGAGAAGCAGGGCACGUGCUCGACGGCGGGGCUGGCUGGCCGGCCGGCUUGCAGCAUGUGCGCUCCUUCUCCAGCAUGG	253.4	418	346.1	182.9	LOC_Os06g23650.1|LOC_Os06g46270.1|LOC_Os12g41680.1	1	|||||||||||||||||-|||;||||||||||||||||-||||;||||||||||||||||-||||	no apical meristem protein, putative, expressed|no apical meristem protein, putative, expressed|No apical meristem protein, putative, expressed
Osa3_10541063_140	osa-miR164e		osa-miR164e	UGGAGAAGCAGGGCACGUGAG	UUGGUGUACUUGUGCAGGGUGGAGAAGCAGGGCACGUGAGCGGCCAUCCAGUGUAGCUUCGCUGCGCGUCCAUGGCGGCGAACGCGCGUGAUCUGGAGUUUGGAUGGUCGUUCAUGUGUCCGUCUUCUCCACCGAGCACU	99.5	19.1	5.7	47.6	LOC_Os02g36880.1|LOC_Os02g36880.2|LOC_Os02g36880.3|LOC_Os02g36880.4|LOC_Os04g38720.1|LOC_Os06g23650.1|LOC_Os06g46270.1|LOC_Os09g32920.1|LOC_Os12g41680.1	3	||||||||||||-||||||-|;||||||||||||-||||||-|;||||||||||||-||||||-|;||||||||||||-||||||-|;||||||||||||-||||||-|;|||||||||||||||||-|--;||||||||||||||||-||--;||:|||||||||||||--|||;||||||||||||||||-||--	No apical meristem protein, putative, expressed|No apical meristem protein, putative, expressed|No apical meristem protein, putative, expressed|No apical meristem protein, putative, expressed|no apical meristem protein, putative, expressed|no apical meristem protein, putative, expressed|no apical meristem protein, putative, expressed|hypothetical protein|No apical meristem protein, putative, expr…
Osa5_23281332_180	osa-miR164f		sbi-miR164d|ptc-miR164a|sbi-miR164e|ptc-miR164b|mtr-miR164a|ptc-miR164c|zma-miR164a|ptc-miR164d|osa-miR164a|bna-miR164|osa-miR164b|vvi-miR164c|zma-miR164g|vvi-miR164d|zma-miR164b|ptc-miR164e|mtr-miR164b|rco-miR164b|zma-miR164c|csi-miR164|osa-miR164f|ath-miR164b|ghr-miR164|zma-miR164d|sbi-miR164|bra-miR164a|aly-miR164a|mtr-miR164c|tae-miR164|rco-miR164c|aly-miR164b|gma-miR164|ctr-miR164|vvi-miR164…	UGGAGAAGCAGGGCACGUGCA	GAUGGCGAGGCGCGCGAGGUGGAGAAGCAGGGCACGUGCAUUCCUAGAGCUUCCGUCCAGCUCCCCGGCGGGCUAGCUAGCUCACUCCGCCGCCGCCGCCGCCGCCGCCGGCGCGCGCACGGCUGGCUGGCUCCGGCCGGCUGAGAUGCAUGCACGGAUGCAUGUGCCCUUCUUCUCCAC	1364.5	2290.8	1895.2	1162.3	LOC_Os06g23650.1|LOC_Os06g46270.1|LOC_Os12g41680.1	2	|||||||||||||||||-||-;||||||||||||||||-|||-;||||||||||||||||-|||-	no apical meristem protein, putative, expressed|no apical meristem protein, putative, expressed|No apical meristem protein, putative, expressed
Osa6_30326090_200	osa-miR166b	different mature miRNA	zma-miR166a*	GGAAUGUUGUCUGGCUCGGGG	GGAGCCUUUUCAUUUUGAGGGGAAUGUUGUCUGGCUCGGGGCUACUUUUAAUUUCUCUCUCUUUUGAUAUCUUCUUUUCUCGAUCUCCUAGCUUGAUCUUUUGAUCUCUCAAAUCGAUCUUAAGAAAAAGAUCAGUCAAAGAGAUGAGAGUAGAUGUCUGUAGAUCUCGGACCAGGCUUCAUUCCCCCCAAACAGAAGGG	146.4	45.4	93.6	75.1
Osa3_3486775_120	osa-miR166c	different mature miRNA	zma-miR166g*	GGAAUGUUGUCUGGUCCGAGA	AUUUUUAUGGCAGUUGAGGGGAAUGUUGUCUGGUCCGAGACCUAACACCGGGCGGAAUGGCGGAUUCAGCUGCAGCUAAGCAAGCUAGGUGGGGGGUUUCGGACCAGGCUUCAUUCCCCC	275.9	43	292.2	177.8	LOC_Os01g42520.1|LOC_Os03g55094.1	4	::||||||:||||||||||:-;||||-|||||||||-||:|:|	expressed protein|hypothetical protein
Osa2_26124185_120	osa-miR166d	different mature miRNA		UGAGGGGAAUGUUGUCUGGCU	AGAGGAAGCUUUUUCACUUUGAGGGGAAUGUUGUCUGGCUCGAGGUGCAUGGAGAAACCUCUGAUCGAUCAGGUUUGAUCUGUAGAGACUGAUCUCGGACCAGGCUUCAUUCCCCUCAAG	114.5	162.4	139	95.2	LOC_Os04g29930.1	3.5	:|||::||||||||-||||||	OsWAK42 - OsWAK receptor-like protein kinase
Osa3_25293026_160	osa-miR166i	similar but not identical mature miRNA	osa-miR166i|osa-miR166j	UCUCGGAUCAGGCUUCAUUCC	UUGAGAGAGAUAGGUGUUUGGAAUGCAGUUUGAUCCAAGAUCUGCCUAUAUAUAUGGUGUGUAUAUCAUAUCUUGUGAUAUGGGGGAUAUGCAACAGGUGUGUGACAGGGGUAGGUAGAUCUCGGAUCAGGCUUCAUUCCUCACACCAAUACUCUCUGUU	52.6	93.2	73.8	67.6	LOC_Os03g44835.1	0	|||||||||||||||||||||	expressed protein
Osa9_16950808_120	osa-miR166l	different mature miRNA	zma-miR166b*|zma-miR166d*	GGAUUGUUGUCUGGUUCAAGG	GGCUGAAGUUAGGUUAAGGGGAUUGUUGUCUGGUUCAAGGUCUCCACAUUGUGCAAAAUGUUCAUUCAUGGAGGCACAGGAUGCUUGGUGAUCUCGGACCAGGCUUCAAUCCCUUUAACC	56.3	2.4	25.5	27.6	LOC_Os03g41100.1	3.5	||||||-||||||:-||||||	cyclin, putative, expressed
Osa12_25443196_140	osa-miR167a		bna-miR167b|bna-miR167a|gma-miR167d|bra-miR167a|ptc-miR167b|ptc-miR167d|ptc-miR167c|sbi-miR167b|mtr-miR167|osa-miR167c|aly-miR167b|bra-miR167c|bdi-miR167|bra-miR167d|sbi-miR167i|bna-miR167c|ath-miR167b|osa-miR167a|bra-miR167b|rco-miR167b|ath-miR167a|zma-miR167c|gma-miR167b|gma-miR167a|zma-miR167d|ghr-miR167|sbi-miR167a|zma-miR167b|vvi-miR167d|vvi-miR167e|tae-miR167|aly-miR167a|osa-miR167b|vvi-miR…	UGAAGCUGCCAGCAUGAUCUA	UGGUGCUAGUGUGAAUGAGUGAAGCUGCCAGCAUGAUCUAGCUCUGAUUAAUCGGCACUGUUGGCGUACAGUCGAUUGACUAAUCGUCAGAUCUGUGUGUGUAAAUCACUGUUAGAUCAUGCAUGACAGCCUCAUUUCUU	9155.2	18555.4	16106.4	5292.9	LOC_Os01g09665.1	3.5	:|||:||||||||||-|||||-	expressed protein
Osa3_30539822_160	osa-miR167b		bna-miR167b|bna-miR167a|gma-miR167d|bra-miR167a|ptc-miR167b|ptc-miR167d|ptc-miR167c|sbi-miR167b|mtr-miR167|osa-miR167c|aly-miR167b|bra-miR167c|bdi-miR167|bra-miR167d|sbi-miR167i|bna-miR167c|ath-miR167b|osa-miR167a|bra-miR167b|rco-miR167b|ath-miR167a|zma-miR167c|gma-miR167b|gma-miR167a|zma-miR167d|ghr-miR167|sbi-miR167a|zma-miR167b|vvi-miR167d|vvi-miR167e|tae-miR167|aly-miR167a|osa-miR167b|vvi-miR…	UGAAGCUGCCAGCAUGAUCUA	CCGGUGCCCAAGAGAAAGCGUGAAGCUGCCAGCAUGAUCUAACUUGCAGACAAGAAAUCAGCUCAGCUCGCUGGUUUCGAACAGGAAGGCGGCUAGCUGAGGCUUCUUCUGAGUACGUGAUGGUUAGAUCAUGCUGUGACAGUUUCACUCCUUCCCUGUU	9155.2	18555.4	16106.4	5292.9	LOC_Os01g09665.1	3.5	:|||:||||||||||-|||||-	expressed protein
Osa3_33123485_160	osa-miR167c		bna-miR167b|bna-miR167a|gma-miR167d|bra-miR167a|ptc-miR167b|ptc-miR167d|ptc-miR167c|sbi-miR167b|mtr-miR167|osa-miR167c|aly-miR167b|bra-miR167c|bdi-miR167|bra-miR167d|sbi-miR167i|bna-miR167c|ath-miR167b|osa-miR167a|bra-miR167b|rco-miR167b|ath-miR167a|zma-miR167c|gma-miR167b|gma-miR167a|zma-miR167d|ghr-miR167|sbi-miR167a|zma-miR167b|vvi-miR167d|vvi-miR167e|tae-miR167|aly-miR167a|osa-miR167b|vvi-miR…	UGAAGCUGCCAGCAUGAUCUA	AACUGUCCAAGGGAACGAGUGAAGCUGCCAGCAUGAUCUAGCUCUGAAUGAUCAACAAGAUGUGCUCCCACACUGCCUUCCUGUGGAUCUUGAGCUGUUGCUAGUCUUGUGGUCAUGCCUUGCUAGGUCAUGCUGCGGCAGCCUCACUUCUUCCCAUUGU	9155.2	18555.4	16106.4	5292.9	LOC_Os01g09665.1	3.5	:|||:||||||||||-|||||-	expressed protein
Osa7_4165295_120	osa-miR167d	similar but not identical mature miRNA	gma-miR167g|ctr-miR167|ccl-miR167b|ccl-miR167a	UGAAGCUGCCAGCAUGAUCUGA	GAGGUGCAACCAUUAGGAGCUGAAGCUGCCAGCAUGAUCUGAUGAGUGCUUAUUAGGUGAGGGCAGAAUUGACUGCCAAAACAAAGAUCAGAUCAUGCUGUGCAGUUUCAUCUGCUUGUG	39094.3	52412.8	45623.9	31396.5
Osa2_3742240_280	osa-miR167e		rco-miR167c|ath-miR167d|ctr-miR167|ccl-miR167b|aly-miR167d|ccl-miR167a|gma-miR167g|osa-miR167d|zma-miR167f|zma-miR167h|osa-miR167h|sbi-miR167c|sbi-miR167h|zma-miR167i|osa-miR167g|zma-miR167j|sbi-miR167e|osa-miR167j|csi-miR167a|csi-miR167c|lja-miR167|gso-miR167a|gma-miR167c|sbi-miR167d|vvi-miR167a|osa-miR167e|zma-miR167g|osa-miR167f|ptc-miR167e|sof-miR167a|sbi-miR167f|zma-miR167e|sof-miR167b|osa-m…	UGAAGCUGCCAGCAUGAUCUG	GUUUUGCUGGUGUGAGAGAAUGAAGCUGCCAGCAUGAUCUGGUUGUCAGGCAUGAGCCAAAUCUAUCCAUGGUGUUGGUGGUACUGAAAUUACCGCGUUUUCGAGGUUUUUCGUCGUGUCAACUUGCGAAGGGAAUUACGGGUUCUUGAUGAGCAUUGGUGAUAGGAGGUGUGGGCUUGGUUAGUAGAGGUAGAAUUAUGAUUGUUCUUGUGAGUUUCAGUAAGAGGUGGGAGUGAUUGGAAUUUGGCUCCAUCAGAUCAUGUUGCAGCUUCACUCUCUC	4115.9	8126.4	4735.2	3807.5	LOC_Os01g09665.1	3.5	:|||:||||||||||-|||||-	expressed protein
Osa10_14651812_120	osa-miR167f	similar but not identical mature miRNA	gma-miR167g|ctr-miR167|ccl-miR167b|ccl-miR167a	UGAAGCUGCCAGCAUGAUCUGA	UAUGGUGCACCACAAGUGGAUGAAGCUGCCAGCAUGAUCUGAUCACAGUAGUUCUCUAGCUGAUGAUGAUUUACAAAACCUAGAGACAUGCAUCAGAUCAUCUGGCAGUUUCAUCUUCUC	39094.3	52412.8	45623.9	31396.5
Osa3_3346668_100	osa-miR167g	similar but not identical mature miRNA	gma-miR167g|ctr-miR167|ccl-miR167b|ccl-miR167a	UGAAGCUGCCAGCAUGAUCUGA	UUUGUGCGCCAUAAGCAGGUGAAGCUGCCAGCAUGAUCUGAAAGCAUCUCAAACCAGCGAUCAGAUCAUCCGGCAGCUUCAUCUUCUCAUGGCAGCACAC	39094.3	52412.8	45623.9	31396.5
Osa12_25447003_120	osa-miR167h	similar but not identical mature miRNA	gma-miR167g|ctr-miR167|ccl-miR167b|ccl-miR167a	UGAAGCUGCCAGCAUGAUCUGA	GUGGUGCACCACAAGUUGGUGAAGCUGCCAGCAUGAUCUGAUGAUGAUGAUGAUCCACCUCUCUCAUCUGUGUUCUUGAUUAAUUACGGAUCAAUCGAUCAGGUCAUGCUGUAGUUUCAU	39094.3	52412.8	45623.9	31396.5
Osa6_27673741_200	osa-miR167i		rco-miR167c|ath-miR167d|ctr-miR167|ccl-miR167b|aly-miR167d|ccl-miR167a|gma-miR167g|osa-miR167d|zma-miR167f|zma-miR167h|osa-miR167h|sbi-miR167c|sbi-miR167h|zma-miR167i|osa-miR167g|zma-miR167j|sbi-miR167e|osa-miR167j|csi-miR167a|csi-miR167c|lja-miR167|gso-miR167a|gma-miR167c|sbi-miR167d|vvi-miR167a|osa-miR167e|zma-miR167g|osa-miR167f|ptc-miR167e|sof-miR167a|sbi-miR167f|zma-miR167e|sof-miR167b|osa-m…	UGAAGCUGCCAGCAUGAUCUG	UCUUGCUGGUGUGAGAGGCUGAAGCUGCCAGCAUGAUCUGGUCCAUGAGUUGCACUGCUGAAUAUAUUGAAUUCAGCCAGGAGCUGCUACUGCAGUUCUGAUCUCGAUCUGCAUUCGUUGUUCUGAGCUAUGUAUGGAUUUGAUCGGUUUGAAGGCAUCCAUGUCUUUAAUUUCAUCGAUCAGAUCAUGUUGCAGCUUCA	4115.9	8126.4	4735.2	3807.5	LOC_Os01g09665.1	3.5	:|||:||||||||||-|||||-	expressed protein
Osa1_32685038_140	osa-miR167j	similar but not identical mature miRNA	gma-miR167g|ctr-miR167|ccl-miR167b|ccl-miR167a	UGAAGCUGCCAGCAUGAUCUGA	AUGUGUGCACCUUAAGCAGCUGAAGCUGCCAGCAUGAUCUGAUCUUUUGCGAUCUCUUUUUUUAUCUGAAUAAGUUGAUGGAAAUAUUGGGUUCCUAAGAUUCAGAUCGUGCUGCGCAGUUUCAUCUGCUAAUCGAUGCA	39094.3	52412.8	45623.9	31396.5
Osa2_1553150_100	osa-miR168a		osa-miR168a|zma-miR168a|zma-miR168b|sbi-miR168|hvu-miR168-5p|sof-miR168a	UCGCUUGGUGCAGAUCGGGAC	AUGGCGCCGCCGCCUCGGGCUCGCUUGGUGCAGAUCGGGACCCGCCGCCGCCGCUGCCGGGGCCGGAUCCCGCCUUGCACCAAGUGAAUCGGAGCCGGCG	20708.9	31891.5	24631.9	18070.4	LOC_Os03g03260.1|LOC_Os09g02700.1	4	:|||:||||||||-:||||-|;||:-||||||||||||::|||	homeobox domain containing protein, expressed|polyadenylate-binding protein, putative, expressed
Osa6_27294908_140	osa-miR169b		mtr-miR169g|sbi-miR169k|ptc-miR169e|vvi-miR169s|ptc-miR169f|vvi-miR169c|ptc-miR169g|osa-miR169c|ptc-miR169h|zma-miR169c|rco-miR169a|vvi-miR169k|rco-miR169b|vvi-miR169w|ptc-miR169d|zma-miR169r|sbi-miR169b|ath-miR169b|sly-miR169a|ath-miR169c|osa-miR169b|aqc-miR169c|vvi-miR169a|gma-miR169a|aly-miR169c|aly-miR169b|vvi-miR169j|mtr-miR169j	CAGCCAAGGAUGACUUGCCGG	AUGAGAUAGAGAACGGAAUGCAGCCAAGGAUGACUUGCCGGUACGUGUAUGCAUGUUUCAAGGUACUAUAUGUGCCCCCAACUGUUUUAGAUCCAUGCUGACAUUUUCCGGCAAGUUGUCCUUGGCUACGUCUUGUUCUU	5998.3	10808.9	10151.2	5438.2	LOC_Os07g06470.1|LOC_Os07g06470.2	2.5	|||||||||||||-|||||:-;|||||||||||||-|||||:-	nuclear transcription factor Y subunit, putative, expressed|nuclear transcription factor Y subunit, putative, expressed
Osa4_30527214_120	osa-miR169c		mtr-miR169g|sbi-miR169k|ptc-miR169e|vvi-miR169s|ptc-miR169f|vvi-miR169c|ptc-miR169g|osa-miR169c|ptc-miR169h|zma-miR169c|rco-miR169a|vvi-miR169k|rco-miR169b|vvi-miR169w|ptc-miR169d|zma-miR169r|sbi-miR169b|ath-miR169b|sly-miR169a|ath-miR169c|osa-miR169b|aqc-miR169c|vvi-miR169a|gma-miR169a|aly-miR169c|aly-miR169b|vvi-miR169j|mtr-miR169j	CAGCCAAGGAUGACUUGCCGG	GUGAGGAGGAGAACGGGAUGCAGCCAAGGAUGACUUGCCGGCUCCUGGUAUUGGGGGAAUCUCAGCUUUGCUGAAGCGCCUUGGAGUUAGCCGGCAAGUCUGUCCUUGGCUACACCUAGC	5998.3	10808.9	10151.2	5438.2	LOC_Os07g06470.1|LOC_Os07g06470.2	2.5	|||||||||||||-|||||:-;|||||||||||||-|||||:-	nuclear transcription factor Y subunit, putative, expressed|nuclear transcription factor Y subunit, putative, expressed
Osa9_14619373_120	osa-miR169d		osa-miR169d	UAGCCAAGGAUGAAUUGCCGG	GGAUGAUCGAAUUUAUCGUGUAGCCAAGGAUGAAUUGCCGGCGUUUCACGCUGUUGAUGGUGCGUGCAUAUAUAAGUUGGCGCCGGCAAGUCAUUUCAGGCUACAUGUUUGCCUCCUCCU	3.8	14.3	5.7	2.5	LOC_Os07g06470.1|LOC_Os07g06470.2	2	:||||||||||||||||||:-;:||||||||||||||||||:-	nuclear transcription factor Y subunit, putative, expressed|nuclear transcription factor Y subunit, putative, expressed
Osa11_6077282_180	osa-miR169o		zma-miR169o|osa-miR169o|osa-miR169n|sbi-miR169i	UAGCCAAGAAUGACUUGCCUA	UGAGAGGCUACUCCCUUUGGUAGCCAAGAAUGACUUGCCUACGCUUUUGCCCUCUGUUGGCUCAUCCAUCCGUCUAUCUAUCUGCCAUGGCAGAUGGCAGAUUAAGGGUUUCUGAAAGAAAUUCUUGUGAUAGGAUGUGCAAUGAGGCUGCAUGGGCCGGUCUUCUUGGCUAGCCAGAGU	30	95.5	79.4	37.6	LOC_Os12g42400.1|LOC_Os12g42400.2|LOC_Os12g42400.3	1.5	:||||||||||||-|||||||;:||||||||||||-|||||||;:||||||||||||-|||||||	nuclear transcription factor Y subunit, putative, expressed|nuclear transcription factor Y subunit, putative, expressed|nuclear transcription factor Y subunit, putative, expressed
Osa6_25890124_120	osa-miR171a	similar but not identical mature miRNA	bna-miR171g	UUGAGCCGCGCCAAUAUCUCU	GUUGAUCAAUGGAAAGAGCGAUAUUGGUGAGGUUCAAUCCGAUGAUUGGUUUUACAGCAGUGGUAAAAUCAGUAUCUGAUUGAGCCGCGCCAAUAUCUCUUCCUCUCCUAUAUCCUGCUU	13.1	21.5	14.2	5	LOC_Os02g44360.1|LOC_Os04g46860.1	0	|||||||||||||||||||||;|||||||||||||||||||||	scarecrow transcription factor family protein, putative, expressed|scarecrow, putative, expressed
Osa8_5368145_140	osa-miR171b	different mature miRNA	gma-miR171c|aly-miR171c*|zma-miR171b*	GGAUAUUGGGGCGGUUCAAUC	AGACGGCCUUGCGACGACGGGAUAUUGGGGCGGUUCAAUCAGAAAGCUUGUGCUCCGGAAGCGAGGAGCUCUACUCUUUUGAUUGAGCCGUGCCAAUAUCACGUCGCAUCCAUCACUUUGGAUGUUUCUUUCAUGCAGGU	9.4	9.6	2.8	7.5	LOC_Os02g18670.1|LOC_Os03g38170.2|LOC_Os04g42134.2|LOC_Os05g31230.3	4	|||||||||:||:|::|||-|;:|||||||:-||||:||||||;||||||||:|||:||||--||;||||||||:|||:||||--||	ABC transporter family protein, putative, expressed|expressed protein|enhancer of rudimentary protein, putative, expressed|N-acetyltransferase ESCO1, putative, expressed
Osa10_21165795_140	osa-miR171d		sbi-miR171d|zma-miR171j|aqc-miR171a|zma-miR171i|far-miR171|zma-miR171e|osa-miR171c|zma-miR171d|aqc-miR171d|vvi-miR171a|osa-miR171e|crt-miR171|osa-miR171f|vvi-miR171c|mtr-miR171g|vvi-miR171d|bdi-miR171c|sbi-miR171k|rco-miR171e|ptc-miR171h|rco-miR171f|rco-miR171c|sly-miR171a|vvi-miR171i|ptc-miR171g|sbi-miR171b|ptc-miR171f|ptc-miR171e|osa-miR171d|tae-miR171a|mtr-miR171d|aqc-miR171b|hvu-miR171|sbi-mi…	UGAUUGAGCCGUGCCAAUAUC	GCUAUGAUGUUGGCCCGGCUCACUCAGAUGGAUCAUCGGUGCAGAAGAGUGCAUGAAUCUGAUGCAGUCUCAGUGUAGUAUGCUCCAUGCUGGAACUUCUGAUUGAGCCGUGCCAAUAUCUCAGCACCAUUUUUAUGCAA	328.4	506.4	388.7	265.5	LOC_Os03g04300.1	0	|||||||||||||||||||||	ankyrin repeat domain containing protein, expressed
Osa3_1969491_120	osa-miR171e		sbi-miR171d|zma-miR171j|aqc-miR171a|zma-miR171i|far-miR171|zma-miR171e|osa-miR171c|zma-miR171d|aqc-miR171d|vvi-miR171a|osa-miR171e|crt-miR171|osa-miR171f|vvi-miR171c|mtr-miR171g|vvi-miR171d|bdi-miR171c|sbi-miR171k|rco-miR171e|ptc-miR171h|rco-miR171f|rco-miR171c|sly-miR171a|vvi-miR171i|ptc-miR171g|sbi-miR171b|ptc-miR171f|ptc-miR171e|osa-miR171d|tae-miR171a|mtr-miR171d|aqc-miR171b|hvu-miR171|sbi-mi…	UGAUUGAGCCGUGCCAAUAUC	UGAUGUUGGCUCGGCUCACUCAGACGGCAUUGGCGUGAUGCAAAGCAUGCAUGCGUGCUUGCUAGCUCACUUGUGUUUCUGAUUGAGCCGUGCCAAUAUCUUAGUGCUCUUUCAUGUGUA	328.4	506.4	388.7	265.5	LOC_Os03g04300.1	0	|||||||||||||||||||||	ankyrin repeat domain containing protein, expressed
Osa3_30020809_140	osa-miR171f		sbi-miR171d|zma-miR171j|aqc-miR171a|zma-miR171i|far-miR171|zma-miR171e|osa-miR171c|zma-miR171d|aqc-miR171d|vvi-miR171a|osa-miR171e|crt-miR171|osa-miR171f|vvi-miR171c|mtr-miR171g|vvi-miR171d|bdi-miR171c|sbi-miR171k|rco-miR171e|ptc-miR171h|rco-miR171f|rco-miR171c|sly-miR171a|vvi-miR171i|ptc-miR171g|sbi-miR171b|ptc-miR171f|ptc-miR171e|osa-miR171d|tae-miR171a|mtr-miR171d|aqc-miR171b|hvu-miR171|sbi-mi…	UGAUUGAGCCGUGCCAAUAUC	GCUGGGAGAGUGCGAUGUUGGCAUGGUUCAAUCAAACCGGGCAAACUUAUGCACUAGCUAAGCAAGAUGCAGGGAUAUGCAGUAUGGUUUUGUUUGGUCUGAUUGAGCCGUGCCAAUAUCACAAGCUUGCCUGGCUUAAU	328.4	506.4	388.7	265.5	LOC_Os03g04300.1	0	|||||||||||||||||||||	ankyrin repeat domain containing protein, expressed
Osa3_21190103_140	osa-miR171i	similar but not identical mature miRNA	ctr-miR171	UUGAGCCGCGUCAAUAUCUCU	UUGCUUGGGUAAAAAGAGGUAUUGGCGUGCCUCAAUCCGAAGGCAUGGCUGAUUACAGGCACCUCGACCGAUCUAGCGCAUGCAGCCAUGUUUCUUGGAUUGAGCCGCGUCAAUAUCUCUCCUUGCUUCCUUACUUCAUG	2109.6	3511.4	2976.1	1432.8	LOC_Os02g44360.1|LOC_Os04g46860.1	1	||||||||||:||||||||||;||||||||||:||||||||||	scarecrow transcription factor family protein, putative, expressed|scarecrow, putative, expressed
Osa1_42922682_240	osa-miR172b		aqc-miR172b|ath-miR172e|osa-miR172b|ptc-miR172d|ptc-miR172e|zma-miR172e	GGAAUCUUGAUGAUGCUGCAU	CUGACGUGGCAUCAUCAAGAUUCACACAUUACAUUGCAUGCAUGCAUAUGUCUAUGCAUCUUUGAGCUUGUUGUUCUGAUCUCAACAACCUAGCUAGCUAAUAUUUCUCUCCUGGCCCUGACCUGCAUGAUGCAUGGUUGCACGCAUGGAGAGAGAAGAGAGAGAUCGAAGCUAAUUAAACGCAUGUGUAUAUAUGUGUGGGAAUCUUGAUGAUGCUGCAUCGGAAAUUAAUGACUAAGC	11.3	9.6	11.3	12.5	LOC_Os06g43220.1	2	||||||:|||||||||||||-	AP2 domain containing protein, expressed
Osa2_35137667_120	osa-miR172d		vvi-miR172d|ata-miR172|bra-miR172a|osa-miR172a|ptc-miR172f|bol-miR172a|bra-miR172b|ath-miR172a|gma-miR172a|sly-miR172a|aly-miR172b|sly-miR172b|aly-miR172a|osa-miR172d|bol-miR172b|ptc-miR172a|gma-miR172b|ath-miR172b|ptc-miR172b|ptc-miR172c|aqc-miR172a	AGAAUCUUGAUGAUGCUGCAU	UGCUUGCAGGUGCAGCACCAUCAAGAUUCACAUCGAGUUCAUCCCUAAACGAGAUCGAGGUUGGCUGACUAUAUGUGAUGAGAAUCUUGAUGAUGCUGCAUCAGCAAACGCUCGACUACU	15	26.3	22.7	2.5	LOC_Os03g60430.1|LOC_Os03g60430.2|LOC_Os05g03040.1|LOC_Os05g03040.2|LOC_Os05g03040.3|LOC_Os07g13170.1|LOC_Os07g13170.2	2	||||||:|||||||||||||-;||||||:|||||||||||||-;||||||:|||||||||||||-;||||||:|||||||||||||-;||||||:|||||||||||||-;||||||:|||||||||||||-;||||||:|||||||||||||-	AP2 domain containing protein, expressed|AP2 domain containing protein, expressed|AP2 domain containing protein, expressed|AP2 domain containing protein, expressed|AP2 domain containing protein, expressed|AP2 domain containing protein, expressed|AP2 domain containing protein, expressed
Osa4_22039684_100	osa-miR1849	different mature miRNA		ACCUAGGAUAUGAUGGGACAUUAC	CUCCGUUCAAAAUAAGCUAACCUAGGAUAUGAUGGGACAUUACCUAUCUAGAUUCGUUGUACUAGGUAAUGCCCUAUCGUAUCCUAGGUUGGUUUAUUUU	41.3	28.7	14.2	42.6
Osa11_10370691_160	osa-miR1856		osa-miR1856	UAUGCGUAAGACGGAUUCGUA	GUUUUCUUUAAGAGCACUGCUAUGCGUAAGACGGAUUCGUACUACCUGCGUCCGACCAUAUCAUGUGCACCGAUCACCGUCUUUAGCUUCUCUCCACCAAUGCAAGCAGCAUUCGGAUGCAUGUCGUACGAAUCCGUCGGACGCAUAGCUAUUUUCUUUC	172.7	284.3	422.7	333.2
Osa6_27236989_100	osa-miR1861	new homolog, near osa-1861h	osa-miR1861e|osa-miR1861k|osa-miR1861m|osa-miR1861c	UGAUCUUGUGGCAAGAACUGAG	GUGUUGCAUAUUCUUAGGCCUGAUCUUGUGGCAAGAACUGAGUAGUUCGUUAACUCGCUACGCGGUUCUUGUCACAAGACCGAGCCCGUGAAUAUGCAAA	22.5	16.7	19.9	7.5	LOC_Os03g03710.1	2.5	||||||||||||||||-||-|:	ribonuclease protein, putative, expressed
Osa2_20710091_100	osa-miR1861b		osa-miR1861l|osa-miR1861b|osa-miR1861f|osa-miR1861i	CGAUCUUGAGGCAGGAACUGAG	UCUUGCAUAUUCUUAGGCCCGAUCUUGAGGCAGGAACUGAGUAGUUCGUGAACUCGCUCUAUGUUGUUCGUUCACCCACUAUUCGGUUCCUGUCCCAAGA	39.4	4.8	8.5	15	LOC_Os09g27150.1	3.5	|||:||:|||||||:|-|||||	protein kinase domain containing protein
Osa4_6531994_100	osa-miR1861e		osa-miR1861e|osa-miR1861k|osa-miR1861m	CGGUCUUGUGGCAAGAACUGAG	UGUUGCAUAUUCUUAGGCCCGGUCUUGUGGCAAGAACUGAGUAGUUCGUUAACUCGCUACGCGGUUCUUGUCACAAGACCGAGUCUGUGAAUAUGCAAAG	56.3	52.6	90.8	10
Osa5_18605877_100	osa-miR1861f		osa-miR1861l|osa-miR1861b|osa-miR1861f|osa-miR1861i	CGAUCUUGAGGCAGGAACUGAG	UCUUGCGUAUUCUUAGGCCCGAUCUUGAGGCAGGAACUGAGUAGUUGUUGAACUUGCUCUAUGUUGUUCGUUCACCCACUAUUCGGUUCCUGUCCCAAGA	39.4	4.8	8.5	15	LOC_Os09g27150.1	3.5	|||:||:|||||||:|-|||||	protein kinase domain containing protein
Osa5_18606099_100	osa-miR1861g	similar but not identical mature miRNA	osa-miR1861g|osa-miR1861k|osa-miR1861m|osa-miR1861e	UCUUGUGGCAAGAACUGAGUA	UGCAUAUUCUUAGGCCCAGUCUUGUGGCAAGAACUGAGUAGUUCGUUAACUCGCUACGUGGUUCUUGUCACAAGAUCGAGCCUGUGAAUAUGCAAAGUUG	5.6	33.4	25.5	10	LOC_Os10g01100.1	3	|||:||||||||||-||-||||	receptor-like protein kinase, putative, expressed
Osa6_27237186_120	osa-miR1861h		osa-miR1861j|osa-miR1861h	CGGUCUUGAGGCAGGAACUGAG	GUGUUGCAUAUUCUUAGGCCCGGUCUUGAGGCAGGAACUGAGUAGUUGGUGAACUCGCUCUAUGUUGUUCGUUCACUCGCGACACGGUUCCUGUCCCAAGACUGAGUCUGUGAAUAUACA	660.6	547	848.3	673.8	LOC_Os05g51790.1|LOC_Os05g51790.2	3.5	|||||||||||-||:|||||-|;|||||||||||-||:|||||-|	RecF/RecN/SMC N terminal domain containing protein, expressed|RecF/RecN/SMC N terminal domain containing protein, expressed
Osa6_14948494_120	osa-miR1861i		osa-miR1861l|osa-miR1861b|osa-miR1861f|osa-miR1861i	CGAUCUUGAGGCAGGAACUGAG	UGUUGCAUAUUCUUAGGCCCGAUCUUGAGGCAGGAACUGAGUAGUUGGUGAACUCGCUCUAUGUUGUUCGUUCACUUGCUACACGGUUCCUGUCCCAAGAUCGAGUCCGUUAAUAUGCAA	39.4	4.8	8.5	15	LOC_Os09g27150.1	3.5	|||:||:|||||||:|-|||||	protein kinase domain containing protein
Osa8_15130009_120	osa-miR1861j		osa-miR1861j|osa-miR1861h	CGGUCUUGAGGCAGGAACUGAG	GUGUUGCAUAUUCUUAGGCCCGGUCUUGAGGCAGGAACUGAGUAGUUGGUGAACUCGCUCUAUGUUGUUCGUUCACUCGCGACACAGUUCCUGUCCCAAGGCUAAGUCUGUGAAUAUAUA	660.6	547	848.3	673.8	LOC_Os05g51790.1|LOC_Os05g51790.2	3.5	|||||||||||-||:|||||-|;|||||||||||-||:|||||-|	RecF/RecN/SMC N terminal domain containing protein, expressed|RecF/RecN/SMC N terminal domain containing protein, expressed
Osa8_15129811_100	osa-miR1861k		osa-miR1861e|osa-miR1861k|osa-miR1861m	CGGUCUUGUGGCAAGAACUGAG	GAGUUGCAUAUUCUUAGGCCCGGUCUUGUGGCAAGAACUGAGUAGUUCGUUAACUCGCUACGCGGUUCUUGUCACAAGACCGAGUCUGUGAAUAUGCAAA	56.3	52.6	90.8	10
Osa9_13531645_100	osa-miR1861m		osa-miR1861e|osa-miR1861k|osa-miR1861m	CGGUCUUGUGGCAAGAACUGAG	UGUUGCAUAUUCUUAGGCCCGGUCUUGUGGCAAGAACUGAGUAGUUCGUUAACUCGUUACCCGGUUCUUGUCACAAGACCGAGUAUAUGAAUAUGCAAAG	56.3	52.6	90.8	10
Osa3_33565114_100	osa-miR1862	new homolog	osa-miR1862d	ACUAGGUUUGUUUAUUUUGGGAC	UGUUUACUCCACCUGUUCCAAAAUAAACAAACGUAGUAUAGGGUGUGACACAUCCCGUACUAGGUUUGUUUAUUUUGGGACAGAGGGAGGUCAUAUUCUG	39.4	33.4	39.7	47.6	LOC_Os02g30730.1|LOC_Os02g30730.2	3	|||||:|||||||-||-||||||;|||||:|||||||-||-||||||	SART-1 family protein, putative, expressed|SART-1 family protein, putative, expressed
Osa10_16022654_100	osa-miR1862c		osa-miR1862c|osa-miR1862b|osa-miR1862a	ACGAGGUUGGUUUAUUUUGGGACG	UACUCCCUCCGUCCCAAAAUAAGUCAAUCCCGUACUAGUAUAUGACACUUCCUAGUACGAGGUUGGUUUAUUUUGGGACGGAGAGAGUAGAUGACACCUG	90.1	64.5	34	35.1	LOC_Os02g37694.1	3.5	|-||||||||||||||||||||-:	expressed protein
Osa10_4850180_100	osa-miR1862d		osa-miR1862d	ACUAGGUUUGUUUAUUUUGGGACG	CCUCUGUCCCAAAAUAAACAAAGCUAGUACGGGGAUGUGGCACUUCCUAGUCCUGUACUAGGUUUGUUUAUUUUGGGACGGAGGGAGUAUCAUAGUUUGU	1184.3	924.4	802.9	1124.7	LOC_Os02g30730.1|LOC_Os02g30730.2	3.5	|||||:|||||||-||-||||||:;|||||:|||||||-||-||||||:	SART-1 family protein, putative, expressed|SART-1 family protein, putative, expressed
Osa11_2519126_100	osa-miR1862e	different mature miRNA		AUCCCAAAAUGAAAAAAUCUAGUA	ACUAGUGUGUAUUUCCUUCAUCCCAAAAUGAAAAAAUCUAGUACAUUAUGUGUUUGACAUAUCCUGUACUAGAUUUGUUUAUUUUGGGACGGAGGGAGUA	264.6	176.8	346.1	290.6
Osa3_33993454_140	osa-miR1865-5p		osa-miR1865-5p	UGCUAGUGAUGGUGAUUCUUCGAC	CCUCGCGAACUCGAACUACUGCUAGUGAUGGUGAUUCUUCGACACAGUAUUCGGCGAGUUUUGGGCUUCAUCAUGCGGUGCUCGACAUGGUGACGAAGCCUGAACUUGCCAAAGACUGUCGAAGAAUCGCAGUCACUAGU	13.1	9.6	5.7	5	LOC_Os02g07120.1	4	||||||:||||||||-:|:|-|||	HEAT repeat family protein, putative, expressed
Osa3_6509860_100	osa-miR1866-5p		osa-miR1866-5p	GAGGGAUUUUGCGGGAAUUUCACG	CCAGGCCUCCUUUUGCACGGAGGGAUUUUGCGGGAAUUUCACGGGAAUUGAGUUGAUUCCUGAAAUUCCUGUAAAAUUCUUGUGUUCCAAAGGAGCCCUU	1822.4	71.7	14.2	648.8
Osa3_30507945_120	osa-miR1867	different mature miRNA		UCCCUCUAUCCCAGAAAAAAACA	GUGCAAUUUACACAUUUACUCCCUCUAUCCCAGAAAAAAACAAUUCCUAGCUUUGCAUUUGGAUAAACAAUUGUUCAGAUUUAAAGUUAGGAAUUGUUUUUUUUCUAGGACAGAGGGAGU	15	21.5	22.7	20	LOC_Os01g49065.1	3	|||||||||||||-||||||--|	expressed protein
Osa4_19543511_120	osa-miR1868	different mature miRNA		CUCGUUUUCCGUAAACACGCUU	CAGUUUGGAAAGCGUGCUCACGGAAAACGAGGGAGCAGCCAAGGCAUUGUUCUUACCGGUUUAUGAAUUGGCUACUUCCUCGUUUUCCGUAAACACGCUUCCCGAGCUUCUAAACGGUGU	3.8	11.9	39.7	17.5
Osa6_13329477_100	osa-miR1871	different mature miRNA		UCUAACAUGGUAUCGGAUCCAUAG	AUCUGUUGUUUCUCUCAAAUCUAACAUGGUAUCGGAUCCAUAGGUGUAGCCAUAUCAAUCUUAAAGCUAUGGCUCUGAUAUCAUGUUGGUUUUGAAGGAA	9.4	11.9	2.8	12.5
Osa7_12754910_200	osa-miR1873	similar but not identical mature miRNA		ACCUCAACAUGGUAUCAGAGCUGG	UUGGCUGGUUAGAUUAUGAACCUCAACAUGGUAUCAGAGCUGGAAGUCCUAAAGUUGACAUCAUGAUAGCCUGACGAUGGUGGAGACCAUGAUAAGCUGAUACCAUGUAUUUUGCCGACAUUGUGUUUCUCCAAGAUUGUGCUACAUCACAAACUUAGAAAAACUUAGAACUUCUAGCUCUGAUACCAUGUUGAGUUUUA	315.3	320.1	224.1	288.1
Osa9_17566935_260	osa-miR1875		osa-miR1875	ACAAUGGAGUGAAGUGCAACAGAA	UGUCCAUUUUCAUUGCACUUUGCUCCAUUGUGGUAUUGACAUUCUGCAAGAACGAGUCCCAGUAUCAAGUCACUGUUACGGUGUUGUUGGUACCAUUGAUUAACAUAACACUUGACGGCCAUACUUGGUCAUGUUGUAUGUUAUCAGCUUCACAGAGGUACAUGUGGCACUUUAACAGUUAUUUGAUACAGUGACUAGGCUGCAGUUGAGCGAAACCACAAUGGAGUGAAGUGCAACAGAAAUGAACAUUAUGGCAGCAA	9.4	14.3	5.7	5
Osa9_16554497_120	osa-miR1878	different mature miRNA		AUUUGUAGUGUUCAGAUUGAGUUU	CUUAAAAACUACCACUGCAGACUUAAUCUGGACACUAUAAAAGAAAAUUGUGCAUGUGAAAAUAUGCCCAUUAUAAAUUUGUAGUGUUCAGAUUGAGUUUAGAAUGGUUGUUUUAAGAUU	566.8	363.1	539.1	508.5	LOC_Os07g39510.2	2.5	||||||||||||||:||-||:||:	yippee zinc-binding protein, putative, expressed
Osa3_18922633_140	osa-miR1882a		osa-miR1882h|osa-miR1882e|osa-miR1882b|osa-miR1882f|osa-miR1882c|osa-miR1882g|osa-miR1882d|osa-miR1882a|osa-miR1317-5p.2	AGAUUGCUUUCAAGGUCAUUUCUU	GUUAUCGGUACCAAUAUCCUAGAUUGCUUUCAAGGUCAUUUCUUUAUGGAAGCCCAUUCCCAUAAAUUCAGUAUCCAAAGAUGGUUGUUGUAUCUAAAUAGGGGUUCCAUAACGAAAUGAUCUUGGAUGCAAUCUAGGAG	632.5	535.1	505	588.7	LOC_Os03g02010.1|LOC_Os03g02010.2|LOC_Os03g02010.3|LOC_Os03g02010.4	3.5	-:||:|||||||||:|||||||||;-:||:|||||||||:|||||||||;-:||:|||||||||:|||||||||;-:||:|||||||||:|||||||||	DNA methyltransferase protein, putative, expressed|DNA methyltransferase protein, putative, expressed|DNA methyltransferase protein, putative, expressed|DNA methyltransferase protein, putative, expressed
Osa7_9121403_140	osa-miR1882c		osa-miR1882h|osa-miR1882e|osa-miR1882b|osa-miR1882f|osa-miR1882c|osa-miR1882g|osa-miR1882d|osa-miR1882a|osa-miR1317-5p.2	AGAUUGCUUUCAAGGUCAUUUCUU	UUAUCAUUACCAAUAUCCUAGAUUGCUUUCAAGGUCAUUUCUUUAGGGAACCCCAUUCCCAUAAAUUCAGUAUCCAAAGCUGGUUGUUGUAUCUAUGGGAAAGGGUUCCCUAACGAAAUGAUCUUGGACGCAAUCUAGGA	632.5	535.1	505	588.7	LOC_Os03g02010.1|LOC_Os03g02010.2|LOC_Os03g02010.3|LOC_Os03g02010.4	3.5	-:||:|||||||||:|||||||||;-:||:|||||||||:|||||||||;-:||:|||||||||:|||||||||;-:||:|||||||||:|||||||||	DNA methyltransferase protein, putative, expressed|DNA methyltransferase protein, putative, expressed|DNA methyltransferase protein, putative, expressed|DNA methyltransferase protein, putative, expressed
Osa8_18736624_140	osa-miR1882d		osa-miR1882h|osa-miR1882e|osa-miR1882b|osa-miR1882f|osa-miR1882c|osa-miR1882g|osa-miR1882d|osa-miR1882a|osa-miR1317-5p.2	AGAUUGCUUUCAAGGUCAUUUCUU	GUUAUCGUUACCAAUAUCCUAGAUUGCUUUCAAGGUCAUUUCUUUAGGAAACCCCAUUCCCAUAAAUUCAGUAUCCAAAGAUGGUUGUUGUAUCUAUGGGAAUAAGGGUUCCCUAACGAAAUGAUCUUGGACGCAAUCUA	632.5	535.1	505	588.7	LOC_Os03g02010.1|LOC_Os03g02010.2|LOC_Os03g02010.3|LOC_Os03g02010.4	3.5	-:||:|||||||||:|||||||||;-:||:|||||||||:|||||||||;-:||:|||||||||:|||||||||;-:||:|||||||||:|||||||||	DNA methyltransferase protein, putative, expressed|DNA methyltransferase protein, putative, expressed|DNA methyltransferase protein, putative, expressed|DNA methyltransferase protein, putative, expressed
Osa11_11067800_140	osa-miR1882f		osa-miR1882h|osa-miR1882e|osa-miR1882b|osa-miR1882f|osa-miR1882c|osa-miR1882g|osa-miR1882d|osa-miR1882a|osa-miR1317-5p.2	AGAUUGCUUUCAAGGUCAUUUCUU	UUAUCGUUACCAAUAUCCUAGAUUGCUUUCAAGGUCAUUUCUUUAGGGAACCCCAUUCCCAUAAAUUCAGUAUCCAAAGCUGGUUGCUGUAUCUAUGGGAAUAAGGGUUCCUAACGAAAUGAUCUUGGAUGCAAUCUUGG	632.5	535.1	505	588.7	LOC_Os03g02010.1|LOC_Os03g02010.2|LOC_Os03g02010.3|LOC_Os03g02010.4	3.5	-:||:|||||||||:|||||||||;-:||:|||||||||:|||||||||;-:||:|||||||||:|||||||||;-:||:|||||||||:|||||||||	DNA methyltransferase protein, putative, expressed|DNA methyltransferase protein, putative, expressed|DNA methyltransferase protein, putative, expressed|DNA methyltransferase protein, putative, expressed
Osa11_20362512_140	osa-miR1882g		osa-miR1882h|osa-miR1882e|osa-miR1882b|osa-miR1882f|osa-miR1882c|osa-miR1882g|osa-miR1882d|osa-miR1882a|osa-miR1317-5p.2	AGAUUGCUUUCAAGGUCAUUUCUU	UUAUCGUUACCAACAUCCUAGAUUGCUUUCAAGGUCAUUUCUUUAUGGACCCCAUUCCCAUAAAUUCAGUAUCCAAAGAUGGUUGCUGUAUCUAUGGGAAUAAGGGUUCCAUAACGAAAUGAUCUUGGACGCAAUCUAGG	632.5	535.1	505	588.7	LOC_Os03g02010.1|LOC_Os03g02010.2|LOC_Os03g02010.3|LOC_Os03g02010.4	3.5	-:||:|||||||||:|||||||||;-:||:|||||||||:|||||||||;-:||:|||||||||:|||||||||;-:||:|||||||||:|||||||||	DNA methyltransferase protein, putative, expressed|DNA methyltransferase protein, putative, expressed|DNA methyltransferase protein, putative, expressed|DNA methyltransferase protein, putative, expressed
Osa12_21478081_140	osa-miR1882h		osa-miR1882h|osa-miR1882e|osa-miR1882b|osa-miR1882f|osa-miR1882c|osa-miR1882g|osa-miR1882d|osa-miR1882a|osa-miR1317-5p.2	AGAUUGCUUUCAAGGUCAUUUCUU	UUAUCGUUACCAAUUUCCUAGAUUGCUUUCAAGGUCAUUUCUUUCUGAAACCCCGUUCCCAUAAAUUCAGUAUCCAAAGCUGGUUGUUGUAUCUAUGGAAAUAAGGGUUUCAGAAUGAAAUGAUCUUGGACGCAAUCUAG	632.5	535.1	505	588.7	LOC_Os03g02010.1|LOC_Os03g02010.2|LOC_Os03g02010.3|LOC_Os03g02010.4	3.5	-:||:|||||||||:|||||||||;-:||:|||||||||:|||||||||;-:||:|||||||||:|||||||||;-:||:|||||||||:|||||||||	DNA methyltransferase protein, putative, expressed|DNA methyltransferase protein, putative, expressed|DNA methyltransferase protein, putative, expressed|DNA methyltransferase protein, putative, expressed
Osa11_13059843_100	osa-miR1883a		osa-miR1883b|osa-miR1883a	ACCUGUGACGGGCCGAGAAUGGAA	CCGUCACUGGUAUCUAGUCACCUGUGACGGGCCGAGAAUGGAACCCGUCAAAGGGACACCUCUGACGGGUUCCAUUCUCGAUCCGUCACAGGUGACUAGA	15	2.4	2.8	12.5	LOC_Os12g15260.1	3	||||||||||||-|-|||||||||	hypothetical protein
Osa1_38763222_140	osa-miR2090	similar but not identical mature miRNA	osa-miR2090	AACUCUGAUUCUAGAAUUUUUGC	AUGAGCUGUCCGAGAUUAUUAACUCUGAUUCUAGAAUUUUUGCGUUAAAGCGAGGACGAGAACGAAAAACACUGUAAGACACUUUAACGCAAAAAUUCCAGAAUCGGAUCCUUAUCCUUAUAAGCUGCUCUCCACCUCUC	28.2	66.9	105	55.1	LOC_Os06g39718.1|LOC_Os08g15312.1|LOC_Os10g21308.1	3	|||||||||||||:-||:|||-|;|||||||||||||:-||:|||-|;|||||||||||||:-||:|||-|	chloroplast 50S ribosomal protein L33, putative, expressed|chloroplast 50S ribosomal protein L33, putative|chloroplast 50S ribosomal protein L33, putative
Osa8_1204014_100	osa-miR2275a		osa-miR2275b|osa-miR2275a	UUUGGUUUCCUCCAAUAUCUCA	UGAAUUUGAGGUUUGGAUGGGACCAAAUCUUACUGCAGACUUGCAGAUUAACGCAAGAUUUGGUUUCCUCCAAUAUCUCAUGUUCAGUUGUCAGACAGUG	13.1	9.6	11.3	0	LOC_Os08g01940.1|LOC_Os08g01940.2	2.5	:|||||||||||||||-|||-|;:|||||||||||||||-|||-|	non-lysosomal glucosylceramidase, putative, expressed|non-lysosomal glucosylceramidase, putative, expressed
Osa8_1201498_100	osa-miR2275b		osa-miR2275b|osa-miR2275a	UUUGGUUUCCUCCAAUAUCUCA	UGAAUUUGAGGUUUGGAUGGGACCAAAUCUUACUGCAGACUUGCAGAGCAAGACAAGAUUUGGUUUCCUCCAAUAUCUCAUGUUCAGUUGUCAGACAGUG	13.1	9.6	11.3	0	LOC_Os08g01940.1|LOC_Os08g01940.2	2.5	:|||||||||||||||-|||-|;:|||||||||||||||-|||-|	non-lysosomal glucosylceramidase, putative, expressed|non-lysosomal glucosylceramidase, putative, expressed
Osa7_16718767_120	osa-miR2275c	new homolog	zma-miR2275a-3p	AUUGUUUUUCUCCAAUAUCUCA	ACUGGAAGUGAGAAUUGGAGGAAAACAAACUGAUUGCUGGUUGAUGCUUGCAACAGUGUGGCAAACAAUUAAUAUUCAGAUUGUUUUUCUCCAAUAUCUCACCUUCAGGUUGAUUGCUUG	101.3	253.2	252.5	100.2	LOC_Os01g70960.1|LOC_Os01g70960.2	3.5	|||-||||||||||-:||||||;|||-||||||||||-:||||||	cytochrome c1-1, heme protein, mitochondrial precursor, putative, expressed|cytochrome c1-1, heme protein, mitochondrial precursor, putative, expressed
Osa8_3735632_100	osa-miR2275d	new homolog	zma-miR2275b-3p|zma-miR2275c-3p	UUCAGUUUCCUCUAAUAUCUCG	AUGUGCCAUUUGAAAUGAGGAUUAGAGGGAACUGAACCAUUUUGAUGAAUAUCAGAAGGUUCAGUUUCCUCUAAUAUCUCGCCUUGAAUGGCCCAUCCGG	2113.3	5804.5	6505.5	2249.4	LOC_Os01g29900.1|LOC_Os02g23820.1|LOC_Os02g24170.1|LOC_Os04g17840.1|LOC_Os04g17880.1|LOC_Os04g18980.1|LOC_Os04g39730.1|LOC_Os05g21020.1|LOC_Os06g25890.1|LOC_Os06g35210.1|LOC_Os07g13560.1|LOC_Os08g02790.1|LOC_Os08g20220.1|LOC_Os08g20250.1|LOC_Os08g22340.1|LOC_Os09g05080.1|LOC_Os10g16560.1|LOC_Os11g21960.1|LOC_Os11g23970.1	4	:||||||||||||||-||--|:;:||||||||||||||-||--|:;:||||||||||||||-||--|:;:||||||||||||||-||--|:;:||||||||||||||-||--|:;:||||||||||||||-||--|:;:||||||||||||||-||--|:;:||||||||||||||-||--|:;:||||||||||||||-||--|:;:||||||||||||||-||--|:;:||||||||||||||-||--|:;:||||||||||||||-||--|:;:||||||||||||||-||--|:;:||||||||||||||-||--|:;:||||||||||||||-||--|:;:||||||||||||||-||--|:;:||||||||||||||-||--|:;:|||||||…	retrotransposon protein, putative, unclassified|retrotransposon protein, putative, unclassified|retrotransposon protein, putative, unclassified|retrotransposon protein, putative, unclassified|retrotransposon protein, putative, unclassified|retrotransposon protein, putative, unclassified|retrotransposon protein, putative, unclassified|retrotransposon protein, putative, unclassified|retrotransposon…
Osa8_3735809_120	osa-miR2275e	new homolog	zma-miR2275a-3p	CUUGUUUUUCUCCAAUAUCUCA	AGGCACUGGAAGUGAGAAUUGGAGGAAAACAAACUGAUUGCUGGUUGUUGUUUGCAACAGUGUGGCAAACAAUGUUCAGCUUGUUUUUCUCCAAUAUCUCACCUUCAGGUUGAUUGCUUG	1739.8	4486	6182.1	1923.8	LOC_Os08g33076.1	3.5	||||||||||||||-||:|--|	myrosinase precursor, putative, expressed
Osa8_4383906_120	osa-miR2275f	new homolog	zma-miR2275a-3p	CUUGUUUUCCUCCAAUAUCUCA	UUUGUCAGGCACUGAAAGUGAGAGUUGGAUGAAAACAAACUGACUGAUCAUCAGACAACUCCAACAGAUAACUGAUCAGCUUGUUUUCCUCCAAUAUCUCACCUUCAGCAAAUUGACUGG	5.6	4.8	17	5	LOC_Os03g06510.1	3	||||||||||||||-|-|||-|	KIP1, putative, expressed
Osa8_4402860_100	osa-miR2275g	new homolog	zma-miR2275b-3p|zma-miR2275c-3p	UUCAGUUUCUUCUAAUAUCUCA	AUUCAAAGUGAGGAUUAGAGGGAACUGAAUCACACCCAUCUGGAACAAAAGAUGGAUGGUUCAGUUUCUUCUAAUAUCUCACAUUGAAUGGUUACACGUA	5.6	7.2	28.4	2.5	LOC_Os10g40250.1|LOC_Os10g40250.2	3	|||||||:||||||||||-||-;|||||||:||||||||||-||-	expressed protein|expressed protein
Osa8_4403011_120	osa-miR2275h	new homolog	zma-miR2275a-3p	CUUGUUUUCCUCCAAUAUCUCA	UUUGUCAAGCACUGAAAGUGAGAGUUGGAUGAAAGCAAACUGACUGAUGAUCAGACAACUCCAGCAGAUCACUGAUCAGCUUGUUUUCCUCCAAUAUCUCACCUUCAGCAAAUUGACUUG	5.6	4.8	17	5	LOC_Os03g06510.1	3	||||||||||||||-|-|||-|	KIP1, putative, expressed
Osa2_4195652_120	osa-miR2863b	different mature miRNA		ACACUAGUUCAACUAAAUGAAC	CCGUGGAUACUCUUUUACCCACACUAGUUCAACUAAAUGAACUAAAUUUCACUUUUAGAAUCACAAAAAAUGAAAUGUAGUUCGUUUAUUUGGACUAGAGUGGGUCAAUUAGUACCUAUG	5.6	2.4	22.7	10
Osa3_7330591_120	osa-miR2866	different mature miRNA		UGCUGAGCACAAACUAGAGAA	CAUGGUUAAUUUGACCCUUUUUCUCUAGUUUGUGUUCAGCAUCUAUGUCAACUAUGACGCUGAACACAAACUGACACAGAUGCUGAGCACAAACUAGAGAAAAAGGGUCAUAUUAACCAU	1.9	7.2	11.3	5	LOC_Os05g15720.1	4	-||||||||-||||||||||-	expressed protein
Osa11_15812519_120	osa-miR2867	different mature miRNA		AGGACGUGUGGGAUGGCACAUGUU	GAUCAAUUGACGGCGUGUGCCAUCCCACACAUCCCGAUCAUGGCGUGUGACACAACUGGAUGUGCGUGCCACGACCAGGACGUGUGGGAUGGCACAUGUUGUCAACCAAUCAUGGUGCAC	9.4	9.6	2.8	0
Osa5_26852698_140	osa-miR2869	different mature miRNA		UUGGGAGGUGGUGAGUACUAAG	GAGCUUCCCAGGAUUUAAUUUUGGGAGGUGGUGAGUACUAAGGAGAACAGUAUGUUGUUCAGCUGGCAGGAGCUGCAAGGAGCAAGCCGCUGGCCAGGGUUUGAUCCUUGGUACUCAUUACCUCCCGACAUUAAAUUCUG	18.8	16.7	2.8	5	LOC_Os03g55330.1|LOC_Os09g23740.1	4	:|||||||||||:||||-|:||-;|::||||||||||-||||:||:	ankyrin repeat domain containing protein, putative, expressed|1-phosphatidylinositol-4-phosphate 5-kinase/ zinc ion binding protein, putative, expressed
Osa5_3876981_140	osa-miR2871a		osa-miR2871b|osa-miR2871a	UAUUUUAGUUUCUAUGGUCAC	CUGCCCACCAUGGUGACCGUAGAAACUAGCAUAGAAAAAAGUAGAUAUCUCAAGUGACUUUGUUCAUUUACGUUGGGAUAGACAAGUAACUACCUUUUCUAUUUUAGUUUCUAUGGUCACUUUGGUGGCAGCCAUGAUAG	52.6	114.7	204.3	155.3	LOC_Os03g40550.1	4	|||||||-||||||-|||||-	kinase, pfkB family, putative, expressed
Osa4_8336078_140	osa-miR2871b		osa-miR2871b|osa-miR2871a	UAUUUUAGUUUCUAUGGUCAC	GCCCACCAUGGUGACCGUAGAAACUAACAUAGAAAAAGAGGUAGAUAUCUCAAGUGACUUUGUUCAUUUACGUUGGAAUAGACAAGUAACUACCUUUUCUAUUUUAGUUUCUAUGGUCACUAUGGUGGCAGCCAUGAUAG	52.6	114.7	204.3	155.3	LOC_Os03g40550.1	4	|||||||-||||||-|||||-	kinase, pfkB family, putative, expressed
Osa11_28410344_120	osa-miR2873		osa-miR2873	AAGUUUGGACUUAAAUUUGGUAAC	UGAAAUAUAUUCUUACCAAAUUUCAAGUUCAAACUCAACUUUAUUUGUGAGAAUUUUUGUUUCUCUCAAAUGAAGUUAAGUUUGGACUUAAAUUUGGUAACAAUGUAUUUCAUAUCUACA	30	35.8	36.9	15
Osa8_15595305_120	osa-miR2874		osa-miR2874	AUGUGAACAGUGUCAAACAGUGUC	CUGUUUUGACACUAUGUUUGCACUGUUUGGAACUGUUCACAUGUUGGUUCCCGGCAGUAAAACUGCUGGAACUAACAUGUGAACAGUGUCAAACAGUGUCAAAUAGUGUUUCAAUAGUGC	46.9	40.6	28.4	20
Osa8_27089339_100	osa-miR2875	different mature miRNA		UGAACUGUAGAUGACUGUAAAUAU	UACAAACUGAUCAAAUAUAUGAACUGUAGAUGACUGUAAAUAUACAAUUUACAGUCAUAUACAGUUUAUAUAUUUGAUCGUGUUUGUACAAUGAAUCAAA	9.4	7.2	28.4	0
Osa6_17007964_180	osa-miR2876	similar but not identical mature miRNA	osa-miR2876	UCCUAUAUGAACACUGUUGCCAGC	GCUGGCAGCACUGUUUAUAUAGAAAUUUCUGUAAAAUAAUUGCUCCUGAGCUUGUGUUUGUCAUAAAUGUUAGUUGUUACUGUAGAUGUUUCUUUCCUUAAAAGUUUCCCUAAACAUUCUUGCUUGUUUACAGGAAUUCCUAUAUGAACACUGUUGCCAGCAAUUUGCUUUUUAAAUAUU	9.4	16.7	14.2	20
Osa8_26178642_120	osa-miR2878-3p	similar but not identical mature miRNA	osa-miR2878-3p	CUCAGGAUUUUAUACAUGUAAAGA	GCUAAGUCACCAAUAUAUAAUGUUUCUUUAGUUCUUUACAUGUAUAAAAUUCUGAGGAUGUUAUAUAUAUGACAUCCUCAGGAUUUUAUACAUGUAAAGAAUUAAACAUACAUUAUAGUC	24.4	11.9	11.3	27.6
Osa2_18890028_300	osa-miR2879		osa-miR2879	GCCAGAUGUGUUAAAAUAAUGACC	GCUCUGGUCAUUAUUCUAACAUAUCCGGAUCAACUGGAGAGAGAAUUUUUAGAAAGGAUGUUUGUGCACUUGUUCAACCUGUUUAACAAUCACAAUCAGAUCACAAAAGAUUAUACUGACACUAAAUUCAUCUGAUCUAGUACUUUAUUUUUCCGCAUAAUGCCUCUUGUUUUGACUACUUGAUCAUUUUUAGAUGUUUGUCAAUGGAUGGCACGAGGGUAAAAGCGCCAUUUAUAAAAUUUAAUCUCUCCAAUUGAGCCAGAUGUGUUAAAAUAAUGACCAUAGUAUGUUUUGGCAAGU	5.6	11.9	14.2	5
Osa1_26822228_200	osa-miR319a		sbi-miR319b|osa-miR319a|zma-miR319a|zma-miR319b|sbi-miR319|zma-miR319c|osa-miR319b|zma-miR319d	UUGGACUGAAGGGUGCUCCC	UGUGUAAGAAGAGAGCUCUCUUCAGUCCACUCUCAGAUGGCUGUAGGGUUUUAUUAGCUGCCGAAUCAUCCAUUCACCUACCAAGAAAGUUGCAGGAGUGUAUCUCUUGGUAGCGGACUGGAUGACGCGGGAGCUAAAAUUUAGCUCUGCGCCGUUUGUGGUUGGACUGAAGGGUGCUCCCUUGCUCAAGCACUCGUGCA	144.5	105.1	136.2	52.6	LOC_Os03g57190.1|LOC_Os07g05720.1	2.5	||||||||||||||-|:||-;||||||||||||||-|:||-	TCP family transcription factor, putative, expressed|TCP family transcription factor, putative, expressed
Osa1_6676559_200	osa-miR319b	similar but not identical mature miRNA	sbi-miR319b|osa-miR319a|zma-miR319a|zma-miR319b|sbi-miR319|zma-miR319c|osa-miR319b|zma-miR319d	UUGGACUGAAGGGUGCUCCCU	GGAAGAGAGCGUCCUUCAGUCCACUCAUGGGCGGUGCUAGGGUCGAAUUAGCUGCCGACUCAUUCACCCACAUGCCAAGCAAGAAACGCUUGAGAUAGCGAAGCUUAGCAGAUGAGUGAAUGAAGCGGGAGGUAACGUUCCGAUCUCGCGCCGUCUUUGCUUGGACUGAAGGGUGCUCCCUCCUCCUCGAUCUCUUCGAU	2259.7	2596.5	2672.6	2657.7	LOC_Os03g57190.1|LOC_Os07g05720.1	3.5	||||||||||||||-|:||--;||||||||||||||-|:||--	TCP family transcription factor, putative, expressed|TCP family transcription factor, putative, expressed
Osa3_34268002_100	osa-miR390		aly-miR390a|zma-miR390b|sbi-miR390|ghr-miR390b|zma-miR390a|gma-miR390a-5p|osa-miR390|rco-miR390a|ptc-miR390c|ppt-miR390a|rco-miR390b|ptc-miR390a|bna-miR390a|ptc-miR390b|mtr-miR390|ghr-miR390a|bna-miR390c|ptc-miR390d|aly-miR390b|ghr-miR390c|vvi-miR390|bna-miR390b|ath-miR390a|ppt-miR390b|ath-miR390b|csi-miR390	AAGCUCAGGAGGGAUAGCGCC	AGGGUAUGGAACAAUCCUUGAAGCUCAGGAGGGAUAGCGCCUCGAAAUCAAACUAGGCGCUAUCUAUCCUGAGCUCCAUGGUUUGUUCUUACCACACGAC	183.9	267.5	238.3	172.8	LOC_Os02g10100.1	2	-|||||||:||||||||||||	leucine-rich repeat receptor protein kinase EXS precursor, putative, expressed
Osa1_2308153_120	osa-miR393		osa-miR393b|ghr-miR393|aly-miR393b|csi-miR393|ath-miR393a|zma-miR393c|aly-miR393a|ath-miR393b|zma-miR393b|zma-miR393a|rco-miR393|ptc-miR393b|ptc-miR393c|osa-miR393|ptc-miR393d|vvi-miR393b|vvi-miR393a|mtr-miR393|sbi-miR393b|gma-miR393|ptc-miR393a|mtr-miR393b|bna-miR393|sbi-miR393	UCCAAAGGGAUCGCAUUGAUC	AGCAAUGUCUUGGGGAAGCAUCCAAAGGGAUCGCAUUGAUCCUUCAUCGCUCUCGCUCGCUUCCAUGGCGGUCGUCGUCUACAAGCAGCUUGACGGAUCAUGCGAUCCUUUUGGAGGCUU	230.8	554.2	456.8	338.2	LOC_Os04g32460.1|LOC_Os04g32460.2|LOC_Os04g58734.1|LOC_Os05g05800.1	2.5	||||||||||||||||||-:-;||||||||||||||||||-:-;|||||||||||-|||:|||||;||||||||||||||||||-:-	OsFBL16 - F-box domain and LRR containing protein, expressed|OsFBL16 - F-box domain and LRR containing protein, expressed|expressed protein|OsFBL21 - F-box domain and LRR containing protein, expressed
Osa4_34746755_120	osa-miR393b		zma-miR393c*|zma-miR393a*|osa-miR393b-3p	UCAGUGCAAUCCCUUUGGAAU	GGACUCCAAAGGGAUCGCAUUGAUCUGGCUAGCUAUCUCGAUCGAUCGCCUCAUCGAUCGACGACGACGUGCGUGAUCGAUCAGUGCAAUCCCUUUGGAAUUUUCCUCUUGCUUCCGCCU	1841.2	3649.9	3892.5	2131.7	LOC_Os01g07590.1|LOC_Os04g58734.1|LOC_Os05g03550.1|LOC_Os07g01540.1|LOC_Os11g13910.1	4	:||||:|||:|||:|||-||||;|||:|||-|||||||||||-|;|||:|||-||||||||::||||;:|||:||||||||-:||||-|;||||::|||||||||::||-|	universal stress protein domain containing protein, putative, expressed|expressed protein|MYB family transcription factor, putative, expressed|Ser/Thr protein phosphatase family protein, putative, expressed|hypothetical protein
Osa2_27142278_120	osa-miR394		vvi-miR394c|vvi-miR394a|zma-miR394b|ahy-miR394|sbi-miR394b|ghr-miR394a|ptc-miR394a-5p|ptc-miR394b-5p|csi-miR394|osa-miR394|zma-miR394a|ath-miR394a|aly-miR394b|vvi-miR394b|ath-miR394b|sbi-miR394a|aly-miR394a|ghr-miR394b	UUGGCAUUCUGUCCACCUCC	GGCGCUUACUGAGAGUUCUUUGGCAUUCUGUCCACCUCCUUGUCGAAUCCUCAGAGACAGAAAUCUCAUAUCUGUUGAUCUUGGAGGUGGGCAUACUGCCAAUGGAGCUGUGUAGGCCUC	230.8	267.5	524.9	30.1	LOC_Os01g69940.1	0	||||||||||||||||||||	OsFBX32 - F-box domain containing protein, expressed
Osa4_31620217_100	osa-miR395b	similar but not identical mature miRNA	tae-miR395b|ath-miR395e|zma-miR395p|rco-miR395d|sbi-miR395g|rco-miR395e|sbi-miR395h|zma-miR395b|rco-miR395c|mtr-miR395a|mtr-miR395d|vvi-miR395f|mtr-miR395e|vvi-miR395g|mtr-miR395f|mtr-miR395c|mtr-miR395g|vvi-miR395i|osa-miR395b|vvi-miR395j|mtr-miR395i|vvi-miR395k|mtr-miR395j|vvi-miR395l|mtr-miR395k|vvi-miR395m|mtr-miR395l|aly-miR395d|mtr-miR395m|osa-miR395r|mtr-miR395n|aly-miR395e|mtr-miR395o|sbi…	UGAAGUGUUUGGGGGAACUC	GUUUGGAGUCCCUAGGAGUUCCUUUCAAGCACUUUACGACACACUGUAUUGAGAGUUGUCGUGAAGUGUUUGGGGGAACUCUUAGUGUCGCCAAGCAUUU	28.2	47.8	28.4	30.1	LOC_Os03g09940.1	0	||||||||||||||||||||	sulfate transporter, putative, expressed
Osa4_31619857_140	osa-miR395e	similar but not identical mature miRNA	tae-miR395b|ath-miR395e|zma-miR395p|rco-miR395d|sbi-miR395g|rco-miR395e|sbi-miR395h|zma-miR395b|rco-miR395c|mtr-miR395a|mtr-miR395d|vvi-miR395f|mtr-miR395e|vvi-miR395g|mtr-miR395f|mtr-miR395c|mtr-miR395g|vvi-miR395i|osa-miR395b|vvi-miR395j|mtr-miR395i|vvi-miR395k|mtr-miR395j|vvi-miR395l|mtr-miR395k|vvi-miR395m|mtr-miR395l|aly-miR395d|mtr-miR395m|osa-miR395r|mtr-miR395n|aly-miR395e|mtr-miR395o|sbi…	UGAAGUGUUUGGGGGAACUC	CUAUCUCAAUGCCUACUAUGUGAAGUGUUUGGGGGAACUCUCGAUAUCACCAAACAUUCAACAUAUAGUGUUUAAACCACGAGAUUGAGAUGGGAGCCACUUUUGGUAUUAUCGAGAGUUCCCUUCAACCACUUCACGUG	28.2	47.8	28.4	30.1	LOC_Os03g09940.1	0	||||||||||||||||||||	sulfate transporter, putative, expressed
Osa4_31619516_100	osa-miR395g	similar but not identical mature miRNA	tae-miR395b|ath-miR395e|zma-miR395p|rco-miR395d|sbi-miR395g|rco-miR395e|sbi-miR395h|zma-miR395b|rco-miR395c|mtr-miR395a|mtr-miR395d|vvi-miR395f|mtr-miR395e|vvi-miR395g|mtr-miR395f|mtr-miR395c|mtr-miR395g|vvi-miR395i|osa-miR395b|vvi-miR395j|mtr-miR395i|vvi-miR395k|mtr-miR395j|vvi-miR395l|mtr-miR395k|vvi-miR395m|mtr-miR395l|aly-miR395d|mtr-miR395m|osa-miR395r|mtr-miR395n|aly-miR395e|mtr-miR395o|sbi…	UGAAGUGUUUGGGGGAACUC	GUUUGGUAUCACCGUGAGUUCCCUUCGAACACUUCACGUGGCACUAUUUCAAUGCCUAUUGUGAAGUGUUUGGGGGAACUCUCGAUGUCAUCAGGCAUUU	28.2	47.8	28.4	30.1	LOC_Os03g09940.1	0	||||||||||||||||||||	sulfate transporter, putative, expressed
Osa8_3298148_120	osa-miR395h	similar but not identical mature miRNA	tae-miR395b|ath-miR395e|zma-miR395p|rco-miR395d|sbi-miR395g|rco-miR395e|sbi-miR395h|zma-miR395b|rco-miR395c|mtr-miR395a|mtr-miR395d|vvi-miR395f|mtr-miR395e|vvi-miR395g|mtr-miR395f|mtr-miR395c|mtr-miR395g|vvi-miR395i|osa-miR395b|vvi-miR395j|mtr-miR395i|vvi-miR395k|mtr-miR395j|vvi-miR395l|mtr-miR395k|vvi-miR395m|mtr-miR395l|aly-miR395d|mtr-miR395m|osa-miR395r|mtr-miR395n|aly-miR395e|mtr-miR395o|sbi…	UGAAGUGUUUGGGGGAACUC	GUUACCUGGAGUUUCCUCAACACACUUCACAUCUGCUAGGCCCUAUUACAAUUGCGCAAUGUGGAGUCUGCAAUUGGUAGUGAAGUGUUUGGGGGAACUCUAGGUGGCACCUAGCAUUCG	28.2	47.8	28.4	30.1	LOC_Os03g09940.1	0	||||||||||||||||||||	sulfate transporter, putative, expressed
Osa8_3298330_100	osa-miR395i	similar but not identical mature miRNA	tae-miR395b|ath-miR395e|zma-miR395p|rco-miR395d|sbi-miR395g|rco-miR395e|sbi-miR395h|zma-miR395b|rco-miR395c|mtr-miR395a|mtr-miR395d|vvi-miR395f|mtr-miR395e|vvi-miR395g|mtr-miR395f|mtr-miR395c|mtr-miR395g|vvi-miR395i|osa-miR395b|vvi-miR395j|mtr-miR395i|vvi-miR395k|mtr-miR395j|vvi-miR395l|mtr-miR395k|vvi-miR395m|mtr-miR395l|aly-miR395d|mtr-miR395m|osa-miR395r|mtr-miR395n|aly-miR395e|mtr-miR395o|sbi…	UGAAGUGUUUGGGGGAACUC	GGAGUUCUCUUCAAGCACUUCACGUAGAGCUUUCUAUUGACAUGGAGCUUUAGAACAAUGUGAAGUGUUUGGGGGAACUCUUGGUACCAAGGUGUUAUCG	28.2	47.8	28.4	30.1	LOC_Os03g09940.1	0	||||||||||||||||||||	sulfate transporter, putative, expressed
Osa8_3298544_140	osa-miR395j	similar but not identical mature miRNA	tae-miR395b|ath-miR395e|zma-miR395p|rco-miR395d|sbi-miR395g|rco-miR395e|sbi-miR395h|zma-miR395b|rco-miR395c|mtr-miR395a|mtr-miR395d|vvi-miR395f|mtr-miR395e|vvi-miR395g|mtr-miR395f|mtr-miR395c|mtr-miR395g|vvi-miR395i|osa-miR395b|vvi-miR395j|mtr-miR395i|vvi-miR395k|mtr-miR395j|vvi-miR395l|mtr-miR395k|vvi-miR395m|mtr-miR395l|aly-miR395d|mtr-miR395m|osa-miR395r|mtr-miR395n|aly-miR395e|mtr-miR395o|sbi…	UGAAGUGUUUGGGGGAACUC	GGAACUUGAGAAGCUACUGUGAAGUGUUUGGGGGAACUCUAGGUGGCACCUAGCAUUCAUUCUCUUGGUGAAAGGGGCAAUGGAAGUCGUAAUCAGGAGAAUCACACUUGGUUUUAUCGGGAGUUUCCUUCAAGCACUUC	28.2	47.8	28.4	30.1	LOC_Os03g09940.1	0	||||||||||||||||||||	sulfate transporter, putative, expressed
Osa4_32436963_200	osa-miR395m	similar but not identical mature miRNA	tae-miR395b|ath-miR395e|zma-miR395p|rco-miR395d|sbi-miR395g|rco-miR395e|sbi-miR395h|zma-miR395b|rco-miR395c|mtr-miR395a|mtr-miR395d|vvi-miR395f|mtr-miR395e|vvi-miR395g|mtr-miR395f|mtr-miR395c|mtr-miR395g|vvi-miR395i|osa-miR395b|vvi-miR395j|mtr-miR395i|vvi-miR395k|mtr-miR395j|vvi-miR395l|mtr-miR395k|vvi-miR395m|mtr-miR395l|aly-miR395d|mtr-miR395m|osa-miR395r|mtr-miR395n|aly-miR395e|mtr-miR395o|sbi…	UGAAGUGUUUGGGGGAACUC	AAAAGCUAGUUGUAUAUAGUGAAGUGUUUGGGGGAACUCCGGUUGGCAAUCAACAUUUUCAUGUUAGGUCUGCAAGUGCUUGUACUUUAGGAAUUAUAAUUGAUGGCCCUACUUAUGAUAUUCAAUUUGUAAGUGAUGGAGAAUGCAUGAUUAGGUUUGGAGACCCCAGGAGUUCCCUUCAAGCACUUCACGACGCACUA	28.2	47.8	28.4	30.1	LOC_Os03g09940.1	0	||||||||||||||||||||	sulfate transporter, putative, expressed
Osa4_32437159_140	osa-miR395n	similar but not identical mature miRNA	tae-miR395b|ath-miR395e|zma-miR395p|rco-miR395d|sbi-miR395g|rco-miR395e|sbi-miR395h|zma-miR395b|rco-miR395c|mtr-miR395a|mtr-miR395d|vvi-miR395f|mtr-miR395e|vvi-miR395g|mtr-miR395f|mtr-miR395c|mtr-miR395g|vvi-miR395i|osa-miR395b|vvi-miR395j|mtr-miR395i|vvi-miR395k|mtr-miR395j|vvi-miR395l|mtr-miR395k|vvi-miR395m|mtr-miR395l|aly-miR395d|mtr-miR395m|osa-miR395r|mtr-miR395n|aly-miR395e|mtr-miR395o|sbi…	UGAAGUGUUUGGGGGAACUC	ACUAUUUAGAGAGUUGUUGUGAAGUGUUUGGGGGAACUCUCGGUGUCGCCAAGCAUUCAAAUAUAUAGCGUUUAGACUACAAGAGAUAAGAGAAAAGUUUAGUAUUACUAUGAGUUCUCUUUAAGCACUUCAUACGACAC	28.2	47.8	28.4	30.1	LOC_Os03g09940.1	0	||||||||||||||||||||	sulfate transporter, putative, expressed
Osa4_32437402_100	osa-miR395p	similar but not identical mature miRNA	tae-miR395b|ath-miR395e|zma-miR395p|rco-miR395d|sbi-miR395g|rco-miR395e|sbi-miR395h|zma-miR395b|rco-miR395c|mtr-miR395a|mtr-miR395d|vvi-miR395f|mtr-miR395e|vvi-miR395g|mtr-miR395f|mtr-miR395c|mtr-miR395g|vvi-miR395i|osa-miR395b|vvi-miR395j|mtr-miR395i|vvi-miR395k|mtr-miR395j|vvi-miR395l|mtr-miR395k|vvi-miR395m|mtr-miR395l|aly-miR395d|mtr-miR395m|osa-miR395r|mtr-miR395n|aly-miR395e|mtr-miR395o|sbi…	UGAAGUGUUUGGGGGAACUC	UGGCAUUGUCGUGAGUUCCCUUCAAGCACUUCACGUGGCACUAUUUCAAUGCGUACCGUGUGAAGUGUUUGGGGGAACUCUCGGCAUCACCAAACAUUUA	28.2	47.8	28.4	30.1	LOC_Os03g09940.1	0	||||||||||||||||||||	sulfate transporter, putative, expressed
Osa4_32437545_100	osa-miR395q	similar but not identical mature miRNA	tae-miR395b|ath-miR395e|zma-miR395p|rco-miR395d|sbi-miR395g|rco-miR395e|sbi-miR395h|zma-miR395b|rco-miR395c|mtr-miR395a|mtr-miR395d|vvi-miR395f|mtr-miR395e|vvi-miR395g|mtr-miR395f|mtr-miR395c|mtr-miR395g|vvi-miR395i|osa-miR395b|vvi-miR395j|mtr-miR395i|vvi-miR395k|mtr-miR395j|vvi-miR395l|mtr-miR395k|vvi-miR395m|mtr-miR395l|aly-miR395d|mtr-miR395m|osa-miR395r|mtr-miR395n|aly-miR395e|mtr-miR395o|sbi…	UGAAGUGUUUGGGGGAACUC	UGGUAUUAUCGUGAGUUCCCUUCAAGCACUUCACAUGACACUAUUUCAAUGUCUAUUAUGUGAAGUGUUUGGGGGAACUCUUGGUAUCGCCAAACAUUUA	28.2	47.8	28.4	30.1	LOC_Os03g09940.1	0	||||||||||||||||||||	sulfate transporter, putative, expressed
Osa4_32437688_100	osa-miR395r	similar but not identical mature miRNA	tae-miR395b|ath-miR395e|zma-miR395p|rco-miR395d|sbi-miR395g|rco-miR395e|sbi-miR395h|zma-miR395b|rco-miR395c|mtr-miR395a|mtr-miR395d|vvi-miR395f|mtr-miR395e|vvi-miR395g|mtr-miR395f|mtr-miR395c|mtr-miR395g|vvi-miR395i|osa-miR395b|vvi-miR395j|mtr-miR395i|vvi-miR395k|mtr-miR395j|vvi-miR395l|mtr-miR395k|vvi-miR395m|mtr-miR395l|aly-miR395d|mtr-miR395m|osa-miR395r|mtr-miR395n|aly-miR395e|mtr-miR395o|sbi…	UGAAGUGUUUGGGGGAACUC	UGGUAUUAUCGUGAGUUCCCUUCAACCACUUCACGUGGCACUAUUUUAGGACCUACUAUGUGAAGUGUUUGGGGGAACUCUCGACAUCACCAAGCAUUGA	28.2	47.8	28.4	30.1	LOC_Os03g09940.1	0	||||||||||||||||||||	sulfate transporter, putative, expressed
Osa4_32437869_140	osa-miR395s	similar but not identical mature miRNA	tae-miR395b|ath-miR395e|zma-miR395p|rco-miR395d|sbi-miR395g|rco-miR395e|sbi-miR395h|zma-miR395b|rco-miR395c|mtr-miR395a|mtr-miR395d|vvi-miR395f|mtr-miR395e|vvi-miR395g|mtr-miR395f|mtr-miR395c|mtr-miR395g|vvi-miR395i|osa-miR395b|vvi-miR395j|mtr-miR395i|vvi-miR395k|mtr-miR395j|vvi-miR395l|mtr-miR395k|vvi-miR395m|mtr-miR395l|aly-miR395d|mtr-miR395m|osa-miR395r|mtr-miR395n|aly-miR395e|mtr-miR395o|sbi…	UGAAGUGUUUGGGGGAACUC	ACUAUUUCAAUGCCUAUUGUGAAGUGUUUGGGGGAACUCUCGAUGUUCCCAAGCAUUUAACAUGUGAUGUUUCAAACUACGAGCCAUAUUUGGUAUCGCCAUGAGUUCUCUUCAAACUCUUCAUACGACACUAAUUCAAG	28.2	47.8	28.4	30.1	LOC_Os03g09940.1	0	||||||||||||||||||||	sulfate transporter, putative, expressed
Osa8_3298879_140	osa-miR395y	similar but not identical mature miRNA	tae-miR395b|ath-miR395e|zma-miR395p|rco-miR395d|sbi-miR395g|rco-miR395e|sbi-miR395h|zma-miR395b|rco-miR395c|mtr-miR395a|mtr-miR395d|vvi-miR395f|mtr-miR395e|vvi-miR395g|mtr-miR395f|mtr-miR395c|mtr-miR395g|vvi-miR395i|osa-miR395b|vvi-miR395j|mtr-miR395i|vvi-miR395k|mtr-miR395j|vvi-miR395l|mtr-miR395k|vvi-miR395m|mtr-miR395l|aly-miR395d|mtr-miR395m|osa-miR395r|mtr-miR395n|aly-miR395e|mtr-miR395o|sbi…	UGAAGUGUUUGGGGGAACUC	UGAUUUUGAGAAGCUAUUGUGAAGUGUUUGGGGGAACUCUCGGUGCCAACAAGCAUUUACAAGGCAUCAACAAUGAUUGUGGAUACAAUGGUCAUCAUAUGCCACGUUUGAUGUCCCUAAGCGUUCCUUCCAAGCACUUC	28.2	47.8	28.4	30.1	LOC_Os03g09940.1	0	||||||||||||||||||||	sulfate transporter, putative, expressed
Osa2_34274505_160	osa-miR396a		gma-miR396e|sbi-miR396a|osa-miR396b|vvi-miR396d|ath-miR396a|csi-miR396a|sof-miR396|ptc-miR396a|lja-miR396|ptc-miR396b|zma-miR396b|vvi-miR396c|mtr-miR396b|aly-miR396a|csi-miR396b|gma-miR396a|osa-miR396a|aqc-miR396a|zma-miR396a|sbi-miR396b|ghr-miR396b|ghr-miR396a	UUCCACAGCUUUCUUGAACUG	UCUGGCCCUCUUUGUGAUCUUCCACAGCUUUCUUGAACUGCACGCAUGAUGAAUAAUCCCUUUGGUUAAUUGUGAUCUGGUCUCUGAGAGAUCGUAGUUAGACUCGAUCGGUUGCAUUGGCAUCAGAGAGAGCAGUUCAAUAAAGCUGUGGGAAAUUGCA	1747.3	2811.5	3722.3	2219.3	LOC_Os01g32750.1|LOC_Os02g45570.1|LOC_Os02g45570.2|LOC_Os02g47280.1|LOC_Os02g47280.2|LOC_Os02g53690.1|LOC_Os03g47140.1|LOC_Os03g51970.1|LOC_Os04g51190.1|LOC_Os04g51190.2|LOC_Os04g51190.3|LOC_Os06g02560.1|LOC_Os06g02560.2|LOC_Os06g02560.3|LOC_Os06g10310.1|LOC_Os12g29980.1|LOC_Os12g29980.2	3	|:||||||||:||||:|||:|;|||||||-||||||||||||-|;|||||||-||||||||||||-|;|||||||-||||||||||||-|;|||||||-||||||||||||-|;|||||||-||||||||||||-|;|||||||-||||||||||||-|;|||||||-||||||||||||-|;|||||||-||||||||||||-|;|||||||-||||||||||||-|;|||||||-||||||||||||-|;|||||||-||||||||||||-|;|||||||-||||||||||||-|;|||||||-||||||||||||-|;|||||||-||||||||||||-|;|||||||-||||||||||||-|;|||||||-||||||||||||-|	TATA binding protein-associated factor, putative, expressed|growth regulating factor protein, putative, expressed|growth regulating factor protein, putative, expressed|growth-regulating factor, putative, expressed|growth-regulating factor, putative, expressed|growth regulating factor protein, putative, expressed|growth regulating factor protein, putative, expressed|growth-regulating factor, putat…
Osa6_3668640_140	osa-miR396b		gma-miR396e|sbi-miR396a|osa-miR396b|vvi-miR396d|ath-miR396a|csi-miR396a|sof-miR396|ptc-miR396a|lja-miR396|ptc-miR396b|zma-miR396b|vvi-miR396c|mtr-miR396b|aly-miR396a|csi-miR396b|gma-miR396a|osa-miR396a|aqc-miR396a|zma-miR396a|sbi-miR396b|ghr-miR396b|ghr-miR396a	UUCCACAGCUUUCUUGAACUG	GAUGGUCCUCUUUGUGGUCUUCCACAGCUUUCUUGAACUGCAUCUUUGAGAGAGAUUAGCAUCCCUAUGUGUGGAUUUUGCUUGCACGAGUGUGCAGUUCAAUAAAGCUGUGGGAAAUUACAGAGAGAGGUCAAUUGACA	1747.3	2811.5	3722.3	2219.3	LOC_Os01g32750.1|LOC_Os02g45570.1|LOC_Os02g45570.2|LOC_Os02g47280.1|LOC_Os02g47280.2|LOC_Os02g53690.1|LOC_Os03g47140.1|LOC_Os03g51970.1|LOC_Os04g51190.1|LOC_Os04g51190.2|LOC_Os04g51190.3|LOC_Os06g02560.1|LOC_Os06g02560.2|LOC_Os06g02560.3|LOC_Os06g10310.1|LOC_Os12g29980.1|LOC_Os12g29980.2	3	|:||||||||:||||:|||:|;|||||||-||||||||||||-|;|||||||-||||||||||||-|;|||||||-||||||||||||-|;|||||||-||||||||||||-|;|||||||-||||||||||||-|;|||||||-||||||||||||-|;|||||||-||||||||||||-|;|||||||-||||||||||||-|;|||||||-||||||||||||-|;|||||||-||||||||||||-|;|||||||-||||||||||||-|;|||||||-||||||||||||-|;|||||||-||||||||||||-|;|||||||-||||||||||||-|;|||||||-||||||||||||-|;|||||||-||||||||||||-|	TATA binding protein-associated factor, putative, expressed|growth regulating factor protein, putative, expressed|growth regulating factor protein, putative, expressed|growth-regulating factor, putative, expressed|growth-regulating factor, putative, expressed|growth regulating factor protein, putative, expressed|growth regulating factor protein, putative, expressed|growth-regulating factor, putat…
Osa2_34282014_140	osa-miR396c		rco-miR396|zma-miR396f|sbi-miR396c|aqc-miR396b|zma-miR396e|aly-miR396b|ath-miR396b|bna-miR396a|ptc-miR396e|pta-miR396|gma-miR396c|ptc-miR396c|ccl-miR396|ptc-miR396d|osa-miR396c|mtr-miR396a|gma-miR396b	UUCCACAGCUUUCUUGAACUU	UUCAAGUCCAUGCCAUGCCUUUCCACAGCUUUCUUGAACUUCUCUUGUGCCUCACUCACUUUCAUUACUGGAGAGAUAUGCAUCAUCAGUGGAAGCUUAUAGGGAGAGGAGUGCAAGAAGAGGGUCAAGAAAGCUGUGGG	5720.6	11704.6	24373.8	5182.7	LOC_Os04g57050.1|LOC_Os12g10180.1	3.5	-||||||||:|:||||||||:;:||||||||||:|:|-|||:|	jasmonate O-methyltransferase, putative|NBS-LRR type disease resistance protein Rps1-k-2, putative, expressed
Osa4_34251706_180	osa-miR396d		zma-miR396d|zma-miR396c|sbi-miR396d|sbi-miR396e|osa-miR396d|far-miR396|osa-miR396e	UCCACAGGCUUUCUUGAACUG	AAGAUGUGCGGGCAUGCUUUCCACAGGCUUUCUUGAACUGUGAACUCGUGGGGGUGUAUGUGCUCAUGUUGGGAUUGUGGUCGGUGGCCUCCAAUUCUCUGAAAAGAAAGCUGAAUUGUCGAGCUCCCCGUUCUGUCUUUGGUCGUCUCUACCUGUUGAUGGUUCAAGAAAGCCCAUGGA	83310.4	187393	208580	87053	LOC_Os02g45570.1|LOC_Os02g45570.2|LOC_Os02g47280.1|LOC_Os02g47280.2|LOC_Os02g53690.1|LOC_Os03g47140.1|LOC_Os04g51190.1|LOC_Os04g51190.2|LOC_Os04g51190.3|LOC_Os06g02560.1|LOC_Os06g02560.2|LOC_Os06g02560.3|LOC_Os06g10310.1	1	|||||||||||||||||||-|;|||||||||||||||||||-|;|||||||||||||||||||-|;|||||||||||||||||||-|;|||||||||||||||||||-|;|||||||||||||||||||-|;|||||||||||||||||||-|;|||||||||||||||||||-|;|||||||||||||||||||-|;|||||||||||||||||||-|;|||||||||||||||||||-|;|||||||||||||||||||-|;|||||||||||||||||||-|	growth regulating factor protein, putative, expressed|growth regulating factor protein, putative, expressed|growth-regulating factor, putative, expressed|growth-regulating factor, putative, expressed|growth regulating factor protein, putative, expressed|growth regulating factor protein, putative, expressed|growth-regulating factor, putative, expressed|growth-regulating factor, putative, expressed…
Osa2_35630683_180	osa-miR396f	similar but not identical mature miRNA	zma-miR396d|zma-miR396c|sbi-miR396d|sbi-miR396e|osa-miR396d|far-miR396|osa-miR396e	UCCACAGGCUUUCUUGAACUG	GAAAGAUUGCGGCCAUGCUCUCCACAGGCUUUCUUGAACUGUGAACUCGUGUGUGCAUGCUCCUCAUAUAUUGUUCUAGAUCCCAUGCAUGAUGCAUAUCGAUCGAUCUGAUCUGAAUUAGGUCAUCGAUGCGCAUCUGGAUCCCCAUCUUGUUGAUAGUUCAAGAAAGUCCUUGGAAAA	83310.4	187393	208580	87053	LOC_Os02g45570.1|LOC_Os02g45570.2|LOC_Os02g47280.1|LOC_Os02g47280.2|LOC_Os02g53690.1|LOC_Os03g47140.1|LOC_Os04g51190.1|LOC_Os04g51190.2|LOC_Os04g51190.3|LOC_Os06g02560.1|LOC_Os06g02560.2|LOC_Os06g02560.3|LOC_Os06g10310.1	1	|||||||||||||||||||-|;|||||||||||||||||||-|;|||||||||||||||||||-|;|||||||||||||||||||-|;|||||||||||||||||||-|;|||||||||||||||||||-|;|||||||||||||||||||-|;|||||||||||||||||||-|;|||||||||||||||||||-|;|||||||||||||||||||-|;|||||||||||||||||||-|;|||||||||||||||||||-|;|||||||||||||||||||-|	growth regulating factor protein, putative, expressed|growth regulating factor protein, putative, expressed|growth-regulating factor, putative, expressed|growth-regulating factor, putative, expressed|growth regulating factor protein, putative, expressed|growth regulating factor protein, putative, expressed|growth-regulating factor, putative, expressed|growth-regulating factor, putative, expressed…
Osa11_19013830_120	osa-miR3979-5p	similar but not identical mature miRNA		UCUCUCUCUCCCUUGAAGGCU	ACGGCACGGUUUUCUUGGAUCUCUCUCUCCCUUGAAGGCUAUCUCAUGGAGGUUUGAUGUACACCAUUGUUGCCUAAGAAACUGAGAAAGCCUUCGGGGGAGGAGAGAAGCCAAGCAAGC	63.8	35.8	73.8	50.1	LOC_Os10g42400.1	2	:||||||||||||::|||||:	expressed protein
Osa6_28488779_120	osa-miR397a	similar but not identical mature miRNA	sly-miR397	AUUGAGUGCAGCGUUGAUGAA	ACAGAGAAUCAAAUGCAUCAUUGAGUGCAGCGUUGAUGAACAACGGUAACCGGUCCAUGUUGAUGCGCAUUUGGCCGGUGAUCUGAUCAUCAUCAGCGCUUCACUCAAUCAUGCGUUUGG	73.2	102.7	96.5	65.1	LOC_Os01g62490.1|LOC_Os05g38410.1|LOC_Os05g38420.1	2	||||||:|||||||||||||-;-|||||||||||||||||||-;-|||||||||||||||||||-	laccase precursor protein, putative, expressed|laccase precursor protein, putative, expressed|laccase precursor protein, putative, expressed
Osa2_3280783_120	osa-miR397b	similar but not identical mature miRNA	sly-miR397	UUGAGUGCAGCGUUGAUGAACC	GAAGAGAAGGGAAGGCAUUAUUGAGUGCAGCGUUGAUGAACCUGCCGGCCGGCUAAAUUAAUUAGCAAGAAAGUCUGAAACUGGCUCAAAGGUUCACCAGCACUGCACCCAAUCACGCCU	311.6	432.4	306.4	217.9	LOC_Os05g38410.1|LOC_Os05g38420.1	1	|||||||||||||||||||-||;|||||||||||||||||||-||	laccase precursor protein, putative, expressed|laccase precursor protein, putative, expressed
Osa10_9145061_120	osa-miR398a		ghr-miR398|gma-miR398a|gra-miR398|gma-miR398b|rco-miR398a|aqc-miR398a|csi-miR398|ptc-miR398a|bol-miR398a|ath-miR398a|osa-miR398a|mtr-miR398a|aly-miR398a|vvi-miR398a	UGUGUUCUCAGGUCACCCCUU	AACCCAGAGGAGUGGUACUGAGAACACAGGUGCCAAUACAAUGUAUGGUGAGCUACUGUAUAAUGGAGUAAUUCUGUAACUGUGUUCUCAGGUCACCCCUUUGGGUUUCUUCUCAUGAUU	1.9	4.8	17	2.5	LOC_Os07g46990.1	3	||||||||||||:-||||||-	copper/zinc superoxide dismutase, putative, expressed
Osa6_20889863_120	osa-miR399	new homolog	zma-miR399h*|zma-miR399b*	GUGCAGUUCUCCUCUGGCAUG	UUUCAGGGUGAGAAUCACAGUGCAGUUCUCCUCUGGCAUGGAUGCCAACGUAGCAGGCGUUAGACUACGUACAUUGCUAUUGUCAUCCCUGCCAAAGGAGAAUUGCCCUGCCAUUCAGCA	54.4	21.5	110.6	17.5	LOC_Os01g61860.1|LOC_Os01g61860.2|LOC_Os10g42660.1	3.5	:||||-||||||||||||||-;:||||-||||||||||||||-;||||||||||||-|:||||::	TBC domain containing protein, expressed|TBC domain containing protein, expressed|expressed protein
Osa1_30477590_160	osa-miR399a		osa-miR399a|sbi-miR399j|osa-miR399b|ptc-miR399g|sbi-miR399a|zma-miR399h|sbi-miR399c|vvi-miR399a|vvi-miR399h|osa-miR399c|zma-miR399c|ptc-miR399f|zma-miR399a|csi-miR399e|csi-miR399c|sbi-miR399h	UGCCAAAGGAGAAUUGCCCUG	GCUGUGAAUUACAGGGCAGUUCACCUUUGGCACAAGGGCAAGCAGUAGAAACCAUGCGUGCUUGCUAGAGCUGGAAAUGAUGCUGGUAGCAUUGCAUGGUUCAGGGAUCACAGAUCUCGUGCCAAAGGAGAAUUGCCCUGCGAUUUUGUCUGCUCAGUAC	11.3	14.3	19.9	5	LOC_Os05g48390.1	2	|||||||||||||||:||-:|	ubiquitin conjugating enzyme protein, putative, expressed
Osa2_7664016_100	osa-miR399b		osa-miR399a|sbi-miR399j|osa-miR399b|ptc-miR399g|sbi-miR399a|zma-miR399h|sbi-miR399c|vvi-miR399a|vvi-miR399h|osa-miR399c|zma-miR399c|ptc-miR399f|zma-miR399a|csi-miR399e|csi-miR399c|sbi-miR399h	UGCCAAAGGAGAAUUGCCCUG	AUCACAGUGCGAUUCUCCUCUGGCAUGGCAUGAGAGGCCUAAAAAAGAGACGCACUGCCGUGCCAAAGGAGAAUUGCCCUGCCAUUCAGAAAAUCCUCUA	11.3	14.3	19.9	5	LOC_Os05g48390.1	2	|||||||||||||||:||-:|	ubiquitin conjugating enzyme protein, putative, expressed
Osa6_1560785_300	osa-miR399d		zma-miR399j|csi-miR399d|zma-miR399i|mtr-miR399l|ath-miR399b|mtr-miR399p|ath-miR399c|aly-miR399b|sbi-miR399d|pvu-miR399a|osa-miR399d|aly-miR399c|vvi-miR399c|vvi-miR399b|sbi-miR399i|rco-miR399a|zma-miR399e	UGCCAAAGGAGAGUUGCCCUG	GUUGAAGACAGUAGUAGGCAGCUCUCCUCUGGCAGGUGCAUUCUAGGUGAUUUUGUAAUUGUAUAUGCAUCCAAGGUAUAUACAGUCCGGCCAUGGUGCUACAUUGCAAUCAUCCAUAUGUGAUUGCAUUGUGUAUAUAUAUACAUGGUGGCCUUUGAUAGACCAUCAUAUAUCGGUUGGUUAUGUGCAUGUAUGUAUAUACCAGCUGCUACUAGCUUUGAUCGAUCGCCAUGUAGCGAUUGAAUUCACCAAAACGGCCUGCCAAAGGAGAGUUGCCCUGCGACUGUCUUUAACUCGAAG	148.3	205.4	158.9	107.7	LOC_Os08g45000.1	2	-|||||||:||||||||||||	inorganic phosphate transporter, putative, expressed
Osa2_7650676_120	osa-miR399i	different mature miRNA	zma-miR399h*|zma-miR399b*	GUGCAGUUCUCCUCUGGCAUG	UGUCAGGGUGAGAAUCACAGUGCAGUUCUCCUCUGGCAUGGAGGGCAAGAGGAGCUGAAUAGCUAAUGGAUGAUAAACUGCUAGCCUUUCCCUGCCAAAGGAGAGCUGCCCUGCCAUUCA	54.4	21.5	110.6	17.5	LOC_Os01g61860.1|LOC_Os01g61860.2|LOC_Os10g42660.1	3.5	:||||-||||||||||||||-;:||||-||||||||||||||-;||||||||||||-|:||||::	TBC domain containing protein, expressed|TBC domain containing protein, expressed|expressed protein
Osa4_28687972_120	osa-miR399j	similar but not identical mature miRNA	zma-miR399j|ptc-miR399i|zma-miR399i|mtr-miR399l|ath-miR399b|csi-miR399b|ath-miR399c|aly-miR399b|sbi-miR399d|aqc-miR399|osa-miR399d|aly-miR399c|mtr-miR399p|pvu-miR399a|csi-miR399d|rco-miR399a|vvi-miR399c|vvi-miR399b|osa-miR399j|sly-miR399|zma-miR399e|sbi-miR399i	CUGCCAAAGGAGAGUUGCCCU	UAAGCAGUCCAGUUUCAGGGCUCCUCUCUCUUGGCAGGGAGCAUGUGAAGUCUUUUGUAGCUCACUCAUUUUCAGCCCUCUGCCAAAGGAGAGUUGCCCUAAAACUGGACUCAGCUUAAG	18.8	7.2	31.2	15	LOC_Os05g48390.1	2	-||||||||||||-|||||||	ubiquitin conjugating enzyme protein, putative, expressed
Osa5_26248608_180	osa-miR399k	different mature miRNA	zma-miR399f*	GGGCAAGUUGUCCUUUGGCAGA	GAUGUGCAGCUGCAUUGCUGGGCAAGUUGUCCUUUGGCAGAUGUUGCAGUUCAUCAUCGAUGCCUGGGGGUUACCAGACUACUGCCAAAGGAAAUUUGCCCCGGAAUUCAUCUGCACAAACACACACAAGAAAAGAUGGAUCUUCAGGAUGUAUACCAUUGUUGAAGGAGAAUGUGCACA	26.3	11.9	25.5	12.5	LOC_Os05g45350.2	0	||||||||||||||||||||||	dnaJ domain containing protein, expressed
Osa2_17044504_140	osa-miR437	different mature miRNA		UACUUUGACCAAGUUUGUAGUAAA	GUUGUAAGUCAAAAUUCUUUUACUUUGACCAAGUUUGUAGUAAAAUAAUUAACAUCUAAAAUACCAAAUAAAUACACUAUUGAGACAUAUUUCUUGGUUGAUUUUUCUAUAAACUUGGUCAAAGUUAGAGAAGUUUGACU	65.7	78.8	45.4	80.2	LOC_Os04g25280.1|LOC_Os09g06970.2|LOC_Os11g39550.1|LOC_Os11g39590.1	3.5	|||:||||||||:::|||||:|||;-||:||||||||||||:|||-|||;||||||||||||:||-||-|:|||;||||||||||||:||-||-|:|||	retrotransposon protein, putative, unclassified|transport protein particle component, Bet3, domain containing protein, expressed|Leucine Rich Repeat family protein|conserved hypothetical protein
Osa4_20464843_180	osa-miR439	new homolog	osa-miR439d|osa-miR439h|osa-miR439e|osa-miR439i|osa-miR439f|osa-miR439j|osa-miR439g|osa-miR439b|osa-miR439a|osa-miR439c	AUCUGUCGAACUGUGGUUGUUCGA	UCACCUCCUCCUAAUUUUUUUUUAGAAAUAAUAUUAUUUUAAUGGAAAAUUGUAAAAGUAGAAGCUGAUCGGCUGCCCUGUCAAAUAUCCACAGUUUGACAGGGGGAUAUAUCAAACAACCAUAAUUCGACAGGGUAUCUGUCGAACUGUGGUUGUUCGACAGGGCAUAAAAAAUACCCU	5.6	7.2	11.3	5	LOC_Os09g02805.1	1	|:||||||||||||||||||||||	expressed protein
Osa11_9159386_100	osa-miR440		osa-miR440	AGUGUCUCCUGAUGAUCGGGACAA	UGGGCUCGUCCUGAUCACUAGGAGACUCUGAUCAAGCUAGGCCUAAACUUAUGUAUUAGUGUCUCCUGAUGAUCGGGACAAGGCUAACACCGAUGAGAGC	9.4	7.2	5.7	0
Osa3_1666306_120	osa-miR528		zma-miR528b|sbi-miR528|osa-miR528|zma-miR528a	UGGAAGGGGCAUGCAGAGGAG	UUGGCUGUAGCAGCAGCAGUGGAAGGGGCAUGCAGAGGAGCAGGAGAUUCAGUUUGAAGCUGGACUUCACUUUUGCCUCUCUCUCCUGUGCUUGCCUCUUCCAUUCCUGCUGCUAGGCUG	636.2	391.7	462.5	243	LOC_Os07g38290.1	2	|||||||||||-|||||||||	plastocyanin-like domain containing protein, putative, expressed
Osa2_16221917_120	osa-miR529a	different mature miRNA	zma-miR529	AGAAGAGAGAGAGUACAGCCU	GUACAUCGAGGCUAAAGGAAGAAGAGAGAGAGUACAGCCUUAGUUCAGAUCACAUAUGACUAUCUUUUGCGAGUCUGAUCGAUACUCUGAUGAAGGCUGUACCCUCUCUCUUCUUCUCUU	2042	5436.7	5194.8	3519.4	LOC_Os08g39890.1	2	|||||||||||||:|||||-:	OsSPL14 - SBP-box gene family member, expressed
Osa4_15711055_120	osa-miR529b	similar but not identical mature miRNA	ppt-miR529f|zma-miR529|ppt-miR529e|osa-miR529b	AGAAGAGAGAGAGUACAGC	UAUCGUGAAGGCUAAAUGGAGAAGAGAGAGAGUACAGCUUUGGGCGGUUUAGUUGUUAGAUGGUGGAAGUACUUGCGACGCCUACUACCCUUUUCACCAAGGCUGUACGCUCCCUCUUCU	22.5	47.8	59.6	12.5	LOC_Os08g39890.1|LOC_Os09g31438.1	0.5	|||||||||||||:|||||;|||||||||||||:|||||	OsSPL14 - SBP-box gene family member, expressed|OsSPL17 - SBP-box gene family member, expressed
Osa4_8298800_160	osa-miR530-3p		osa-miR530-3p	AGGUGCAGAGGCAGAUGCAAC	GCUGCAUUUGCACCUGCACCUACAGAGAGGAAGAUGAAGCAGCAAGCUAGCAAUACGUGCUUGAUCGCUAUACGCUAGCUUCUUGCACACAAUGUUGUUCCUGGUCUCUUCCUGAUCCCUAGGUGCAGAGGCAGAUGCAACUAUGUCAUAGACUUCACAU	146.4	31.1	312.1	35.1	LOC_Os12g06210.1	3	|||:||||||||||-||||-|	harpin-induced protein 1 domain containing protein
Osa11_15825391_120	osa-miR535		aqc-miR535|vvi-miR535a|ppt-miR535d|osa-miR535|pab-miR535|vvi-miR535c|rco-miR535|vvi-miR535b|ppt-miR535a|ppt-miR535c|ppt-miR535b	UGACAACGAGAGAGAGCACGC	AUUUGCUCGCCGGCCGGCGGUGACAACGAGAGAGAGCACGCCGGUGCGGCGGUCACGGUGAGCCGGCCCGCGGCGGCGUACCUGCGUGCUUUCUCCCGUUGUCACUGCCAUACACACAUA	3301.3	3845.8	2990.3	2377.2	LOC_Os03g14880.1	3.5	|||||||||||:||||||-:-	expressed protein
Osa7_13119568_160	osa-miR820b	different mature miRNA		CUCGACGUUCCUUAAGGCCGUUCUU	CCUCGUGGAUGGACCAGGAGCUCGACGUUCCUUAAGGCCGUUCUUUCCGACCCAUACAAGGUUCCGUCGCCUGCAUUGUUCCAAGAGUGUCUUGGACGAAAGCAGGAAGUGGAACCUUGUUAAGGUCGGAACGAACUGCCUUAAGGAAGUCGAUGCUUUA	101.3	109.9	59.6	127.8
Osa10_6944343_120	osa-miR820c	different mature miRNA		GUGGAACCUUGUUAAGGUCGGAAC	UAAGGUCGUUCUUUCCGACCCAUACAAGGUUCCGCUGCCUGCAUUGUUCCAAGAGUGUCUUGGACAAAAGCAGGAAGUGGAACCUUGUUAAGGUCGGAACGAACUGCCUUAAGGAAGUCG	244	164.8	184.4	147.8
Osa2_23895279_140	osa-miR827a		zma-miR827|osa-miR827b|osa-miR827a	UUAGAUGACCAUCAGCAAACA	CCUGUUUUGUUGCUGGUCAUCUAGCUACCCGUGCAUGCCUGGAGAUUGGAGAAUAAUUGACGAUGCAGCAGUCGGCUUAUUGGCUCUUGGGCACGCGUGGUUAGAUGACCAUCAGCAAACAAGUUCGUGAGACGCAUGCA	287.2	468.2	556.1	288.1	LOC_Os02g45520.1	2.5	||||||||||||||:||||--	uncharacterized membrane protein, putative, expressed
Osa10_14024003_280	osa-cand001	new miRNA candidate		CGGUCGGCGAAGAGGACGACGA	UCCACCAUCGUCGUCGUCGUCGUCGUCGCCACCCCUCUCCCACCAUCGUCUCCGCCAUCGUUGUCGCCGUCGCCUCGCGCCACCACGGUCGCUGCCGCCUCCGACUUCCCCGUCGCCUCGCGUCGUCGUCGCCGUCGCCCGCCCCCGCCACCAUCUCCGGCCCCCCAAACCCUAGCCGCCGCCGCCCGCUCGUUCCGACGGGGAUUCGGAGGGGGUCGAAGGGAGGAAGAGGCGGUGGCGGUCGGCGAAGAGGACGACGAUGGCGACGGCGGCAGCGGCG	15	4.8	0	2.5	LOC_Os02g38940.1	2	||||||||||-|||||||||||	cytochrome P450, putative, expressed
Osa10_15285299_100	osa-cand002	new miRNA candidate		AAAGUACAUACUCACAAGCACCGA	UAGAUGGACUUUCAGCACAAAAGUACAUACUCACAAGCACCGAAAGAGCCCUCCCUUGUAACUCUGACAUCUUUCGGUGCUUGUGACUAUGUAUUUUUGU	22.5	2.4	0	20
Osa10_1733255_180	osa-cand003	new miRNA candidate		AACUUUUCAAACUUUGAUCAUCAA	UUUAGGUCAACAUUUGGUCCAACUUUUCAAACUUUGAUCAUCAAUUAUUUCUCAAUGCUUAGUUUAAAAAGGAAAAAAAUGGUAAGCAUAGAUUUUCCUUGAAAAGCACUAUCAUAUUUUCUUUAUGAUUUUAUAAACUUAUUCUAUUAUAAAAUUGAUGGUCAAAAUUUCAAAAGUUUG	11.3	19.1	17	7.5	LOC_Os02g16040.2|LOC_Os09g04880.1	2.5	|||||||-|||||||||:||||||;|||||||||||||-|||:-|||||	ubiquitin-conjugating enzyme, putative, expressed|expressed protein
Osa10_19059711_180	osa-cand004	new miRNA candidate		AAUUGCAUGGCAGAGGAUUCAGUA	UGUUCAUAGUUAGUAUUCUAUUGGAUUUUCUACCAUGCAAUUUAAAUGCCAUGUCAUGAGGACAACAAUUGGAGACAUAUUUGGUCUCUCUUACAGGGCAUGGGCUGCACAACUGAUAGUAUAAAAAUGAUGUUUGAAUUGCAUGGCAGAGGAUUCAGUAUCUAAGAUGCCAUUGCAUUC	9.4	19.1	14.2	12.5	LOC_Os10g35770.3	4	||||||||||-|||::||:||:||	E2F-related protein, putative, expressed
Osa3_21882025_200	osa-cand005a	new miRNA candidate		AACUUUUGAAGCCUUGACCAUCAA	UUAGGGCAAGAUUUGGUCAAACUUUUGAAGCCUUGACCAUCAAUUACUUCUCAGAUUCUUAGUUUAAAAACACAAAAAAAUGAUAUGCUUAAGUUUGUCUUGAAAAGUAUUAUAAUAAUAUCAUAAACUUAUUAGGUUUAUAAACUUAUUCUAACAUAGAAUUGAUGGUCAAAGUUCUAAAAGUUUGUCCAAAUCUUGUC	11.3	4.8	5.7	2.5	LOC_Os02g16040.2	4	|||||||:||:|-|||||||||||	ubiquitin-conjugating enzyme, putative, expressed
Osa10_22566292_200	osa-cand005b	new miRNA candidate		AACUUUUGAAGCCUUGACCAUCAA	UUAGAGCAAGAUUUGGUCAAACUUUUGAAGCCUUGACCAUCAAUUACUUCUCAGAUUCUUAGUUUAAAGACACAAAAUAAUGAUUUGCUUAAGUCUGUCUUGAAAAGUAUUAUCAUAAUAUCAUAAACUUAUUAGGUUUAUAAACUUAUUCUAACAUAGAAUUGAAGGUUAAAGUUCUAAAAGUUUGUCCGAAUCUUGUC	11.3	4.8	5.7	2.5	LOC_Os02g16040.2	4	|||||||:||:|-|||||||||||	ubiquitin-conjugating enzyme, putative, expressed
Osa11_11915022_100	osa-cand006	new miRNA candidate		AACUAGAGUGGGUCAACGGGUACC	UCUGUUUGUACCUGUUGACUGACUCUGGUUCAACAAAACCAAUUUUACUUUUGUUGAACUAGAGUGGGUCAACGGGUACCCACAGAGUAAUUUGUACCCA	31.9	9.6	14.2	32.6	LOC_Os04g52030.1	3	|||||||||||||--|-|||||||	zinc finger domain, LSD1 subclass family protein, expressed
Osa11_24676799_280	osa-cand007	new miRNA candidate		UGGUUGUACUGUAUGAUUGUG	UUAGUUCUCUAGCAGAGCUUGGUUGUACUGUAUGAUUGUGUCGUGUGUCCCUCAUGUGCUUAGGAGCAAUGUCUAUAGAUCAAGAACAAUAAGUGAUUUAGGCUGAGGAGAAUUAAGUGUAAUUAUGUCUUCCUUAAAAUAUGGAGAAAGAGAAGUAGCUAGGUACUGGCCUGUUUACUUACAAAGAAUAUGGAACAUUGGCAUGCAUAUAUGAGCAUGCACAACACCAUUUUUAUUACUCAAAGAUGAUGACAACAAUUUGAUGCGGUAUAUCUGUUGC	16.9	71.7	53.9	20
Osa11_6114431_220	osa-cand008	new miRNA candidate		AGAAGUUUGGCUUAGGACAAA	AACAUGUUUUGGGUUUGUCCUAAGUCAAACUUCUUCAAGUUUGACCAAGCUUAUAGAAAAACAUAGCAACAUCUACAGCAUCUAAUUAGUUUCAUUAAGUCCAUUGAAUAUAUUUUUAUAUUAUAUUUGUUUUGUGUUGGAAAUACUGCUGAACUUUUCUAUUAAGUUUGUCAAACAUGGAGAAGUUUGGCUUAGGACAAACCCAUGAUGCCUUAUAAAG	7.5	14.3	5.7	7.5	LOC_Os06g46670.2	3	||||:||||:|||||||-|||	glutamate receptor, putative, expressed
Osa11_6400371_160	osa-cand009	new miRNA candidate		AGAUACACGCACAGCAAAAAGACA	UCUACUACUGUAUGUAGUAGAGAUACACGCACAGCAAAAAGACAUAAAGGAGAAAGAACACUAGGACCUAGAAAAAAACUUUAGCGCUAAAGUUUUUUUUCUGGGUCCUAGUGCUUUUCUUCUUUAUAUCUUUAUAUCUUUUUGUUGUGCCUGUAUCUCU	45	97.9	62.4	67.6	LOC_Os06g45090.2	4	||||||||:||||||||||-|-|-	expressed protein
Osa11_9752329_100	osa-cand010	new miRNA candidate		AUGUGUCAAAUCCGAUCCUAGGUU	AAUCUAGAACCGGAUAUGACAUAUCCUAGUACUAUGUUUAGAUUCGUAGUAUUGAGAUGUGUCAAAUCCGAUCCUAGGUUGGUUUUUUAUGGGACGGAGG	26.3	23.9	14.2	25	LOC_Os05g07940.1|LOC_Os05g07940.2|LOC_Os05g07940.5	3.5	-|||||||-||||||||||||:||;-|||||||-||||||||||||:||;-|||||||-||||||||||||:||	glyoxalase family protein, putative, expressed|glyoxalase family protein, putative, expressed|glyoxalase family protein, putative, expressed
Osa12_13988626_100	osa-cand011	new miRNA candidate		AAUACAAACUUUGCAUACACGU	UACAAAUUUUGUAUACACGAAUACAAACUUUGCAUACACGUAUGCAAAGUUUGUAUACAUGUAUGCAAAGUUUGUAUACGUAUAUGCAAAUUUUAUAUAU	3.8	16.7	11.3	12.5	LOC_Os01g39385.1	3.5	|||||||||-||||-|:||||||	expressed protein
Osa12_19515701_100	osa-cand012	new miRNA candidate		GGGAUGACGGCAGUAAUUGGUC	GGCGACCAAUUACCGCCGUCAUCCCUGUCCCUGCAGGCAUGGGCGGCCUACAGGGACAGGGAUGACGGCAGUAAUUGGUCGCCCAGGUAACUAAAGUAGC	7.5	4.8	11.3	5	LOC_Os02g08130.1|LOC_Os02g08130.2|LOC_Os02g08130.3	3.5	|:|||||||||||-||:||::|;|:|||||||||||-||:||::|;|:|||||||||||-||:||::|	FGGY family of carbohydrate kinases, putative, expressed|FGGY family of carbohydrate kinases, putative, expressed|FGGY family of carbohydrate kinases, putative, expressed
Osa1_19310355_100	osa-cand013	new miRNA candidate		AUGUGGGUCGCUGACAUAUGGGCC	CUCUGACGUACUGCCCUCUGAUGUGGGUCGCUGACAUAUGGGCCCGCGAGCUAGGGGCCCACAUGUCAGCCACUCAAAGUCAGAGGGCAGUAAGUUAGGA	16.9	4.8	0	10	LOC_Os02g36840.1|LOC_Os05g11510.1|LOC_Os10g02940.1	4	|::||||||:||||||||||||-|;||||||||||||:|-|||-|::||;|||:|||:||||||||-||||-||	cytokinin-O-glucosyltransferase 2, putative, expressed|B-box zinc finger family protein, putative, expressed|hypothetical protein
Osa1_220100_300	osa-cand014	new miRNA candidate		GUAAUCCGAUGACAAGAUGAGGGA	AUGGUUGGGGGACGAUUUUGUAAUCCGAUGACAAGAUGAGGGACCUUGUAUGUACUUUUUCCUAGUAGUAACACCGUAUACUCCAUUUACUUAUAUGGGCCAAGUGAAUGCCGCGACGCGAGAGACGACAAUGAAGAAUACUCCAUGUAUUACGUCCUGGGCCAAUAUGAACGAAUAGUGGGCCGGCCUGGCCUUUACACGCUACAUAGAUCAUGUAUCAGAGGAUUAAGUUCAAUGUAGGUCCCUCAUCUUAACAUCGAGGUUGGUUUACAUCCUCGAACCAUAAUAUGAGAUGUAACG	3.8	16.7	2.8	7.5	LOC_Os04g22800.1	2	||||:||||||||||-||||||||	hypothetical protein
Osa1_39384731_300	osa-cand015a	new miRNA candidate		AUCUCUCCAAUUGAGUCGAAAGUG	UGAAUGACACUUUCGGCUCAAUAGAAGAGAGAAUUUCUUUAAAAAGAUUUACUUGGGUGAAGAUGCAAUAUAAUAAAUUAUGGUCAAAAGAUUUUGAGCUGAUACUAAAGUGAAGAUGAAAUAUAAUAUAUACUAGUGAUGUACUUGGGUGUUGAUAAAUUUAGAGUUGCAUAAUUUCUAAUUUUUUUACUCUAACAUUAUGUUUGAACUUUGAAACACGUGAUUCUAGGGGUGUUCUUGUCUUUCCCAACAAUUUAUCUCUCCAAUUGAGUCGAAAGUGUCAUAUAACAAAUUAUCAGU	11.3	21.5	5.7	7.5
Osa5_1197040_160	osa-cand015b	new miRNA candidate		AUCUCUCCAAUUGAGUCGAAAGUG	CACUUUCGGCUCAAUUGUAAAGAUAAAUUCUUCAAAAAGACGAGAAUGCCCCUAGGGUCAAAAGCUUUUGAGCUCAAGCUUGGUACUAGGGGCAUUCUCGCCCUUCUUAAGAAUUCAUCUCUCCAAUUGAGUCGAAAGUGUCCUCUACCAAAUUACCAAU	11.3	21.5	5.7	7.5
Osa1_4456416_100	osa-cand016a	new miRNA candidate		AGGAGGCCGGGACCGCCGGA	CUCCGCCGCAUACGCCAACGAGGAGGCCGGGACCGCCGGAUCCGGUGACUCCGGCCUCCUCGCCGGCAGAUCCGGCCCCUCUGAGGCGAGGGGGAGCCGG	9.4	28.7	14.2	12.5	LOC_Os02g13410.1	1.5	-|||||||||||||:|||||	leucine-rich repeat family protein, putative
Osa2_14976597_100	osa-cand016b	new miRNA candidate		AGGAGGCCGGGACCGCCGGA	ACCCGCCGGAUCUCCUAGUGAGGAGGCCGGGACCGCCGGAUCCGGUGACCCCGGUCUCCUCGCCGGCGGAUCCGGCGCCCAGACGCCCACCUCCUCCGCU	9.4	28.7	14.2	12.5	LOC_Os02g13410.1	1.5	-|||||||||||||:|||||	leucine-rich repeat family protein, putative
Osa3_27174682_180	osa-cand016c	new miRNA candidate		AGGAGGCCGGGACCGCCGGA	GCGCCGUCGCCCACCUCCUCAGCUCGCACCGCAACCUCGCCGCCUCUUGCGCUCGUGUGCGCCGUCGUCGCCGCAGCUCCCUCUCCUCUACUGUGCUACCGCCGCCGCUCCCUCCCAAUAAGCCGCCGGAUCUCCUAGUGAGGAGGCCGGGACCGCCGGAUCCGGUGACCCCGGUCUCCU	9.4	28.7	14.2	12.5	LOC_Os02g13410.1	1.5	-|||||||||||||:|||||	leucine-rich repeat family protein, putative
Osa2_10873066_100	osa-cand017	new miRNA candidate		AUUUGUUGUAUUAGGGAAUGUCUC	CAUGGUAUUGGAUGUGACAUUUCCUAGUACAACAAAUCUGUCAGGAGCUUAUCCAGAUUUGUUGUAUUAGGGAAUGUCUCGUCCAAUACUAGGUUGGUUU	43.2	28.7	42.6	50.1	LOC_Os05g47790.1|LOC_Os07g09460.1|LOC_Os07g09460.2	3.5	|||||||||||||||:--||||-|;|||:|||||||||||:-|||||-|;|||:|||||||||||:-|||||-|	expressed protein|expressed protein|expressed protein
Osa2_10931668_120	osa-cand018	new miRNA candidate		UUUUUUGGCAUUCUGUAACUUG	UUGCAUUGUCGUUUUUGUGUUUUUUGGCAUUCUGUAACUUGACCGCCCCUUGCAUAUAUAUGCAGCCAGCUGAAAUUAGCCUUGGCUGGCAUCCUCAAGUUAGAGAAUGCCAAAAACACA	11.3	9.6	22.7	0	LOC_Os02g18750.1	2	-|||||||||||||-|||||||	expressed protein
Osa2_12450896_220	osa-cand019	new miRNA candidate		UUUUGCUCAAGACCGCGCAAC	ACAUGAAGUUUGAGAGGCGUUUUGCUCAAGACCGCGCAACGAUUCCAUAUGACACCGCAUCGUUGUCCAUGCCUAUCAUGUUCAUCCAGAGCCCCUGUUGAUCUUCAGAUAAGAGAAAAGCUCAAAAUUAAAGAAGGCUUGUUUAUUGAUCAUGUCAAGGAUAGGUAUCGACGGCGAUGCGCUGGCUAUGGCCAUGGUUGUGCGGUUCUUGCGCAAUAAC	7.5	52.6	25.5	10	LOC_Os06g49840.1|LOC_Os06g49840.2	1	|||||||||||||||||||-|;|||||||||||||||||||-|	OsMADS16 - MADS-box family gene with MIKCc type-box, expressed|OsMADS16 - MADS-box family gene with MIKCc type-box, expressed
Osa2_20419165_140	osa-cand020	new miRNA candidate		AACUUGUGUCACUGACAUGUGGAC	AUUCCUCUAACUUCUCAAUAACUUGUGUCACUGACAUGUGGACCAUCUAUCCAAUGGGUCCGCAUGUUAGUGACUCAAAGUCAGAGGAUCCCCGAUCACGUGAUUUCAGGAUGGGGAUCUCCCACGCGAGAAAGAGAGAA	16.9	23.9	34	10	LOC_Os03g61770.1	3	-||||-||||||||||||||||||	hypothetical protein
Osa2_29863608_140	osa-cand021	new miRNA candidate		UUAGUAGGACUAGAAUGGGCCAAA	AGGGGUGGCCGCCGCGGGUAUUUCUUGACCCACUUUAGUUCAACUAAAAUGAACUAAGUUUCACUUUUAGAGAGUCUAAAGUGAAAUUUAGUUCAUUUAGUAGGACUAGAAUGGGCCAAAGAAUACCCAUGGGUCAACCC	16.9	7.2	0	15
Osa2_33080837_100	osa-cand022	new miRNA candidate		UUCACUUUUGUACAUGAAUUUGGA	UCCCUCUGGUCCAAAUUAAGUUCACUUUUGUACAUGAAUUUGGACAUAGGUUAUAUCCAGAUUCAUGUACAAAAGUGAAUUUAUUUUGGCACGAAGGUAG	18.8	23.9	17	10	LOC_Os03g02410.1	2.5	||||||:|||||||::|||:||||	GHMP kinases ATP-binding protein, putative, expressed
Osa2_6437721_160	osa-cand023	new miRNA candidate		UGACCAACAAUUACUCUAUUAGGA	UUUUUGCUAGCACAAGACUUUGACCAACAAUUACUCUAUUAGGAUAUAAUUUUUGUGACACGAAAUUGAAUUUGUUAGAUUCGUAUUCAAAAGCACUUAAUUAUGAUUAUGCUUCUGUAUCACAUAAAUAAUAUCCUAAUAGAGCAAUUGUGGGUCACAG	22.5	4.8	11.3	22.5
Osa2_862269_100	osa-cand024	new miRNA candidate		GAUUCUGUGUGUGUGUCUUGGU	CCAUUGCUGCCAGCAUUUUGAUUCUGUGUGUGUGUCUUGGUUGCAAAAACCAAGACAUACACACAGAAUCAAAUAAUAACAAAGGUUUCCUAGCCUCAAA	43.2	9.6	0	17.5	LOC_Os02g02450.1	1	||||||||||||:|||||||||	transposon protein, putative, unclassified, expressed
Osa3_15777568_120	osa-cand025	new miRNA candidate		AAAUGUCACCUUAAUACUAGG	AAAAAAAUCAACCUAGUAUUGAAGGUAAUAUUUUCUAGUAUAACGAAUCUGGACAGGCUGUCCAUAUUCGUUGUAAUAGGAAAUGUCACCUUAAUACUAGGCUGGUUUUCUUUGGUCGGA	54.4	7.2	130.5	45.1
Osa3_21193654_300	osa-cand026	new miRNA candidate		UUCAUUAAAAUAAUUUAUGGGUCA	CUUUGUAGUUGACAACUUUUUCAUUAAAAUAAUUUAUGGGUCAUAAUAUUUAUAUUUAUAUUUGUAUUUAGCCCCCUCUCGUGGGUUUUCACUAAUCUGAAAAUUAAUAUUGAUUAUUUCAUGCUUUAAUAGUUUUAAAUGAAUGAAUGGCUAAGUACAAAAUUAUAGAUCUCGUCGAGCUCUACAUCUUUGCUAUAGAGCUUGUCUCCAUCGGAGGUUGUUUAAAAUGUAGAUAUGAGAAUUUGUAAAAAUAAAUCUAAGACAUUAUAAGGAAUAUUUGGACCCAUAAGUUAUUUUAAU	1.9	7.2	14.2	5	LOC_Os11g02910.1	3.5	|||||:||||||||||-||:-||||	retrotransposon protein, putative, Ty3-gypsy subclass
Osa3_22086572_140	osa-cand027	new miRNA candidate		UUGCUCUGAUACCAAUUGUCGG	UGUGUUAGAUUGGCUUGGAGUGGUGACAACUGGUAGCAGAGCAAUGUCAUCUCCACUUGCCGGUUGUUCCUGGUAUGUCGAGGGAUACUGGUGCUGACAUUGCUCUGAUACCAAUUGUCGGCACUCUAGGCCAAUCAUAC	20.6	105.1	31.2	12.5	LOC_Os04g18020.1|LOC_Os05g20620.1|LOC_Os05g20620.2	0.5	||||||||||||||||||||:|;||||||||||||||||||||:|;||||||||||||||||||||:|	retrotransposon protein, putative, unclassified, expressed|retrotransposon protein, putative, unclassified, expressed|retrotransposon protein, putative, unclassified, expressed
Osa3_24237391_120	osa-cand028	new miRNA candidate		AGGUGACUAGAUACCUGUGACGGG	UGGAACCCGUCAGAGGUGUUCGAGUCACAGGUCAAGAAUGGAACCCGCCAAAGGUGUUCUAUUCUCGACCCGUCACAGGUGACUAGAUACCUGUGACGGGCCGUUGCCGGAUGGCUCACC	33.8	38.2	39.7	25
Osa3_27872133_220	osa-cand029	new miRNA candidate		AGUUUAAUCAAAUCUUGUCCU	UAGGACAAAAUUUGGUUAAACUUUUGAUAUUUGGGCCCAUCAAUUUUAUAUUAGAAUAAGUACAGAGAUCUAAUAUGUUUAUGACAUUACAUUAGUACUUUUCAAGGCAAAUCUACACACACCAUGUUUUUUUUAAAAAAACUAAGCAUUUGAGACACUAUAUCGGGUCAAAGUUUCAAAAGUUUAAUCAAAUCUUGUCCUAAACAUCAAAUAUUAUAAC	7.5	7.2	0	7.5	LOC_Os07g28610.3|LOC_Os10g29530.1|LOC_Os10g29530.2|LOC_Os10g29530.3	4	||:|:||:|||||||||||-|;-||||||||||-|:||||:|||;-||||||||||-|:||||:|||;-||||||||||-|:||||:|||	expressed protein|expressed protein|expressed protein|expressed protein
Osa4_13331706_260	osa-cand030	new miRNA candidate		UCGCCAUGGUUUGAAAUUCGG	UGCUUAGGUGACAUGCGCCAUCGCCAUGGUUUGAAAUUCGGUAAUCUUGGCCGCCAUCGGCAAGCACGAAUCUCACCAAAAUAUUAGGUUUUUUUUAUCAAAUAUUUGUAAAUUUGGUAAAAAUUUGUUCAAAUUCAAUCAAAAUAUGUUAAAAAUUCAAAUAAUUUCGGCAAAAAAAACAAAAAAUCACGAAAUUUUUGGCAACCACCGAAAUUUCUGAGCAACUGAAAUUGCAAACCCUGGCCAUUCAUAUUCAGCCC	7.5	35.8	11.3	0	LOC_Os08g13430.1|LOC_Os08g14580.1|LOC_Os09g14450.1	4	|||||||||:|||-||:||-:;||:|||-||||||||||:|:|;-|||||||||||||||||---	expressed protein|haloacid dehalogenase-like hydrolase domain-containing protein 1A, putative, expressed|pollen signalling protein with adenylyl cyclase activity, putative, expressed
Osa4_16230889_140	osa-cand031	new miRNA candidate		AUGUACUGGUUUUUUAAAAGAACU	AAAACCGGUACCAAUACUAUAUGUACUGGUUUUUUAAAAGAACUUACACCUAUUAAUAUAUUACAGGUGCUGGUUCUUUAAACAACCAGUGCCUACCAAACUGAACCGACACGAGCGAGCCGAGCCGGCCGAGCCGGCCG	3.8	2.4	19.9	5
Osa4_18298822_100	osa-cand032	new miRNA candidate		GAAGCUGCAGCUGUCAGAAGCUCC	AAAAUCUGGACUGUUUGGGGGAGCUUCUGACAGCUGCAGUUUCUCUUGUUCUAGGAGAAGCUGCAGCUGUCAGAAGCUCCCCCAAACAUGGCCUAAAGCU	221.5	219.8	141.9	97.7	LOC_Os04g23689.1|LOC_Os08g12680.1	1	||||||||||||||-|||||||||;|||||||||||||:||:|||||||	hypothetical protein|zinc finger domain, LSD1 subclass family protein, expressed
Osa4_20920808_100	osa-cand033	new miRNA candidate		UUGACAACCUCGAGGCUCGCG	CGAAUCGAGCCUAAGACAAGUCGAGCUUGAGCAGCUCGUGAGCCUCGAGCUUUUUUUUUUUUGACAACCUCGAGGCUCGCGUGCUCUUCAUAUAGCGAAA	11.3	33.4	8.5	2.5
Osa4_30528670_100	osa-cand034	new miRNA candidate		UUACUCACUAAUUUUGCCUAUAAA	UUAAUAAACCUAUUUAUAGGUCAAAUUAGUAAGUAACCCACGAGUCAACCCGCGGGUUACUCACUAAUUUUGCCUAUAAACGGGUUCGCGGGUUGGCCCG	5.6	9.6	5.7	12.5	LOC_Os07g42440.1|LOC_Os07g42440.3	2.5	||||:||||||||||:|-||||||;||||:||||||||||:|-||||||	hydroxyacid oxidase 1, putative, expressed|hydroxyacid oxidase 1, putative, expressed
Osa4_32777833_260	osa-cand035a	new miRNA candidate		UAAAGUUACCUAGUCCAAAGUGAA	CUCUAUACACAAUCUUUUCACUUUGGACUAGACAACUUUAUCUUUGUUGCACAAUAAACCACCAUAACUCUUUACGCUAGUGAUGUCUAGCGUUCUUUCGAUAAAGGUAUAGCAAGCAUUUAGACAUGAAAAUUUACUAGCACGUCAGUAACAAUUCGCUCAAAGUCAUCGAAGAACUGAAGAUGUGGUUUGGGGUGCUUCAUUGUGCAACAAAGGUAAAGUUACCUAGUCCAAAGUGAAACUUUGACAAUAAAAUCCCA	5.6	2.4	11.3	15
Osa5_17693726_300	osa-cand035b	new miRNA candidate		UAAAGUUACCUAGUCCAAAGUGAA	UACACAAUCUUUUUACUUUGGACUAGGUAACUUUACUUUUGUUGCAUAAUGGACGACCACCCUAACUCUUUUCGCUAGUGAUGUCUAGCGUCUCUUUCAACAAUAACUCUUUUCGCUAGUGAUGCCUAGCGUCUCAUUCGACAAAGGUAUGGCAUGUAUAUAGGUAUGAAAAUUUGCUGGCAUGUCGUUAAUAAUUUGCUCGAAGUCAUCGAAGAACUGAAGGCGUGGUUUAGGGUGGUCCAUUGUGUAACAAAGGUAAAGUUACCUAGUCCAAAGUGAAAAUACUGGACAAAGGGUAGU	5.6	2.4	11.3	15
Osa5_20329591_260	osa-cand035c	new miRNA candidate		UAAAGUUACCUAGUCCAAAGUGAA	CCAAUCUUUUCACUUUAAAAUAGGUAACUUUAUCUUUGUUGCAUAAUAGACUAUCACAAACCACAUCUGUAGCAUGUCAACCACGUUGAGCACAUUGGCAACGACAUGCCGGCAAACUUUCACACUUAUGCACAUGCCAGAUACCUUUUACCGGUGAAGAUGUUAGACAUGGCUAGUGAAAAGAGUUAGGGUGAUUCAUCGUAAAAAUAAAUAAAAUAAAGUUACCUAGUCCAAAGUGAAAAGAUUGAAUACAUAAUGGU	5.6	2.4	11.3	15
Osa7_9025414_260	osa-cand035d	new miRNA candidate		UAAAGUUACCUAGUCCAAAGUGAA	CCUGUACACAAUCUUUUCAUUUUGGACUAGGUAACUUUACCUUUCUUGCGUAAUGGACCACUCUAACUCUUUACGUUAGUGAUGUCUAGCGUCUCUUUUGACAAAGGUAUAGCAAGCAUUUAGGUAUGAAAAUUUGUUGGCAUGUCGUUAACAAUUUGCUUGAAAUCAUCGAAAAACUGAAGAUGUGGUUUGGGGUGGUUCAUUGUGUAACAAAGGUAAAGUUACCUAGUCCAAAGUGAAAAGAUUGGACAAAUGGUAGU	5.6	2.4	11.3	15
Osa4_5617395_240	osa-cand036	new miRNA candidate		AAAUUACUUGUCGUUCUAGCUUUG	GUAUUACUCCCUUCAUUUCAAAUUACUUGUCGUUCUAGCUUUGUCCUUAAACAUGUAUAUCUUUGACCAUCAAUUUUUAAAAACUCAUAUGGUUUAACAUCAUAUGAUUUUUUUUUAGAUUCACUGACAAAUACUUUAAUAAAUACAACUCAUAUUUUGAACUAUACGGAUUUCUAAAAAUUGAUGGUCAAAGAUAUACAUGCUUGACUUAGGACAAAGCUAGAACAAAAAGUAUUUGAG	9.4	7.2	5.7	17.5	LOC_Os03g14590.3	2	||||||||||:||||-||||||||	calcium-binding EF hand family protein, putative, expressed
Osa5_10952762_220	osa-cand037	new miRNA candidate		ACCUUGCAAAGUUUAAAUUUGAAC	CAAAUUUUACCCUUGGGACACCUUGCAAAGUUUAAAUUUGAACAAAUUUUGGCUAACUAUAAACAUUUUGCACAAUUUAAAAGUUAUCCAAAACUAAUUUUUUUUUUUACAAAAAGUUGUUUAGUUUUUUUUUAUUUCUGUUAUUUGUAACAAGUUUUGAUUUUUGCAAAAUAUUUUAAAGUUCAGCCAAAUGUGUUCAAAUUUUAAUUUUGCAAGGUGU	9.4	0	17	5
Osa5_1420136_200	osa-cand038	new miRNA candidate		AAUUGUUGGUUAAACCCUUGUUCU	AUAUUUUUUUUCUUGUUAGAACAAAGCUUUGACCAACUAUUGCUUUAUUACUAAUAUAUCAUUUAUGUCACACAAAAGCAUAAUCAUAAGAAAGUACUUUUGAAUAUGAGUCUAAUAACAUCAACUUUGUGUUGCAAAAAAUAUAUUCUAAUGAAGUAAUUGUUGGUUAAACCCUUGUUCUAACAAAACAAAAUAUGCCU	1.9	14.3	5.7	5
Osa5_21998360_220	osa-cand039	new miRNA candidate		GUGGUGGUGGGGUGAGGGGGG	CUCCCUCCAAUAAUUCUCUCCCCUCUCCUCCUCUUCACCACCACCACCACCACCAGCAGCAGCAGAGAGCACCAUCUCCAUCCAAUAAUCCCCAUGCUUGCGCACCACUCCCGGCCACAUCCCGCGCGAGGAGGAGGAGGAGGAGGAGGGUGUGCUUGAUCCGCGCUCCCGCCUGGUUGGUGGUGGUGGGGUGAGGGGGGAGGGAUGGGAGGGGAGGCAC	30	0	8.5	5	LOC_Os04g25360.1|LOC_Os04g25360.2	2	|||||||||||||--||||||;|||||||||||||--||||||	tRNA methyltransferase complex GCD14 subunit, putative, expressed|tRNA methyltransferase complex GCD14 subunit, putative, expressed
Osa5_25034378_160	osa-cand040	new miRNA candidate		CGACCAUGUCGUGUAGAGGCU	CUGUUGGAAAUGCAGCAGUAGUAGAACUGUAGAACUAGAACAUAUAUACGUUGUCUCUCGGUGCAUGGUUGGUUAUAAGUAACAAUCUGGAACGGGAUGCAUAGGGAAUUCGAGAUGAACGACCAUGUCGUGUAGAGGCUCCUGCCGACGCAUCACGGCU	5.6	9.6	8.5	5	LOC_Os01g15640.1	4	-|||||||||::|||:||:||	no apical meristem protein, putative, expressed
Osa6_12365893_140	osa-cand041	new miRNA candidate		GAGGGGAAAAUGAGGUGGCA	UGUUUGGAUUUGAUUGACAAUGUUGAUCCAUUAGUCCAUUCAUUUAAUUUGCUCGCCUUUUCUUCCCCUCGUGUGUUCAUUUGCUAAUUACAUUUGUAAAGAGGGGAAAAUGAGGUGGCAUUACUAUUAUUUUUUAUAAU	16.9	0	2.8	2.5	LOC_Os03g40250.1|LOC_Os08g44410.1	3	:||||||||||||||:::|-;:|::||||||||||:|||||	Leucine Rich Repeat family protein, expressed|harpin-induced protein 1 domain containing protein, expressed
Osa6_21164717_120	osa-cand042	new miRNA candidate		AAUGGCUUGUCUUGUUUUGUGUGC	AUUCAACUAAUCAUGUGCCAAUGGCUUGUCUUGUUUUGUGUGCCAUAAAAAACACUAGGCUCAGUUCGGAAUGAGUGUUGGCUUGAAUUUUUGAUGGCACGCAAAACGAGCCAAGUCAUU	219.6	143.3	31.2	92.7	LOC_Os01g16060.1	3.5	||||||||::||:||||||:||||	expressed protein
Osa6_26660349_120	osa-cand043	new miRNA candidate		AAUCAAGUUAGGAACCAUGCAAGU	AAAGUUGUUUGGCUACUGGUAAUCAAGUUAGGAACCAUGCAAGUUGUUUAUGAGUUGUGCCCUCUGUGCCUAGCGCCAUAGAUGACUUGCAAGAUUUCUAACUUGAGUGCCAGUGUCCAA	46.9	31.1	42.6	35.1
Osa6_27738759_100	osa-cand044	new miRNA candidate		AACUUUUGUAUGUGAAUAUGGACA	CCUCCGUCCGAAAAUGAACCAACUUUUGUAUGUGAAUAUGGACAUAGGCUAUGUCUAUAUUCAUUUACAAAAGUUGGUUUAUUUUUGGACGGAGGAAGUA	54.4	66.9	45.4	70.1
Osa6_3215391_100	osa-cand045	new miRNA candidate		CAAUAUGUAGCAACCUAGGAUGGG	GUAGAUACUCCCUCCGUCCCAAUAUGUAGCAACCUAGGAUGGGUCUAAUCCCAUCCUAGGUUAACAUAUUGGGAUGGAGGUGUAAUAAUUUGAUAUUUGU	20.6	9.6	8.5	27.6
Osa7_16041202_180	osa-cand046	new miRNA candidate		AUGCUUAACUCGAUGAGUUGG	UAUACGCCAAUAAAAAGAAAAUGCUUAACUCGAUGAGUUGGAGCGUCCCAUUCCUGAUACCUCACAUGCAUAUAGCGUAACAACACUGCAACAGUAAUCCGCUGAUCUUAAUAUUGGUUAUUGCAUGUGGAGGUUAUGAAAACGAUUCAUUGAGAGGUAGAGAAUUCGUAAUUUCAGUAG	11.3	16.7	14.2	5	LOC_Os05g06290.1	4	||||:||||-|||||||-|||	expressed protein
Osa7_19950671_100	osa-cand047	new miRNA candidate		AAAGUCCAAUCCUAGCUACGAACC	UACCCCCUCCGUCCCAAAAAAAAGUCCAAUCCUAGCUACGAACCCGGACACAUGCGUGUCUAAGUUCAUAGCCAGGGUUUGGCUUUUUUUUGGGACAGAC	18.8	16.7	22.7	17.5
Osa8_1201334_100	osa-cand048	new miRNA candidate		CUCAGUUUUCUCCAACAUCUUA	UCUGAAGGUAAGAGUUGUAGGAAACUGAACUCUUUCUUGUCAGUGACAGUUUCAGGAGCUCAGUUUUCUCCAACAUCUUAUCUUCGGCGCCUUAAUCUUU	7.5	11.9	53.9	2.5	LOC_Os05g49970.1|LOC_Os05g49970.3	3	|||||::||||||||||:||:|;|||||::||||||||||:||:|	translation initiation factor IF-2, chloroplast precursor, putative, expressed|translation initiation factor IF-2, chloroplast precursor, putative, expressed
Osa8_20235421_160	osa-cand049	new miRNA candidate		UGAUUUGUGUUUCUUUGCAUU	UGCAAAGAAACACAAAUCAGCACUUCAGCAGUACAUCACAUCAUCAUCCUCCUCAGCCUCAUCUUCAGCCUCAUCCUCCUCCUCAGCCUCAUCUUCAUCAUCAAGUGCUGCUCAAGUGUUGAUUUGUGUUUCUUUGCAUUAUAUGGUUUGGAGUUUGGAC	20.6	19.1	28.4	40.1	LOC_Os06g40640.1|LOC_Os09g21689.2|LOC_Os09g21689.3	3	-|||||||||-||||||||||;-:|||||||||||||||||-|;-:|||||||||||||||||-|	fructose-bisphospate aldolase isozyme, putative, expressed|expressed protein|expressed protein
Osa8_20872819_220	osa-cand050	new miRNA candidate		GAUAAAAGUGCUUGAUUUAGGACA	UGUUCCAAGGUUUGUCCUAAGUCAAACAUUUGUAUCUUUGACCAACAAUUUCUAGAAAUUCAUAUAGUUCAACAUCAUAAAAUUAAUGUUUUUAAGAUGCACCAUGAGAAAUGUUUUUAUAAUAUACAAUUCACAUGUUGUUAAACUACACGAAUUUCUAGAAACUGAUGAUCAAAGAUAAAAGUGCUUGAUUUAGGACAAAGCUAGAACUACAAGUAAU	13.1	2.4	14.2	7.5
Osa8_22291569_120	osa-cand051	new miRNA candidate		GAAGUGCAUGGGGAAUUUUGUU	AUCAAACCAUCACAGAAUACGAAGUGCAUGGGGAAUUUUGUUGGAUUGGUCAGGGUAGUCCAUGGACGGAACCGACCUAGACACCGAAAUUUUCCAUGCACUUCGAAAUCUGUCAUUCUU	41.3	9.6	22.7	47.6	LOC_Os12g01360.1	4	:||||||||||||-|--||||:	expressed protein
Osa8_4374107_160	osa-cand052a	new miRNA candidate		UACAACUUCUUGUUGAUGGAAACU	UAAGCAGCAACAAUUUUCAUCAACAAGAAGUUGUAUAUCUUUUCUCCCGGUCAACGACAAUCUUGAUAAAGACAAGGUUGCUUCUUGAUGGUCGAUGAUGGGUAGAGAUGAAGAUGAUACAACUUCUUGUUGAUGGAAACUAUUACUUCUUACCUCUUCU	180.2	14.3	0	95.2
Osa8_4376389_160	osa-cand052b	new miRNA candidate		UACAACUUCUUGUUGAUGGAAACU	AACAACAACAAUUUUCAUCAGCAAGAAGUUGUAUAUAUCUUCUCUACCCAUAUAUGACCAUCUUAAUAAAGGCAAGGUUGUUCCUUAUUGGUUGAAUAUGGAUGGAGAAGAAGAUUAUACAACUUCUUGUUGAUGGAAACUAUUGCUUCUUCUCUCUUCU	180.2	14.3	0	95.2
Osa8_6525897_240	osa-cand053	new miRNA candidate		AAGCGGCGCCGGUGGCGGGGG	AGGAGGGAGAUGGGAAGGGAAGCGGCGCCGGUGGCGGGGGAAGCCGCCAGCUGGGGGGAGGGGGAGAGGGGGCGGCGCCGCCGGAGGGGAGGGGGAGGGGAAGCGGCGGCCCUCUAGCCUCCCUCUCGCGGCAGAUCCGCCAUCGCGCCGCUGACGCCGCCUCUCCCCCCUCCCCCCAGCUGGCCGCCUCCCCCGCCACCGGCGUCGCUUCCCCUCCCCCUCCCCUCCGGCGGCGCUGCG	93.8	31.1	65.3	87.7	LOC_Os04g12070.1	2	||||||||||||:||||:||:	hypothetical protein
Osa8_9192489_140	osa-cand054	new miRNA candidate		GAAAGGCUUGUGAAUCGAGUGGCG	AGGAAAAAAUUCAUUUUAUGCCACUCUAUUCGCAAGUCUUUUGGAAUUUGCCAAGGAGCAAAUUCUGAAAGUCGCAAGAACUGGGUGGCAGGUUCUGAAAGGCUUGUGAAUCGAGUGGCGUAUAAUGAAAUUUCUAAGUG	129.5	119.4	65.3	62.6
Osa8_9193733_180	osa-cand055	new miRNA candidate		AAUUGAGUGGCAUAUAAUGAAAUU	GUGGACUAGUUUUAAGGAGAAAUGUCAUUAUAUGCCACUCAAUCCGCAUGUUGUGAGAAAUUGCCACUUAAUUCGUGCACCUUUCAGAAUUUGCUGGCGGGGCUGCGAGUUCGUGGCAAAUUCUGAAAGGCAGACGAAUUGAGUGGCAUAUAAUGAAAUUUCUCAGUUUUAGGGGGUGAU	18.8	4.8	14.2	32.6	LOC_Os05g06450.1|LOC_Os05g06450.2	4	||||||||||||||--|::|||::;||||||||||||||--|::|||::	tubulin/FtsZ domain containing protein, putative, expressed|tubulin/FtsZ domain containing protein, putative, expressed
Osa9_10835576_260	osa-cand056	new miRNA candidate		UAAAUGGAGAGAACGAAAGAG	AGACUGGCAUGCUUCUUGUUAAAUGGAGAGAACGAAAGAGAGAUAGGGUCCUCUGCAAUACUCACCUGAGCCUAUGGCAGCUCCAACUCUCAGAUUCACCUCAGUUCUGACUAGAGCGCAACCAAACGGUCCAGCUCCACAAAAAAAUGGAGUGGAGUAGGCCAGAUCGCUCCAAAAAAUUGUACUAGCUGCGCUCCCAACUCCAACUCCAGAGGACCCUAUCUCUCUUUCGUUCUCUCCCUUUAACAAGAAGCAUGCCG	86.3	205.4	167.4	107.7	LOC_Os04g57739.1|LOC_Os04g57739.2	3	-||||:||||||||||-||||;-||||:||||||||||-||||	expressed protein|expressed protein
Osa9_11395222_220	osa-cand057	new miRNA candidate		UAGUGAGUGAUGAUGUGACACACU	AAAACGGAGGGAGUAAUUGAUAGUGAGUGAUGAUGUGACACACUUAUAUGUUGAGUUUUAAAAGUUAGUGGAGAUGUAGGAUGUCGCAAAAUUGUCAACGAUGUAACUUGGUUUGACGAUGGAAAGGUAUAUUCCAUAUUGUUACAUUAUCAUUCAACUGACUCAUGUGUAUUUUGAACCCGACUACUGACACAAAGCAAGAUUUUUAUAAGUAGAGAAA	45	33.4	22.7	30.1	LOC_Os11g31500.1	4	||||||||||||||-|-|||||--|	ATP binding protein, putative
Osa9_14588297_180	osa-cand058	new miRNA candidate		AUUCUAGGUUGUUACAUAUUGGGA	AACAUGCUACUCCCUCUGUCCAAAUAUGUAGCAACCUAGAAUGAGAUUAGACCAAUCCUAGGACUACGAAUCUGAAAAUAGAGAAUCUAGAAAUACUCUAUGUACAGAUUUGUAGUUCUAGGAUGGAUCUAAUCCCAUUCUAGGUUGUUACAUAUUGGGACGGAGGGAGUACGUUAUUCC	9.4	9.6	17	12.5	LOC_Os07g45900.1	3.5	||:||||||||:|||-||:|||||	transposon protein, putative, CACTA, En/Spm sub-class
Osa9_15791326_220	osa-cand059	new miRNA candidate		UGUGUAGCCACAUUGUAAGGG	CAGCUGACAUGGCAUGCCAUGUGUAGCCACAUUGUAAGGGAGUCCUUGUGCACAUGGUCAAUCUCGCAGAAAGCCCACUGCAAUCCAAAUCUUCUUCACGAUUGUUCCUAUUCACCAAAUCACCCGUCUUCUCGAAUGACCGCCCACCAUUUCCCUCUGUUGCUGUUGCUAACAUCCAUGGCCCAGGGACCCACUUGCAGCGUGGCUACAUGUGGCAUGC	125.7	143.3	99.3	105.2	LOC_Os11g17990.1	4	|||||||-||||||||-||::	retrotransposon protein, putative, unclassified
Osa9_19500534_300	osa-cand060	new miRNA candidate		UAGGGUUGCCACCUUAAUGGG	AAGCGUAUUUUUAAGAUUAUAGGGUUGCCACCUUAAUGGGAAAGUAAAGCCAUCUCUCAUGUAAGUAAAAUAGAACUUCUCAAUUUGGUGCACAAUAAAUAUAUUCCCUGAUAUACAAGAGAGAGGUGGAGAGGAGAGUGACUUGAUUAUGGGUUCCAAAUGUUAAUUAGGAGAUGAGUAACACACUAGAGCUAACAAUGCUAAGCUGCGAGACUGCUUUAUAGCUUGUUUGGUGCGAAUUCACACUGUAGAUGGCCUUACUUUCCCAUUAAGGUGACUACCUUAUAAUCUAUAAACAAU	24.4	40.6	14.2	22.5	LOC_Os03g58450.1	1.5	|||||||||||||-:|||||||	hypothetical protein
Osa9_3962740_120	osa-cand061	new miRNA candidate		AUGGUAAGGAAAGGUAGCAGUAGC	GCGCGUGAGCAGCAGCUGCUGCUCCCUUUCCUUGCAACGACAUUGCCCUGCCAAAGAUGCUUCAUACACCAACGUCAUGGUAAGGAAAGGUAGCAGUAGCUGCUGCUCUCGCGCGAUGAG	22.5	19.1	11.3	12.5
Osa9_8883587_200	osa-cand062	new miRNA candidate		UGUAGGCAUGUAAACUUGGUG	CCGAAAUGCCUAUUUCUGAUGUAGGCAUGUAAACUUGGUGGACUGAAUGAUCCUGAUGCCUCACAAUCCUAUACCCGCCUCCGGUAUAAACAAAUGAAAAGCAAUAUUCCCCUUCAAAGGGUUUUAUCAAGGACAAGCAAAUUUGCUUUACUCGAGGAGUAUGUAGGUCGCCCACCCAGUUGUGCAUGCUUUCUGUGAAU	22.5	38.2	53.9	0	LOC_Os03g37630.1	3	|||-||||||:||||||||||	transposon protein, putative, CACTA, En/Spm sub-class
*TPTM: transcripts per ten million
**symbols used in the alignment: match(|), mismatch(-), G:U wobble match (:). A semi-comma (;) is used to separate alignments between different targets

## Sheet: Sheet2
# This file was generated by Script: Check_Sequencing.py
# Script Locating in: /home/zwu/paper/rice_homolog_check
# Time: 11/08/31 13:54
Identical	Osa10_10249715_160	osa-miR1317-5p.2
Novel	Osa7_7702015_100	miR1317
Identical	Osa1_4765335_200	osa-miR1431
DiffMatSeqMostLikeMiRNA*	Osa6_5072502_100	osa-miR1320
Identical	Osa5_8862070_120	osa-miR1425
Novel	Osa7_18160281_120	miR1428
Identical	Osa3_23075348_120	osa-miR1428e-5p
Identical	Osa7_5450329_120	osa-miR1428f-5p
Identical	Osa10_3960335_120	osa-miR1428g-5p
SimilarMatSeq	Osa8_2035935_160	osa-miR1429-5p
SimilarMatSeq	Osa7_23400711_120	osa-miR1318
Identical	Osa1_4665363_120	osa-miR156b
SimilarMatSeq	Osa1_1214028_200	osa-miR159b
SimilarMatSeq	Osa1_6555039_200	osa-miR159c
SimilarMatSeq	Osa1_6562747_200	osa-miR159d
SimilarMatSeq	Osa1_9759675_200	osa-miR159e
SimilarMatSeq	Osa1_6692108_200	osa-miR159f
Identical	Osa2_3511567_120	osa-miR160a
Identical	Osa6_28080031_100	osa-miR160b
Identical	Osa8_1706557_120	osa-miR160c
Identical	Osa3_32447848_160	osa-miR160d
Identical	Osa8_24394158_100	osa-miR160f
Identical	Osa2_23599932_180	osa-miR162a
Identical	Osa4_24220763_140	osa-miR162b
Identical	Osa7_28522348_160	osa-miR164a
Identical	Osa5_15838704_120	osa-miR164b
Identical	Osa5_17267073_120	osa-miR164c
Identical	Osa2_33137701_100	osa-miR164d
Identical	Osa3_10541063_140	osa-miR164e
Identical	Osa5_23281332_180	osa-miR164f
DiffMatSeqMostLikeMiRNA*	Osa6_30326090_200	osa-miR166b
DiffMatSeqMostLikeMiRNA*	Osa3_3486775_120	osa-miR166c
SimilarMatSeq	Osa3_25293026_160	osa-miR166i
DiffMatSeqMostLikeMiRNA*	Osa9_16950808_120	osa-miR166l
Identical	Osa12_25443196_140	osa-miR167a
Identical	Osa3_30539822_160	osa-miR167b
Identical	Osa3_33123485_160	osa-miR167c
SimilarMatSeq	Osa7_4165295_120	osa-miR167d
Identical	Osa2_3742240_280	osa-miR167e
SimilarMatSeq	Osa10_14651812_120	osa-miR167f
SimilarMatSeq	Osa3_3346668_100	osa-miR167g
SimilarMatSeq	Osa12_25447003_120	osa-miR167h
Identical	Osa6_27673741_200	osa-miR167i
SimilarMatSeq	Osa1_32685038_140	osa-miR167j
Identical	Osa2_1553150_100	osa-miR168a
DiffMatSeqMostLikeMiRNA*	Osa3_35775278_120	osa-miR1433
Identical	Osa6_27294908_140	osa-miR169b
Identical	Osa4_30527214_120	osa-miR169c
Identical	Osa9_14619373_120	osa-miR169d
Identical	Osa11_6077282_180	osa-miR169o
SimilarMatSeq	Osa6_25890124_120	osa-miR171a
DiffMatSeqMostLikeMiRNA*	Osa8_5368145_140	osa-miR171b
Identical	Osa10_21165795_140	osa-miR171d
Identical	Osa3_1969491_120	osa-miR171e
Identical	Osa3_30020809_140	osa-miR171f
SimilarMatSeq	Osa3_21190103_140	osa-miR171i
Identical	Osa1_42922682_240	osa-miR172b
Identical	Osa2_35137667_120	osa-miR172d
Identical	Osa11_10370691_160	osa-miR1856
Identical	Osa4_6531994_100	osa-miR1861e
Novel	Osa6_27236989_100	miR1861
Identical	Osa2_20710091_100	osa-miR1861b
Identical	Osa8_15129811_100	osa-miR1861k
Identical	Osa5_18605877_100	osa-miR1861f
SimilarMatSeq	Osa5_18606099_100	osa-miR1861g
Identical	Osa6_27237186_120	osa-miR1861h
Identical	Osa6_14948494_120	osa-miR1861i
Identical	Osa8_15130009_120	osa-miR1861j
Identical	Osa9_13531645_100	osa-miR1861m
Novel	Osa3_33565114_100	miR1862
Identical	Osa10_16022654_100	osa-miR1862c
Identical	Osa10_4850180_100	osa-miR1862d
Identical	Osa3_33993454_140	osa-miR1865-5p
Identical	Osa3_6509860_100	osa-miR1866-5p
Identical	Osa9_17566935_260	osa-miR1875
Identical	Osa3_18922633_140	osa-miR1882a
Identical	Osa7_9121403_140	osa-miR1882c
Identical	Osa8_18736624_140	osa-miR1882d
Identical	Osa11_11067800_140	osa-miR1882f
Identical	Osa11_20362512_140	osa-miR1882g
Identical	Osa12_21478081_140	osa-miR1882h
Identical	Osa11_13059843_100	osa-miR1883a
SimilarMatSeq	Osa1_38763222_140	osa-miR2090
Novel	Osa7_16718767_120	miR2275
Novel	Osa8_3735632_100	miR2275
Novel	Osa8_3735809_120	miR2275
Novel	Osa8_4383906_120	miR2275
Novel	Osa8_4402860_100	miR2275
Novel	Osa8_4403011_120	miR2275
Identical	Osa8_1204014_100	osa-miR2275a
Identical	Osa8_1201498_100	osa-miR2275b
Identical	Osa5_3876981_140	osa-miR2871a
Identical	Osa4_8336078_140	osa-miR2871b
Identical	Osa11_28410344_120	osa-miR2873
Identical	Osa8_15595305_120	osa-miR2874
DiffMatSeqMostLikeMiRNA*	Osa6_17007964_180	osa-miR2876
SimilarMatSeq	Osa8_26178642_120	osa-miR2878-3p
Identical	Osa2_18890028_300	osa-miR2879
Identical	Osa1_26822228_200	osa-miR319a
SimilarMatSeq	Osa1_6676559_200	osa-miR319b
Identical	Osa3_34268002_100	osa-miR390
Identical	Osa1_2308153_120	osa-miR393
DiffMatSeqMostLikeMiRNA*	Osa4_34746755_120	osa-miR393b
Identical	Osa2_27142278_120	osa-miR394
SimilarMatSeq	Osa4_31619857_140	osa-miR395e
SimilarMatSeq	Osa4_32436963_200	osa-miR395m
SimilarMatSeq	Osa4_32437159_140	osa-miR395n
SimilarMatSeq	Osa4_32437869_140	osa-miR395s
SimilarMatSeq	Osa8_3298544_140	osa-miR395j
SimilarMatSeq	Osa8_3298879_140	osa-miR395y
SimilarMatSeq	Osa4_31620217_100	osa-miR395b
SimilarMatSeq	Osa4_31619516_100	osa-miR395g
SimilarMatSeq	Osa8_3298148_120	osa-miR395h
SimilarMatSeq	Osa8_3298330_100	osa-miR395i
SimilarMatSeq	Osa4_32437402_100	osa-miR395p
SimilarMatSeq	Osa4_32437545_100	osa-miR395q
SimilarMatSeq	Osa4_32437688_100	osa-miR395r
Identical	Osa2_34274505_160	osa-miR396a
Identical	Osa6_3668640_140	osa-miR396b
Identical	Osa2_34282014_140	osa-miR396c
Identical	Osa4_34251706_180	osa-miR396d
SimilarMatSeq	Osa2_35630683_180	osa-miR396f
SimilarMatSeq	Osa6_28488779_120	osa-miR397a
SimilarMatSeq	Osa2_3280783_120	osa-miR397b
Identical	Osa10_9145061_120	osa-miR398a
Novel	Osa6_20889863_120	miR399
Identical	Osa1_30477590_160	osa-miR399a
Identical	Osa2_7664016_100	osa-miR399b
Identical	Osa6_1560785_300	osa-miR399d
DiffMatSeqMostLikeMiRNA*	Osa2_7650676_120	osa-miR399i
SimilarMatSeq	Osa4_28687972_120	osa-miR399j
DiffMatSeqMostLikeMiRNA*	Osa5_26248608_180	osa-miR399k
Novel	Osa4_20464843_180	miR439
Identical	Osa11_9159386_100	osa-miR440
Identical	Osa3_1666306_120	osa-miR528
DiffMatSeqMostLikeMiRNA*	Osa2_16221917_120	osa-miR529a
SimilarMatSeq	Osa4_15711055_120	osa-miR529b
Identical	Osa4_8298800_160	osa-miR530-3p
Identical	Osa11_15825391_120	osa-miR535
Identical	Osa2_23895279_140	osa-miR827a
Novel	Osa10_14024003_280	osa_cand001
Novel	Osa10_15285299_100	osa_cand002
Novel	Osa10_1733255_180	osa_cand003
Novel	Osa10_19059711_180	osa_cand004
Novel	Osa10_22566292_200	osa_cand005
Novel	Osa3_21882025_200	osa_cand005
DiffMatSeqMostLikeMiRNA*	Osa10_6944343_120	osa-miR820c
Novel	Osa11_11915022_100	osa_cand007
DiffMatSeqMostLikeMiRNA*	Osa11_15812519_120	osa-miR2867
SimilarMatSeq	Osa11_19013830_120	osa-miR3979-5p
Novel	Osa11_24676799_280	osa_cand010
DiffMatSeqMostLikeMiRNA*	Osa11_2519126_100	osa-miR1862e
Novel	Osa11_6114431_220	osa_cand012
Novel	Osa11_6400371_160	osa_cand013
Novel	Osa11_9752329_100	osa_cand014
Novel	Osa12_13988626_100	osa_cand015
Novel	Osa12_19515701_100	osa_cand016
Novel	Osa1_19310355_100	osa_cand017
Novel	Osa1_220100_300	osa_cand018
Novel	Osa1_39384731_300	osa_cand019
Novel	Osa5_1197040_160	osa_cand019
Novel	Osa1_4456416_100	osa_cand020
Novel	Osa2_14976597_100	osa_cand020
Novel	Osa3_27174682_180	osa_cand020
Novel	Osa2_10873066_100	osa_cand021
Novel	Osa2_10931668_120	osa_cand022
Novel	Osa2_12450896_220	osa_cand023
DiffMatSeqMostLikeMiRNA*	Osa2_17044504_140	osa-miR437
Novel	Osa2_20419165_140	osa_cand025
DiffMatSeqMostLikeMiRNA*	Osa2_26124185_120	osa-miR166d
Novel	Osa2_29863608_140	osa_cand027
Novel	Osa2_33080837_100	osa_cand028
DiffMatSeqMostLikeMiRNA*	Osa2_4195652_120	osa-miR2863b
Novel	Osa2_6437721_160	osa_cand030
Novel	Osa2_862269_100	osa_cand031
Novel	Osa3_15777568_120	osa_cand032
Novel	Osa3_21193654_300	osa_cand033
Novel	Osa3_22086572_140	osa_cand034
Novel	Osa3_24237391_120	osa_cand035
Novel	Osa3_27872133_220	osa_cand036
DiffMatSeqMostLikeMiRNA*	Osa3_30507945_120	osa-miR1867
DiffMatSeqMostLikeMiRNA*	Osa3_7330591_120	osa-miR2866
Novel	Osa4_13331706_260	osa_cand039
Novel	Osa4_16230889_140	osa_cand040
Novel	Osa4_18298822_100	osa_cand041
DiffMatSeqMostLikeMiRNA*	Osa4_19543511_120	osa-miR1868
Novel	Osa4_20920808_100	osa-cand043
DiffMatSeqMostLikeMiRNA*	Osa4_22039684_100	osa-miR1849
Novel	Osa4_30528670_100	osa-cand045
Novel	Osa4_32777833_260	osa-cand046
Novel	Osa5_17693726_300	osa-cand046
Novel	Osa5_20329591_260	osa-cand046
Novel	Osa7_9025414_260	osa-cand046
Novel	Osa4_5617395_240	osa-cand047
Novel	Osa5_10952762_220	osa-cand048
Novel	Osa5_1420136_200	osa-cand049
Novel	Osa5_21998360_220	osa-cand050
Novel	Osa5_25034378_160	osa-cand051
DiffMatSeqMostLikeMiRNA*	Osa5_26852698_140	osa-miR2869
Novel	Osa6_12365893_140	osa-cand053
DiffMatSeqMostLikeMiRNA*	Osa6_13329477_100	osa-miR1871
Novel	Osa6_21164717_120	osa-cand055
Novel	Osa6_26660349_120	osa-cand056
Novel	Osa6_27738759_100	osa-cand057
Novel	Osa6_3215391_100	osa-cand058
SimilarMatSeq	Osa7_12754910_200	osa-miR1873
DiffMatSeqMostLikeMiRNA*	Osa7_13119568_160	osa-miR820b
Novel	Osa7_16041202_180	osa-cand061
Novel	Osa7_19950671_100	osa-cand062
Novel	Osa8_1201334_100	osa-cand063
Novel	Osa8_20235421_160	osa-cand064
Novel	Osa8_20872819_220	osa-cand065
Novel	Osa8_22291569_120	osa-cand066
DiffMatSeqMostLikeMiRNA*	Osa8_27089339_100	osa-miR2875
Novel	Osa8_4374107_160	osa-cand068
Novel	Osa8_4376389_160	osa-cand068
Novel	Osa8_6525897_240	osa-cand069
Novel	Osa8_9192489_140	osa-cand070
Novel	Osa8_9193733_180	osa-cand071
Novel	Osa9_10835576_260	osa-cand072
Novel	Osa9_11395222_220	osa-cand073
Novel	Osa9_14588297_180	osa-cand074
Novel	Osa9_15791326_220	osa-cand075
DiffMatSeqMostLikeMiRNA*	Osa9_16554497_120	osa-miR1878
Novel	Osa9_19500534_300	osa-cand077
Novel	Osa9_3962740_120	osa-cand078
Novel	Osa9_8883587_200	osa-cand079
