# Supplementary material for: High throughput sequencing reveals novel and abiotic stress-regulated microRNAs in the inflorescences of rice
Source: BMC Plant Biol. 2012 Aug 3;12:132. doi: 10.1186/1471-2229-12-132 (PMC3431262; doi:10.1186/1471-2229-12-132)
Supplement: Additional file 5 — Detailed information of known miRNAs that were identified in rice inflorescences. For each miRNA gene that match a known miRNA gene in the miRBase, precursor sequence is listed first, followed by alignment of mature miRNA sequence identified in this study, and then alignment of mature miRNA sequence that is listed in the miRBase (if it is different). Length of miRNA and normalized expression values in four small RNA libraries are listed on the right side of each mature miRNA. [file 1471-2229-12-132-S5.xls]

## Sheet: identical
Additional File 5. Detailed information of known miRNAs that were identified in rice inflorescences
		Normalized Expression Level (TPTM)*
ID	Len	Control	Drought	Cold	Salt	total
>osa-miR1317-5p.2
ATTATCGTTACCAATATCCTAGATTGCTTTCAAGGTCATTTCTTTAGGGAACCCCATTCCCATAAATTCAGTATCCAAAGCTGGTTGCTGTATCTATGGGAATAAGGGTTCCCTTACGAAATGATCTTGGACGTAATCTAGGAGTTTGCTGACGATAATG
....................AGATTGCTTTCAAGGTCATTTCTT....................................................................................................................	24	632.5	535.1	505	588.7	2261.3
>osa-miR1425
GCTCCACTGTTGACTGCATTAGGATTCAATCCTTGCTGCTAAATGTATTGCTTATATTCAGCAATATAATGTTCAGCAGCAAGAACTGGATCTTAATATAGTCGATAGTGGAAGAACGGT
...................TAGGATTCAATCCTTGCTGCT................................................................................	21	1953.8	2878.4	2383.2	2174.3	9389.7
>osa-miR1428e-5p
TAGGTTAGTGCGCTTGGCGAATTCACAGGCCCTATCTTGTGGTATGAACTGGGTACGCGATGATTTGCACTGCGTATTGGGGGCTTACCATAAGATAATGCCATGAATTTGTCAAGCGTT
...................AATTCACAGGCCCTATCTTGTG...............................................................................	22	763.9	117	434.1	688.8	2003.8
>osa-miR1428f-5p
ATAGGTTAGTGTGCTTTGCGAATTCACAGGCCCTATCTTGTGGTATGAACTAAGTACGCGATGATTTCTGGTACGTATTGGGGGCTTACCATAAGATAATGCCGTGAATTCGTAAAGCGT
....................AATTCACAGGCCCTATCTTGTG..............................................................................	22	763.9	117	434.1	688.8	2003.8
>osa-miR1428g-5p
TAAGTTAGTGCGCTTTGCGAATTCACAGGCCCTATCTTGTGGTATGAACTGAGTACGCGATGATTTATGGCGCATATTGGGGGCTTACCAAAAGATAATGCTGTGAATTTGCAAAGCGCT
...................AATTCACAGGCCCTATCTTGTG...............................................................................	22	763.9	117	434.1	688.8	2003.8
>osa-miR1431
GGTTGCAAGCGGGTCAACCCGTGAACCCGCTTATAGGCAAAATTAGTAGGTAACCCGTATAAATGAGTTTATGGATCGACCCACTTGCATCTCTAAGTGCGGCAAATCGGACCACGACGTGAAAACACACGGGTTATCACTTATTTTACATATAAGTAGGTTTGCGAGTTGGCCCGCTTGCATCCCTAGATGCCGTCTTA
................................................................................................................................................................TTTGCGAGTTGGCCCGCTTGC...................	21	22.5	7.2	34	5	68.7
>osa-miR156b
TCTATGGGTTTTGGAGGTCTGACAGAAGAGAGTGAGCACACACGGTGCTTTCTTAGCATGCAAGAGCCATGCTGGGAGCTGTGCGTGCTCACTCTCTATCTGTCAGCCGTTCACCATGCC
...................TGACAGAAGAGAGTGAGCAC.................................................................................	20	1032.3	1165.7	1208.6	723.9	4130.5
>osa-miR160a
TTCAGAAGCTGTGTAGTGTGTGCCTGGCTCCCTGTATGCCACACATGTAGACCAACCCATGGTGTCTGGTTGCCTACTGGGTGGCGTGCAAGGAGCCAAGCATGCATGCCTGCCTGCATA
....................TGCCTGGCTCCCTGTATGCCA...............................................................................	21	525.5	637.8	644	250.5	2057.8
>osa-miR160b
TTTGATCGGCTTGAGAGCGTGCCTGGCTCCCTGTATGCCACTCATGTAGCCCAATCCATGGTGTGTTTGGATGCTGTGGGTGGCGTGCAAGGAGCCAAGC
...................TGCCTGGCTCCCTGTATGCCA............................................................	21	525.5	637.8	644	250.5	2057.8
>osa-miR160c
GGTGATGATATTGGGAATGTGCCTGGCTCCCTGTATGCCACTCATCTAGAGCAACAAACTTCTGCGAGAGGTTGCCTATGATGGATGGCGTGCACGGAGCCAAGCATATTCCCTCCTATT
...................TGCCTGGCTCCCTGTATGCCA................................................................................	21	525.5	637.8	644	250.5	2057.8
>osa-miR160d
AGGTGAAAAAAAGGGGATATGCCTGGCTCCCTGTATGCCACTCGCGTAGCTGCCAAACTCAGTTGAAACAACTGCCTTCTCCCGGCGAGATTCAGGCATTGTGTTCGTACGTTTGGCTCTACTGCGGATGGCGTGCGAGGAGCCAAGCATGACCGTCTCT
...................TGCCTGGCTCCCTGTATGCCA........................................................................................................................	21	525.5	637.8	644	250.5	2057.8
>osa-miR160f
TAGGAGATGGGATTAACGCTGCCTGGCTCCCTGAATGCCATCCGAGAAGCGTGCCGCTGTGGCCGGCTGCTTCCTGGTTGGCATTGAGGGAGTCATGCAG
...................TGCCTGGCTCCCTGAATGCCA............................................................	21	358.5	945.9	541.9	278	2124.3
>osa-miR162a
GATGCCTGGGCGCAGTGGTTTATCGATCCCTTCCCTGCCTTGTGGCGCTGATCCAGGAGCGGCGAATTTCTTTGAGAGGGTGTTCTTTTTTTTTCTTCCTTTTGGTCCTTGTTGCAGCCAACGACAACGCGGGAATCGATCGATAAACCTCTGCATCCAGTTCTCGCCTTTTTGTGTTCA
...........................................................................................................................................TCGATAAACCTCTGCATCCAG....................	21	1081.1	1426.1	1909.4	809.1	5225.7
>osa-miR162b
TGATGCCTGGGCGCAGTGGTTTATCGATCTCTTCCCTGCCTTGTGCTGCTCCGATCGATGCCCGTGCTGATTCTTGATAATATACAACGCAGGAATCGATCGATAAGCCTCTGCATCCAGATCTCACTTTTTGTTTATGC
...................................................................................................TCGATAAGCCTCTGCATCCAG....................	21	287.2	398.9	383	210.4	1279.5
>osa-miR164a
AGCAGTGAGAAGGACCGCGTTGGAGAAGCAGGGCACGTGCATGCATATGTTCATCATCATCTTCTTCCTCCTCCTCTAGCTCCAGCCTTGTGTGGGTTGGAAGTTTAGATAGAACTCGCACTGCACGTGGTCTCCTTCTCCATCCCGGTCTTTTTCTCAC
....................TGGAGAAGCAGGGCACGTGCA.......................................................................................................................	21	1364.5	2290.8	1895.2	1162.3	6712.8
>osa-miR164b
TAGACGGTGGCCGTGCACGGTGGAGAAGCAGGGCACGTGCATTACCATCCACTCGCCTGCCGGCCGCCGGCCGCCATTGCCATGGATGGTTCTTCATGTGCCCGTCTTCTCCACCGAGCA
....................TGGAGAAGCAGGGCACGTGCA...............................................................................	21	1364.5	2290.8	1895.2	1162.3	6712.8
>osa-miR164c
CAGGTGAGTAGGTTCTTGTTGGAGAAGCAGGGTACGTGCAAAATGCACACCGGTTGGTCGAGCTAATTAACAAGCTCTGACGACCATGGTGATCGAATGCACGTGCTCCCCTTCTCCACC
...................TGGAGAAGCAGGGTACGTGCA................................................................................	21	41.3	74	79.4	25	219.7
>osa-miR164d
GAGGGGTGAGCAAACCGTGCTGGAGAAGCAGGGCACGTGCTCGACGGCGGGGCTGGCTGGCCGGCCGGCTTGCAGCATGTGCGCTCCTTCTCCAGCATGG
....................TGGAGAAGCAGGGCACGTGCT...........................................................	21	253.4	418	346.1	182.9	1200.4
>osa-miR164e
TTGGTGTACTTGTGCAGGGTGGAGAAGCAGGGCACGTGAGCGGCCATCCAGTGTAGCTTCGCTGCGCGTCCATGGCGGCGAACGCGCGTGATCTGGAGTTTGGATGGTCGTTCATGTGTCCGTCTTCTCCACCGAGCACT
...................TGGAGAAGCAGGGCACGTGAG....................................................................................................	21	99.5	19.1	5.7	47.6	171.9
>osa-miR164f
GATGGCGAGGCGCGCGAGGTGGAGAAGCAGGGCACGTGCATTCCTAGAGCTTCCGTCCAGCTCCCCGGCGGGCTAGCTAGCTCACTCCGCCGCCGCCGCCGCCGCCGCCGGCGCGCGCACGGCTGGCTGGCTCCGGCCGGCTGAGATGCATGCACGGATGCATGTGCCCTTCTTCTCCAC
...................TGGAGAAGCAGGGCACGTGCA............................................................................................................................................	21	1364.5	2290.8	1895.2	1162.3	6712.8
>osa-miR167a
TGGTGCTAGTGTGAATGAGTGAAGCTGCCAGCATGATCTAGCTCTGATTAATCGGCACTGTTGGCGTACAGTCGATTGACTAATCGTCAGATCTGTGTGTGTAAATCACTGTTAGATCATGCATGACAGCCTCATTTCTT
...................TGAAGCTGCCAGCATGATCTA....................................................................................................	21	9155.2	18555.4	16106.4	5292.9	49109.9
>osa-miR167b
CCGGTGCCCAAGAGAAAGCGTGAAGCTGCCAGCATGATCTAACTTGCAGACAAGAAATCAGCTCAGCTCGCTGGTTTCGAACAGGAAGGCGGCTAGCTGAGGCTTCTTCTGAGTACGTGATGGTTAGATCATGCTGTGACAGTTTCACTCCTTCCCTGTT
....................TGAAGCTGCCAGCATGATCTA.......................................................................................................................	21	9155.2	18555.4	16106.4	5292.9	49109.9
>osa-miR167c
AACTGTCCAAGGGAACGAGTGAAGCTGCCAGCATGATCTAGCTCTGAATGATCAACAAGATGTGCTCCCACACTGCCTTCCTGTGGATCTTGAGCTGTTGCTAGTCTTGTGGTCATGCCTTGCTAGGTCATGCTGCGGCAGCCTCACTTCTTCCCATTGT
...................TGAAGCTGCCAGCATGATCTA........................................................................................................................	21	9155.2	18555.4	16106.4	5292.9	49109.9
>osa-miR167e
GTTTTGCTGGTGTGAGAGAATGAAGCTGCCAGCATGATCTGGTTGTCAGGCATGAGCCAAATCTATCCATGGTGTTGGTGGTACTGAAATTACCGCGTTTTCGAGGTTTTTCGTCGTGTCAACTTGCGAAGGGAATTACGGGTTCTTGATGAGCATTGGTGATAGGAGGTGTGGGCTTGGTTAGTAGAGGTAGAATTATGATTGTTCTTGTGAGTTTCAGTAAGAGGTGGGAGTGATTGGAATTTGGCTCCATCAGATCATGTTGCAGCTTCACTCTCTC
....................TGAAGCTGCCAGCATGATCTG...............................................................................................................................................................................................................................................	21	4115.9	8126.4	4735.2	3807.5	20785
>osa-miR167i
TCTTGCTGGTGTGAGAGGCTGAAGCTGCCAGCATGATCTGGTCCATGAGTTGCACTGCTGAATATATTGAATTCAGCCAGGAGCTGCTACTGCAGTTCTGATCTCGATCTGCATTCGTTGTTCTGAGCTATGTATGGATTTGATCGGTTTGAAGGCATCCATGTCTTTAATTTCATCGATCAGATCATGTTGCAGCTTCA
...................TGAAGCTGCCAGCATGATCTG................................................................................................................................................................	21	4115.9	8126.4	4735.2	3807.5	20785
>osa-miR168a
ATGGCGCCGCCGCCTCGGGCTCGCTTGGTGCAGATCGGGACCCGCCGCCGCCGCTGCCGGGGCCGGATCCCGCCTTGCACCAAGTGAATCGGAGCCGGCG
....................TCGCTTGGTGCAGATCGGGAC...........................................................	21	20708.9	31891.5	24631.9	18070.4	95302.7
>osa-miR169b
ATGAGATAGAGAACGGAATGCAGCCAAGGATGACTTGCCGGTACGTGTATGCATGTTTCAAGGTACTATATGTGCCCCCAACTGTTTTAGATCCATGCTGACATTTTCCGGCAAGTTGTCCTTGGCTACGTCTTGTTCTT
....................CAGCCAAGGATGACTTGCCGG...................................................................................................	21	5998.3	10808.9	10151.2	5438.2	32396.6
>osa-miR169c
GTGAGGAGGAGAACGGGATGCAGCCAAGGATGACTTGCCGGCTCCTGGTATTGGGGGAATCTCAGCTTTGCTGAAGCGCCTTGGAGTTAGCCGGCAAGTCTGTCCTTGGCTACACCTAGC
....................CAGCCAAGGATGACTTGCCGG...............................................................................	21	5998.3	10808.9	10151.2	5438.2	32396.6
>osa-miR169d
GGATGATCGAATTTATCGTGTAGCCAAGGATGAATTGCCGGCGTTTCACGCTGTTGATGGTGCGTGCATATATAAGTTGGCGCCGGCAAGTCATTTCAGGCTACATGTTTGCCTCCTCCT
....................TAGCCAAGGATGAATTGCCGG...............................................................................	21	3.8	14.3	5.7	2.5	26.3
>osa-miR169o
TGAGAGGCTACTCCCTTTGGTAGCCAAGAATGACTTGCCTACGCTTTTGCCCTCTGTTGGCTCATCCATCCGTCTATCTATCTGCCATGGCAGATGGCAGATTAAGGGTTTCTGAAAGAAATTCTTGTGATAGGATGTGCAATGAGGCTGCATGGGCCGGTCTTCTTGGCTAGCCAGAGT
....................TAGCCAAGAATGACTTGCCTA...........................................................................................................................................	21	30	95.5	79.4	37.6	242.5
>osa-miR171d
GCTATGATGTTGGCCCGGCTCACTCAGATGGATCATCGGTGCAGAAGAGTGCATGAATCTGATGCAGTCTCAGTGTAGTATGCTCCATGCTGGAACTTCTGATTGAGCCGTGCCAATATCTCAGCACCATTTTTATGCAA
...................................................................................................TGATTGAGCCGTGCCAATATC....................	21	328.4	506.4	388.7	265.5	1489
>osa-miR171e
TGATGTTGGCTCGGCTCACTCAGACGGCATTGGCGTGATGCAAAGCATGCATGCGTGCTTGCTAGCTCACTTGTGTTTCTGATTGAGCCGTGCCAATATCTTAGTGCTCTTTCATGTGTA
...............................................................................TGATTGAGCCGTGCCAATATC....................	21	328.4	506.4	388.7	265.5	1489
>osa-miR171f
GCTGGGAGAGTGCGATGTTGGCATGGTTCAATCAAACCGGGCAAACTTATGCACTAGCTAAGCAAGATGCAGGGATATGCAGTATGGTTTTGTTTGGTCTGATTGAGCCGTGCCAATATCACAAGCTTGCCTGGCTTAAT
...................................................................................................TGATTGAGCCGTGCCAATATC....................	21	328.4	506.4	388.7	265.5	1489
>osa-miR172b
CTGACGTGGCATCATCAAGATTCACACATTACATTGCATGCATGCATATGTCTATGCATCTTTGAGCTTGTTGTTCTGATCTCAACAACCTAGCTAGCTAATATTTCTCTCCTGGCCCTGACCTGCATGATGCATGGTTGCACGCATGGAGAGAGAAGAGAGAGATCGAAGCTAATTAAACGCATGTGTATATATGTGTGGGAATCTTGATGATGCTGCATCGGAAATTAATGACTAAGC
........................................................................................................................................................................................................GGAATCTTGATGATGCTGCAT...................	21	11.3	9.6	11.3	12.5	44.7
>osa-miR172d
TGCTTGCAGGTGCAGCACCATCAAGATTCACATCGAGTTCATCCCTAAACGAGATCGAGGTTGGCTGACTATATGTGATGAGAATCTTGATGATGCTGCATCAGCAAACGCTCGACTACT
................................................................................AGAATCTTGATGATGCTGCAT...................	21	15	26.3	22.7	2.5	66.5
>osa-miR1856
GTTTTCTTTAAGAGCACTGCTATGCGTAAGACGGATTCGTACTACCTGCGTCCGACCATATCATGTGCACCGATCACCGTCTTTAGCTTCTCTCCACCAATGCAAGCAGCATTCGGATGCATGTCGTACGAATCCGTCGGACGCATAGCTATTTTCTTTC
....................TATGCGTAAGACGGATTCGTA.......................................................................................................................	21	172.7	284.3	422.7	333.2	1212.9
>osa-miR1861b
TCTTGCATATTCTTAGGCCCGATCTTGAGGCAGGAACTGAGTAGTTCGTGAACTCGCTCTATGTTGTTCGTTCACCCACTATTCGGTTCCTGTCCCAAGA
...................CGATCTTGAGGCAGGAACTGAG...........................................................	22	39.4	4.8	8.5	15	67.7
>osa-miR1861e
TGTTGCATATTCTTAGGCCCGGTCTTGTGGCAAGAACTGAGTAGTTCGTTAACTCGCTACGCGGTTCTTGTCACAAGACCGAGTCTGTGAATATGCAAAG
...................CGGTCTTGTGGCAAGAACTGAG...........................................................	22	56.3	52.6	90.8	10	209.7
>osa-miR1861f
TCTTGCGTATTCTTAGGCCCGATCTTGAGGCAGGAACTGAGTAGTTGTTGAACTTGCTCTATGTTGTTCGTTCACCCACTATTCGGTTCCTGTCCCAAGA
...................CGATCTTGAGGCAGGAACTGAG...........................................................	22	39.4	4.8	8.5	15	67.7
>osa-miR1861h
GTGTTGCATATTCTTAGGCCCGGTCTTGAGGCAGGAACTGAGTAGTTGGTGAACTCGCTCTATGTTGTTCGTTCACTCGCGACACGGTTCCTGTCCCAAGACTGAGTCTGTGAATATACA
....................CGGTCTTGAGGCAGGAACTGAG..............................................................................	22	660.6	547	848.3	673.8	2729.7
>osa-miR1861i
TGTTGCATATTCTTAGGCCCGATCTTGAGGCAGGAACTGAGTAGTTGGTGAACTCGCTCTATGTTGTTCGTTCACTTGCTACACGGTTCCTGTCCCAAGATCGAGTCCGTTAATATGCAA
...................CGATCTTGAGGCAGGAACTGAG...............................................................................	22	39.4	4.8	8.5	15	67.7
>osa-miR1861j
GTGTTGCATATTCTTAGGCCCGGTCTTGAGGCAGGAACTGAGTAGTTGGTGAACTCGCTCTATGTTGTTCGTTCACTCGCGACACAGTTCCTGTCCCAAGGCTAAGTCTGTGAATATATA
....................CGGTCTTGAGGCAGGAACTGAG..............................................................................	22	660.6	547	848.3	673.8	2729.7
>osa-miR1861k
GAGTTGCATATTCTTAGGCCCGGTCTTGTGGCAAGAACTGAGTAGTTCGTTAACTCGCTACGCGGTTCTTGTCACAAGACCGAGTCTGTGAATATGCAAA
....................CGGTCTTGTGGCAAGAACTGAG..........................................................	22	56.3	52.6	90.8	10	209.7
>osa-miR1861m
TGTTGCATATTCTTAGGCCCGGTCTTGTGGCAAGAACTGAGTAGTTCGTTAACTCGTTACCCGGTTCTTGTCACAAGACCGAGTATATGAATATGCAAAG
...................CGGTCTTGTGGCAAGAACTGAG...........................................................	22	56.3	52.6	90.8	10	209.7
>osa-miR1862c
TACTCCCTCCGTCCCAAAATAAGTCAATCCCGTACTAGTATATGACACTTCCTAGTACGAGGTTGGTTTATTTTGGGACGGAGAGAGTAGATGACACCTG
........................................................ACGAGGTTGGTTTATTTTGGGACG....................	24	90.1	64.5	34	35.1	223.7
>osa-miR1862d
CCTCTGTCCCAAAATAAACAAAGCTAGTACGGGGATGTGGCACTTCCTAGTCCTGTACTAGGTTTGTTTATTTTGGGACGGAGGGAGTATCATAGTTTGT
........................................................ACTAGGTTTGTTTATTTTGGGACG....................	24	1184.3	924.4	802.9	1124.7	4036.3
>osa-miR1865-5p
CCTCGCGAACTCGAACTACTGCTAGTGATGGTGATTCTTCGACACAGTATTCGGCGAGTTTTGGGCTTCATCATGCGGTGCTCGACATGGTGACGAAGCCTGAACTTGCCAAAGACTGTCGAAGAATCGCAGTCACTAGT
...................TGCTAGTGATGGTGATTCTTCGAC.................................................................................................	24	13.1	9.6	5.7	5	33.4
>osa-miR1866-5p
CCAGGCCTCCTTTTGCACGGAGGGATTTTGCGGGAATTTCACGGGAATTGAGTTGATTCCTGAAATTCCTGTAAAATTCTTGTGTTCCAAAGGAGCCCTT
...................GAGGGATTTTGCGGGAATTTCACG.........................................................	24	1822.4	71.7	14.2	648.8	2557.1
>osa-miR1875
TGTCCATTTTCATTGCACTTTGCTCCATTGTGGTATTGACATTCTGCAAGAACGAGTCCCAGTATCAAGTCACTGTTACGGTGTTGTTGGTACCATTGATTAACATAACACTTGACGGCCATACTTGGTCATGTTGTATGTTATCAGCTTCACAGAGGTACATGTGGCACTTTAACAGTTATTTGATACAGTGACTAGGCTGCAGTTGAGCGAAACCACAATGGAGTGAAGTGCAACAGAAATGAACATTATGGCAGCAA
.........................................................................................................................................................................................................................ACAATGGAGTGAAGTGCAACAGAA...................	24	9.4	14.3	5.7	5	34.4
>osa-miR1882a
GTTATCGGTACCAATATCCTAGATTGCTTTCAAGGTCATTTCTTTATGGAAGCCCATTCCCATAAATTCAGTATCCAAAGATGGTTGTTGTATCTAAATAGGGGTTCCATAACGAAATGATCTTGGATGCAATCTAGGAG
....................AGATTGCTTTCAAGGTCATTTCTT................................................................................................	24	632.5	535.1	505	588.7	2261.3
>osa-miR1882c
TTATCATTACCAATATCCTAGATTGCTTTCAAGGTCATTTCTTTAGGGAACCCCATTCCCATAAATTCAGTATCCAAAGCTGGTTGTTGTATCTATGGGAAAGGGTTCCCTAACGAAATGATCTTGGACGCAATCTAGGA
...................AGATTGCTTTCAAGGTCATTTCTT.................................................................................................	24	632.5	535.1	505	588.7	2261.3
>osa-miR1882d
GTTATCGTTACCAATATCCTAGATTGCTTTCAAGGTCATTTCTTTAGGAAACCCCATTCCCATAAATTCAGTATCCAAAGATGGTTGTTGTATCTATGGGAATAAGGGTTCCCTAACGAAATGATCTTGGACGCAATCTA
....................AGATTGCTTTCAAGGTCATTTCTT................................................................................................	24	632.5	535.1	505	588.7	2261.3
>osa-miR1882f
TTATCGTTACCAATATCCTAGATTGCTTTCAAGGTCATTTCTTTAGGGAACCCCATTCCCATAAATTCAGTATCCAAAGCTGGTTGCTGTATCTATGGGAATAAGGGTTCCTAACGAAATGATCTTGGATGCAATCTTGG
...................AGATTGCTTTCAAGGTCATTTCTT.................................................................................................	24	632.5	535.1	505	588.7	2261.3
>osa-miR1882g
TTATCGTTACCAACATCCTAGATTGCTTTCAAGGTCATTTCTTTATGGACCCCATTCCCATAAATTCAGTATCCAAAGATGGTTGCTGTATCTATGGGAATAAGGGTTCCATAACGAAATGATCTTGGACGCAATCTAGG
...................AGATTGCTTTCAAGGTCATTTCTT.................................................................................................	24	632.5	535.1	505	588.7	2261.3
>osa-miR1882h
TTATCGTTACCAATTTCCTAGATTGCTTTCAAGGTCATTTCTTTCTGAAACCCCGTTCCCATAAATTCAGTATCCAAAGCTGGTTGTTGTATCTATGGAAATAAGGGTTTCAGAATGAAATGATCTTGGACGCAATCTAG
...................AGATTGCTTTCAAGGTCATTTCTT.................................................................................................	24	632.5	535.1	505	588.7	2261.3
>osa-miR1883a
CCGTCACTGGTATCTAGTCACCTGTGACGGGCCGAGAATGGAACCCGTCAAAGGGACACCTCTGACGGGTTCCATTCTCGATCCGTCACAGGTGACTAGA
...................ACCTGTGACGGGCCGAGAATGGAA.........................................................	24	15	2.4	2.8	12.5	32.7
>osa-miR2275a
TGAATTTGAGGTTTGGATGGGACCAAATCTTACTGCAGACTTGCAGATTAACGCAAGATTTGGTTTCCTCCAATATCTCATGTTCAGTTGTCAGACAGTG
..........................................................TTTGGTTTCCTCCAATATCTCA....................	22	13.1	9.6	11.3	0	34
>osa-miR2275b
TGAATTTGAGGTTTGGATGGGACCAAATCTTACTGCAGACTTGCAGAGCAAGACAAGATTTGGTTTCCTCCAATATCTCATGTTCAGTTGTCAGACAGTG
..........................................................TTTGGTTTCCTCCAATATCTCA....................	22	13.1	9.6	11.3	0	34
>osa-miR2871a
CTGCCCACCATGGTGACCGTAGAAACTAGCATAGAAAAAAGTAGATATCTCAAGTGACTTTGTTCATTTACGTTGGGATAGACAAGTAACTACCTTTTCTATTTTAGTTTCTATGGTCACTTTGGTGGCAGCCATGATAG
...................................................................................................TATTTTAGTTTCTATGGTCAC....................	21	52.6	114.7	204.3	155.3	526.9
>osa-miR2871b
GCCCACCATGGTGACCGTAGAAACTAACATAGAAAAAGAGGTAGATATCTCAAGTGACTTTGTTCATTTACGTTGGAATAGACAAGTAACTACCTTTTCTATTTTAGTTTCTATGGTCACTATGGTGGCAGCCATGATAG
...................................................................................................TATTTTAGTTTCTATGGTCAC....................	21	52.6	114.7	204.3	155.3	526.9
>osa-miR2873
TGAAATATATTCTTACCAAATTTCAAGTTCAAACTCAACTTTATTTGTGAGAATTTTTGTTTCTCTCAAATGAAGTTAAGTTTGGACTTAAATTTGGTAACAATGTATTTCATATCTACA
.............................................................................AAGTTTGGACTTAAATTTGGTAAC...................	24	30	35.8	36.9	15	117.7
>osa-miR2874
CTGTTTTGACACTATGTTTGCACTGTTTGGAACTGTTCACATGTTGGTTCCCGGCAGTAAAACTGCTGGAACTAACATGTGAACAGTGTCAAACAGTGTCAAATAGTGTTTCAATAGTGC
............................................................................ATGTGAACAGTGTCAAACAGTGTC....................	24	46.9	40.6	28.4	20	135.9
>osa-miR2879
GCTCTGGTCATTATTCTAACATATCCGGATCAACTGGAGAGAGAATTTTTAGAAAGGATGTTTGTGCACTTGTTCAACCTGTTTAACAATCACAATCAGATCACAAAAGATTATACTGACACTAAATTCATCTGATCTAGTACTTTATTTTTCCGCATAATGCCTCTTGTTTTGACTACTTGATCATTTTTAGATGTTTGTCAATGGATGGCACGAGGGTAAAAGCGCCATTTATAAAATTTAATCTCTCCAATTGAGCCAGATGTGTTAAAATAATGACCATAGTATGTTTTGGCAAGT
.................................................................................................................................................................................................................................................................GCCAGATGTGTTAAAATAATGACC...................	24	5.6	11.9	14.2	5	36.7
>osa-miR319a
TGTGTAAGAAGAGAGCTCTCTTCAGTCCACTCTCAGATGGCTGTAGGGTTTTATTAGCTGCCGAATCATCCATTCACCTACCAAGAAAGTTGCAGGAGTGTATCTCTTGGTAGCGGACTGGATGACGCGGGAGCTAAAATTTAGCTCTGCGCCGTTTGTGGTTGGACTGAAGGGTGCTCCCTTGCTCAAGCACTCGTGCA
.................................................................................................................................................................TTGGACTGAAGGGTGCTCCC...................	20	144.5	105.1	136.2	52.6	438.4
>osa-miR390
AGGGTATGGAACAATCCTTGAAGCTCAGGAGGGATAGCGCCTCGAAATCAAACTAGGCGCTATCTATCCTGAGCTCCATGGTTTGTTCTTACCACACGAC
....................AAGCTCAGGAGGGATAGCGCC...........................................................	21	183.9	267.5	238.3	172.8	862.5
>osa-miR393
AGCAATGTCTTGGGGAAGCATCCAAAGGGATCGCATTGATCCTTCATCGCTCTCGCTCGCTTCCATGGCGGTCGTCGTCTACAAGCAGCTTGACGGATCATGCGATCCTTTTGGAGGCTT
....................TCCAAAGGGATCGCATTGATC...............................................................................	21	230.8	554.2	456.8	338.2	1580
>osa-miR393b
GGACTCCAAAGGGATCGCATTGATCTGGCTAGCTATCTCGATCGATCGCCTCATCGATCGACGACGACGTGCGTGATCGATCAGTGCAATCCCTTTGGAATTTTCCTCTTGCTTCCGCCT
................................................................................TCAGTGCAATCCCTTTGGAAT...................	21	1841.2	3649.9	3892.5	2131.7	11515.3
>osa-miR394
GGCGCTTACTGAGAGTTCTTTGGCATTCTGTCCACCTCCTTGTCGAATCCTCAGAGACAGAAATCTCATATCTGTTGATCTTGGAGGTGGGCATACTGCCAATGGAGCTGTGTAGGCCTC
...................TTGGCATTCTGTCCACCTCC.................................................................................	20	230.8	267.5	524.9	30.1	1053.3
>osa-miR396a
TCTGGCCCTCTTTGTGATCTTCCACAGCTTTCTTGAACTGCACGCATGATGAATAATCCCTTTGGTTAATTGTGATCTGGTCTCTGAGAGATCGTAGTTAGACTCGATCGGTTGCATTGGCATCAGAGAGAGCAGTTCAATAAAGCTGTGGGAAATTGCA
...................TTCCACAGCTTTCTTGAACTG........................................................................................................................	21	1747.3	2811.5	3722.3	2219.3	10500.4
>osa-miR396b
GATGGTCCTCTTTGTGGTCTTCCACAGCTTTCTTGAACTGCATCTTTGAGAGAGATTAGCATCCCTATGTGTGGATTTTGCTTGCACGAGTGTGCAGTTCAATAAAGCTGTGGGAAATTACAGAGAGAGGTCAATTGACA
...................TTCCACAGCTTTCTTGAACTG....................................................................................................	21	1747.3	2811.5	3722.3	2219.3	10500.4
>osa-miR396c
TTCAAGTCCATGCCATGCCTTTCCACAGCTTTCTTGAACTTCTCTTGTGCCTCACTCACTTTCATTACTGGAGAGATATGCATCATCAGTGGAAGCTTATAGGGAGAGGAGTGCAAGAAGAGGGTCAAGAAAGCTGTGGG
....................TTCCACAGCTTTCTTGAACTT...................................................................................................	21	5720.6	11704.6	24373.8	5182.7	46981.7
>osa-miR396d
AAGATGTGCGGGCATGCTTTCCACAGGCTTTCTTGAACTGTGAACTCGTGGGGGTGTATGTGCTCATGTTGGGATTGTGGTCGGTGGCCTCCAATTCTCTGAAAAGAAAGCTGAATTGTCGAGCTCCCCGTTCTGTCTTTGGTCGTCTCTACCTGTTGATGGTTCAAGAAAGCCCATGGA
...................TCCACAGGCTTTCTTGAACTG............................................................................................................................................	21	83310.4	187393	208580	87053	566337
>osa-miR398a
AACCCAGAGGAGTGGTACTGAGAACACAGGTGCCAATACAATGTATGGTGAGCTACTGTATAATGGAGTAATTCTGTAACTGTGTTCTCAGGTCACCCCTTTGGGTTTCTTCTCATGATT
................................................................................TGTGTTCTCAGGTCACCCCTT...................	21	1.9	4.8	17	2.5	26.2
>osa-miR399a
GCTGTGAATTACAGGGCAGTTCACCTTTGGCACAAGGGCAAGCAGTAGAAACCATGCGTGCTTGCTAGAGCTGGAAATGATGCTGGTAGCATTGCATGGTTCAGGGATCACAGATCTCGTGCCAAAGGAGAATTGCCCTGCGATTTTGTCTGCTCAGTAC
.......................................................................................................................TGCCAAAGGAGAATTGCCCTG....................	21	11.3	14.3	19.9	5	50.5
>osa-miR399b
ATCACAGTGCGATTCTCCTCTGGCATGGCATGAGAGGCCTAAAAAAGAGACGCACTGCCGTGCCAAAGGAGAATTGCCCTGCCATTCAGAAAATCCTCTA
............................................................TGCCAAAGGAGAATTGCCCTG...................	21	11.3	14.3	19.9	5	50.5
>osa-miR399d
GTTGAAGACAGTAGTAGGCAGCTCTCCTCTGGCAGGTGCATTCTAGGTGATTTTGTAATTGTATATGCATCCAAGGTATATACAGTCCGGCCATGGTGCTACATTGCAATCATCCATATGTGATTGCATTGTGTATATATATACATGGTGGCCTTTGATAGACCATCATATATCGGTTGGTTATGTGCATGTATGTATATACCAGCTGCTACTAGCTTTGATCGATCGCCATGTAGCGATTGAATTCACCAAAACGGCCTGCCAAAGGAGAGTTGCCCTGCGACTGTCTTTAACTCGAAG
...................................................................................................................................................................................................................................................................TGCCAAAGGAGAGTTGCCCTG....................	21	148.3	205.4	158.9	107.7	620.3
>osa-miR440
TGGGCTCGTCCTGATCACTAGGAGACTCTGATCAAGCTAGGCCTAAACTTATGTATTAGTGTCTCCTGATGATCGGGACAAGGCTAACACCGATGAGAGC
.........................................................AGTGTCTCCTGATGATCGGGACAA...................	24	9.4	7.2	5.7	0	22.3
>osa-miR528
TTGGCTGTAGCAGCAGCAGTGGAAGGGGCATGCAGAGGAGCAGGAGATTCAGTTTGAAGCTGGACTTCACTTTTGCCTCTCTCTCCTGTGCTTGCCTCTTCCATTCCTGCTGCTAGGCTG
...................TGGAAGGGGCATGCAGAGGAG................................................................................	21	636.2	391.7	462.5	243	1733.4
>osa-miR530-3p
GCTGCATTTGCACCTGCACCTACAGAGAGGAAGATGAAGCAGCAAGCTAGCAATACGTGCTTGATCGCTATACGCTAGCTTCTTGCACACAATGTTGTTCCTGGTCTCTTCCTGATCCCTAGGTGCAGAGGCAGATGCAACTATGTCATAGACTTCACAT
........................................................................................................................AGGTGCAGAGGCAGATGCAAC...................	21	146.4	31.1	312.1	35.1	524.7
>osa-miR535
ATTTGCTCGCCGGCCGGCGGTGACAACGAGAGAGAGCACGCCGGTGCGGCGGTCACGGTGAGCCGGCCCGCGGCGGCGTACCTGCGTGCTTTCTCCCGTTGTCACTGCCATACACACATA
....................TGACAACGAGAGAGAGCACGC...............................................................................	21	3301.3	3845.8	2990.3	2377.2	12514.6
>osa-miR827a
CCTGTTTTGTTGCTGGTCATCTAGCTACCCGTGCATGCCTGGAGATTGGAGAATAATTGACGATGCAGCAGTCGGCTTATTGGCTCTTGGGCACGCGTGGTTAGATGACCATCAGCAAACAAGTTCGTGAGACGCATGCA
....................................................................................................TTAGATGACCATCAGCAAACA...................	21	287.2	468.2	556.1	288.1	1599.6

## Sheet: similar
		Normalized Expression Level (TPTM)*
ID	Len	Control	Drought	Cold	Salt	total
>osa-miR1318
TGGGGGGTTTGGGCCCTGTGATCAGGAGAGATGACACCGACATCGCCGGAATTCGTTCTTGGTCTTGTGCCATGATGAATTGATGGTCCGTTTGATGCAGGTGTCATCTCCCCTGAACAT
....................ATCAGGAGAGATGACACCGACA..............................................................................	22	332.2	301	235.5	445.9	1314.6
....................ATCAGGAGAGATGACACCGAC...............................................................................	21	3.8	14.3	14.2	7.5	39.8
>osa-miR1429-5p
ACAAGCGCACCCAGATGAAGGTAATATACTAATCCGTGCATCCATCGTATATCTTACACGTCATGTGAACGTGCATCGGTTCATAATGTTGTGTTTATAAATGTTAATGGTATGTGTGGTTGCACGGGTTTGTATGTTGCAGACGCAGCATGAGAGACAC
....................GTAATATACTAATCCGTGCATCCA....................................................................................................................	24	452.3	420.4	488	440.9	1801.6
....................GTAATATACTAATCCGTGCAT.......................................................................................................................	21	0	0	0	0	0
>osa-miR159b
TGGTTATGAAGTGGAGCTCCTTTCGTTCCAATGAAAGGTTTATCTGAAGGGTGATACAGCTGCTTGTTCATGGTTCCCACTATTCTATCTCATAGGAAAAGAGATAGGCTTGTGGTTTGCATGACCAAGGAGCCGAATCAACTCCTTGCTGACCACTCTTTGGATTGAAGGGAGCTCTGCATCTTGATCCCATATAGTAG
...............................................................................................................................................................TTGGATTGAAGGGAGCTCTGC....................	21	737.6	821.7	958.9	751.5	3269.7
..............................................................................................................................................................TTTGGATTGAAGGGAGCTCTG.....................	21	56652	75430.3	87133.9	55486.2	274702
>osa-miR159c
GGAAGAGGAGCTCCTTTCGATCCAATTCAGGAGAGGAAGTGGTAGGATGCAGCTGCCGATTCATGGATACCTCTGGAGTGCATGGCAGCAATGCTGTAGGCCTGCACTTGCATGGGTTTGCATGACCCGGGAGATGAACCCACCATTGTCTTCCTCTATTGATTGGATTGAAGGGAGCTCCACATCTCTCTCGTCATGGC
.................................................................................................................................................................ATTGGATTGAAGGGAGCTCC...................	20	16.9	9.6	8.5	0	35
.................................................................................................................................................................ATTGGATTGAAGGGAGCTCCA..................	21	0	0	0	0	0
>osa-miR159d
CTGTGATGTGAGGAGGAGCTCCTTTCGATCCAATTCAGGAGAGGAAGTGGTGGGATGCAGCTGCCGGTTCATGGATACCTCTGCAGTTCATGCCGGTAGGCCTGCACTTGCATGGGTTTGCATGACCTGGGAGATGAACCTGCCATTGTGTTCCTCTATTGATTGGATTGAAGGGAGCTCCGGCTACACCTATCTCTCTC
.................................................................................................................................................................ATTGGATTGAAGGGAGCTCC...................	20	16.9	9.6	8.5	0	35
.................................................................................................................................................................ATTGGATTGAAGGGAGCTCCG..................	21	0	0	0	0	0
>osa-miR159e
TGATGAAGAAGAAGAGCTCCCTTTCGATCCAATTCAGGAGAGGAAGTGGTAGGATGCAGCTGCCGGTTCATGGATACCTCTGGAGTGCAGGGCAAATAGTCCTACCCTTTCATGGGTTTGCATGACTCGGGAGATGAACCCGCCATTGTCTTCCTCTATTGATTGGATTGAAGGGAGCTCCTCTAGCTACATCTCTGTCA
.................................................................................................................................................................ATTGGATTGAAGGGAGCTCC...................	20	16.9	9.6	8.5	0	35
.................................................................................................................................................................ATTGGATTGAAGGGAGCTCCT..................	21	0	0	0	0	0
>osa-miR159f
GAAGAAGAAGAAGACGAGCTCCCTTCGATCCAATCCAGGAGAGGAAGTGGTAGGATGCAGCTGCCGGTTCATGGATACCTCTGCAGTGCATGTCGTAGGCTTGCACTTGCATGGGTTTGCATGACCCGGGAGATGAACCCACCATTGTCTTCCTCTTATGCTTGGATTGAAGGGAGCTCTACACCTCTCTCTCTCTCTCT
................................................................................................................................................................CTTGGATTGAAGGGAGCTCT....................	20	215.8	219.8	428.4	72.6	936.6
................................................................................................................................................................CTTGGATTGAAGGGAGCTCTA...................	21	1.9	0	2.8	0	4.7
>osa-miR166i
TTGAGAGAGATAGGTGTTTGGAATGCAGTTTGATCCAAGATCTGCCTATATATATGGTGTGTATATCATATCTTGTGATATGGGGGATATGCAACAGGTGTGTGACAGGGGTAGGTAGATCTCGGATCAGGCTTCATTCCTCACACCAATACTCTCTGTT
.......................................................................................................................TCTCGGATCAGGCTTCATTCC....................	21	52.6	93.2	73.8	67.6	287.2
.........................................................................................................................TCGGATCAGGCTTCATTCCTC..................	21	3.8	2.4	5.7	0	11.9
>osa-miR167d
GAGGTGCAACCATTAGGAGCTGAAGCTGCCAGCATGATCTGATGAGTGCTTATTAGGTGAGGGCAGAATTGACTGCCAAAACAAAGATCAGATCATGCTGTGCAGTTTCATCTGCTTGTG
....................TGAAGCTGCCAGCATGATCTGA..............................................................................	22	39094.3	52412.8	45623.9	31396.5	168528
....................TGAAGCTGCCAGCATGATCTG...............................................................................	21	4115.9	8126.4	4735.2	3807.5	20785
>osa-miR167f
TATGGTGCACCACAAGTGGATGAAGCTGCCAGCATGATCTGATCACAGTAGTTCTCTAGCTGATGATGATTTACAAAACCTAGAGACATGCATCAGATCATCTGGCAGTTTCATCTTCTC
....................TGAAGCTGCCAGCATGATCTGA..............................................................................	22	39094.3	52412.8	45623.9	31396.5	168528
....................TGAAGCTGCCAGCATGATCTG...............................................................................	21	4115.9	8126.4	4735.2	3807.5	20785
>osa-miR167g
TTTGTGCGCCATAAGCAGGTGAAGCTGCCAGCATGATCTGAAAGCATCTCAAACCAGCGATCAGATCATCCGGCAGCTTCATCTTCTCATGGCAGCACAC
...................TGAAGCTGCCAGCATGATCTGA...........................................................	22	39094.3	52412.8	45623.9	31396.5	168528
...................TGAAGCTGCCAGCATGATCTG............................................................	21	4115.9	8126.4	4735.2	3807.5	20785
>osa-miR167h
GTGGTGCACCACAAGTTGGTGAAGCTGCCAGCATGATCTGATGATGATGATGATCCACCTCTCTCATCTGTGTTCTTGATTAATTACGGATCAATCGATCAGGTCATGCTGTAGTTTCAT
...................TGAAGCTGCCAGCATGATCTGA...............................................................................	22	39094.3	52412.8	45623.9	31396.5	168528
...................TGAAGCTGCCAGCATGATCTG................................................................................	21	4115.9	8126.4	4735.2	3807.5	20785
>osa-miR167j
ATGTGTGCACCTTAAGCAGCTGAAGCTGCCAGCATGATCTGATCTTTTGCGATCTCTTTTTTTATCTGAATAAGTTGATGGAAATATTGGGTTCCTAAGATTCAGATCGTGCTGCGCAGTTTCATCTGCTAATCGATGCA
....................TGAAGCTGCCAGCATGATCTGA..................................................................................................	22	39094.3	52412.8	45623.9	31396.5	168528
....................TGAAGCTGCCAGCATGATCTG...................................................................................................	21	4115.9	8126.4	4735.2	3807.5	20785
>osa-miR171a
GTTGATCAATGGAAAGAGCGATATTGGTGAGGTTCAATCCGATGATTGGTTTTACAGCAGTGGTAAAATCAGTATCTGATTGAGCCGCGCCAATATCTCTTCCTCTCCTATATCCTGCTT
...............................................................................TTGAGCCGCGCCAATATCTCT....................	21	13.1	21.5	14.2	5	53.8
............................................................................TGATTGAGCCGCGCCAATATCT......................	22	0	0	0	0	0
>osa-miR171i
TTGCTTGGGTAAAAAGAGGTATTGGCGTGCCTCAATCCGAAGGCATGGCTGATTACAGGCACCTCGACCGATCTAGCGCATGCAGCCATGTTTCTTGGATTGAGCCGCGTCAATATCTCTCCTTGCTTCCTTACTTCATG
...................................................................................................TTGAGCCGCGTCAATATCTCT....................	21	2109.6	3511.4	2976.1	1432.8	10029.9
................................................................................................GGATTGAGCCGCGTCAATATC.......................	21	0	0	0	0	0
>osa-miR1861g
TGCATATTCTTAGGCCCAGTCTTGTGGCAAGAACTGAGTAGTTCGTTAACTCGCTACGTGGTTCTTGTCACAAGATCGAGCCTGTGAATATGCAAAGTTG
...................TCTTGTGGCAAGAACTGAGTA............................................................	21	5.6	33.4	25.5	10	74.5
................CAGTCTTGTGGCAAGAACTGAG..............................................................	22	0	0	0	0	0
>osa-miR1873
TTGGCTGGTTAGATTATGAACCTCAACATGGTATCAGAGCTGGAAGTCCTAAAGTTGACATCATGATAGCCTGACGATGGTGGAGACCATGATAAGCTGATACCATGTATTTTGCCGACATTGTGTTTCTCCAAGATTGTGCTACATCACAAACTTAGAAAAACTTAGAACTTCTAGCTCTGATACCATGTTGAGTTTTA
...................ACCTCAACATGGTATCAGAGCTGG.............................................................................................................................................................	24	315.3	320.1	224.1	288.1	1147.6
......................TCAACATGGTATCAGAGCTGGAAG..........................................................................................................................................................	24	33.8	31.1	36.9	12.5	114.3
>osa-miR2090
ATGAGCTGTCCGAGATTATTAACTCTGATTCTAGAATTTTTGCGTTAAAGCGAGGACGAGAACGAAAAACACTGTAAGACACTTTAACGCAAAAATTCCAGAATCGGATCCTTATCCTTATAAGCTGCTCTCCACCTCTC
....................AACTCTGATTCTAGAATTTTTGC.................................................................................................	23	28.2	66.9	105	55.1	255.2
....................AACTCTGATTCTAGAATTTTTG..................................................................................................	22	3.8	2.4	2.8	0	9
>osa-miR2876
GCTGGCAGCACTGTTTATATAGAAATTTCTGTAAAATAATTGCTCCTGAGCTTGTGTTTGTCATAAATGTTAGTTGTTACTGTAGATGTTTCTTTCCTTAAAAGTTTCCCTAAACATTCTTGCTTGTTTACAGGAATTCCTATATGAACACTGTTGCCAGCAATTTGCTTTTTAAATATT
.........................................................................................................................................TCCTATATGAACACTGTTGCCAGC...................	24	9.4	16.7	14.2	20	60.3
........................................................................................................................................TTCCTATATGAACACTGTTGC.......................	21	3.8	16.7	2.8	2.5	25.8
>osa-miR2878-3p
GCTAAGTCACCAATATATAATGTTTCTTTAGTTCTTTACATGTATAAAATTCTGAGGATGTTATATATATGACATCCTCAGGATTTTATACATGTAAAGAATTAAACATACATTATAGTC
............................................................................CTCAGGATTTTATACATGTAAAGA....................	24	24.4	11.9	11.3	27.6	75.2
..............................................................................CAGGATTTTATACATGTAAAGAAT..................	24	97.6	45.4	96.5	110.2	349.7
>osa-miR319b
GGAAGAGAGCGTCCTTCAGTCCACTCATGGGCGGTGCTAGGGTCGAATTAGCTGCCGACTCATTCACCCACATGCCAAGCAAGAAACGCTTGAGATAGCGAAGCTTAGCAGATGAGTGAATGAAGCGGGAGGTAACGTTCCGATCTCGCGCCGTCTTTGCTTGGACTGAAGGGTGCTCCCTCCTCCTCGATCTCTTCGAT
................................................................................................................................................................TTGGACTGAAGGGTGCTCCCT...................	21	2259.7	2596.5	2672.6	2657.7	10186.5
................................................................................................................................................................TTGGACTGAAGGGTGCTCCC....................	20	144.5	105.1	136.2	52.6	438.4
>osa-miR395b
GTTTGGAGTCCCTAGGAGTTCCTTTCAAGCACTTTACGACACACTGTATTGAGAGTTGTCGTGAAGTGTTTGGGGGAACTCTTAGTGTCGCCAAGCATTT
.............................................................TGAAGTGTTTGGGGGAACTC...................	20	28.2	47.8	28.4	30.1	134.5
............................................................GTGAAGTGTTTGGGGGAACTC...................	21	0	0	0	2.5	2.5
>osa-miR395e
CTATCTCAATGCCTACTATGTGAAGTGTTTGGGGGAACTCTCGATATCACCAAACATTCAACATATAGTGTTTAAACCACGAGATTGAGATGGGAGCCACTTTTGGTATTATCGAGAGTTCCCTTCAACCACTTCACGTG
....................TGAAGTGTTTGGGGGAACTC....................................................................................................	20	28.2	47.8	28.4	30.1	134.5
...................GTGAAGTGTTTGGGGGAACTC....................................................................................................	21	0	0	0	2.5	2.5
>osa-miR395g
GTTTGGTATCACCGTGAGTTCCCTTCGAACACTTCACGTGGCACTATTTCAATGCCTATTGTGAAGTGTTTGGGGGAACTCTCGATGTCATCAGGCATTT
.............................................................TGAAGTGTTTGGGGGAACTC...................	20	28.2	47.8	28.4	30.1	134.5
............................................................GTGAAGTGTTTGGGGGAACTC...................	21	0	0	0	2.5	2.5
>osa-miR395h
GTTACCTGGAGTTTCCTCAACACACTTCACATCTGCTAGGCCCTATTACAATTGCGCAATGTGGAGTCTGCAATTGGTAGTGAAGTGTTTGGGGGAACTCTAGGTGGCACCTAGCATTCG
................................................................................TGAAGTGTTTGGGGGAACTC....................	20	28.2	47.8	28.4	30.1	134.5
...............................................................................GTGAAGTGTTTGGGGGAACTC....................	21	0	0	0	2.5	2.5
>osa-miR395i
GGAGTTCTCTTCAAGCACTTCACGTAGAGCTTTCTATTGACATGGAGCTTTAGAACAATGTGAAGTGTTTGGGGGAACTCTTGGTACCAAGGTGTTATCG
............................................................TGAAGTGTTTGGGGGAACTC....................	20	28.2	47.8	28.4	30.1	134.5
...........................................................GTGAAGTGTTTGGGGGAACTC....................	21	0	0	0	2.5	2.5
>osa-miR395j
GGAACTTGAGAAGCTACTGTGAAGTGTTTGGGGGAACTCTAGGTGGCACCTAGCATTCATTCTCTTGGTGAAAGGGGCAATGGAAGTCGTAATCAGGAGAATCACACTTGGTTTTATCGGGAGTTTCCTTCAAGCACTTC
...................TGAAGTGTTTGGGGGAACTC.....................................................................................................	20	28.2	47.8	28.4	30.1	134.5
..................GTGAAGTGTTTGGGGGAACTC.....................................................................................................	21	0	0	0	2.5	2.5
>osa-miR395m
AAAAGCTAGTTGTATATAGTGAAGTGTTTGGGGGAACTCCGGTTGGCAATCAACATTTTCATGTTAGGTCTGCAAGTGCTTGTACTTTAGGAATTATAATTGATGGCCCTACTTATGATATTCAATTTGTAAGTGATGGAGAATGCATGATTAGGTTTGGAGACCCCAGGAGTTCCCTTCAAGCACTTCACGACGCACTA
...................TGAAGTGTTTGGGGGAACTC.................................................................................................................................................................	20	28.2	47.8	28.4	30.1	134.5
..................GTGAAGTGTTTGGGGGAACTC.................................................................................................................................................................	21	0	0	0	2.5	2.5
>osa-miR395n
ACTATTTAGAGAGTTGTTGTGAAGTGTTTGGGGGAACTCTCGGTGTCGCCAAGCATTCAAATATATAGCGTTTAGACTACAAGAGATAAGAGAAAAGTTTAGTATTACTATGAGTTCTCTTTAAGCACTTCATACGACAC
...................TGAAGTGTTTGGGGGAACTC.....................................................................................................	20	28.2	47.8	28.4	30.1	134.5
..................GTGAAGTGTTTGGGGGAACTC.....................................................................................................	21	0	0	0	2.5	2.5
>osa-miR395p
TGGCATTGTCGTGAGTTCCCTTCAAGCACTTCACGTGGCACTATTTCAATGCGTACCGTGTGAAGTGTTTGGGGGAACTCTCGGCATCACCAAACATTTA
............................................................TGAAGTGTTTGGGGGAACTC....................	20	28.2	47.8	28.4	30.1	134.5
...........................................................GTGAAGTGTTTGGGGGAACTC....................	21	0	0	0	2.5	2.5
>osa-miR395q
TGGTATTATCGTGAGTTCCCTTCAAGCACTTCACATGACACTATTTCAATGTCTATTATGTGAAGTGTTTGGGGGAACTCTTGGTATCGCCAAACATTTA
............................................................TGAAGTGTTTGGGGGAACTC....................	20	28.2	47.8	28.4	30.1	134.5
...........................................................GTGAAGTGTTTGGGGGAACTC....................	21	0	0	0	2.5	2.5
>osa-miR395r
TGGTATTATCGTGAGTTCCCTTCAACCACTTCACGTGGCACTATTTTAGGACCTACTATGTGAAGTGTTTGGGGGAACTCTCGACATCACCAAGCATTGA
............................................................TGAAGTGTTTGGGGGAACTC....................	20	28.2	47.8	28.4	30.1	134.5
...........................................................GTGAAGTGTTTGGGGGAACTC....................	21	0	0	0	2.5	2.5
>osa-miR395s
ACTATTTCAATGCCTATTGTGAAGTGTTTGGGGGAACTCTCGATGTTCCCAAGCATTTAACATGTGATGTTTCAAACTACGAGCCATATTTGGTATCGCCATGAGTTCTCTTCAAACTCTTCATACGACACTAATTCAAG
...................TGAAGTGTTTGGGGGAACTC.....................................................................................................	20	28.2	47.8	28.4	30.1	134.5
..................GTGAAGTGTTTGGGGGAACTC.....................................................................................................	21	0	0	0	2.5	2.5
>osa-miR395y
TGATTTTGAGAAGCTATTGTGAAGTGTTTGGGGGAACTCTCGGTGCCAACAAGCATTTACAAGGCATCAACAATGATTGTGGATACAATGGTCATCATATGCCACGTTTGATGTCCCTAAGCGTTCCTTCCAAGCACTTC
...................TGAAGTGTTTGGGGGAACTC.....................................................................................................	20	28.2	47.8	28.4	30.1	134.5
..................GTGAAGTGTTTGGGGGAACTC.....................................................................................................	21	0	0	0	2.5	2.5
>osa-miR396f
GAAAGATTGCGGCCATGCTCTCCACAGGCTTTCTTGAACTGTGAACTCGTGTGTGCATGCTCCTCATATATTGTTCTAGATCCCATGCATGATGCATATCGATCGATCTGATCTGAATTAGGTCATCGATGCGCATCTGGATCCCCATCTTGTTGATAGTTCAAGAAAGTCCTTGGAAAA
....................TCCACAGGCTTTCTTGAACTG...........................................................................................................................................	21	83310.4	187393	208580	87053	566337
..................TCTCCACAGGCTTTCTTGAACT............................................................................................................................................	22	0	0	0	0	0
>osa-miR3979-5p
ACGGCACGGTTTTCTTGGATCTCTCTCTCCCTTGAAGGCTATCTCATGGAGGTTTGATGTACACCATTGTTGCCTAAGAAACTGAGAAAGCCTTCGGGGGAGGAGAGAAGCCAAGCAAGC
...................TCTCTCTCTCCCTTGAAGGCT................................................................................	21	63.8	35.8	73.8	50.1	223.5
...................TCTCTCTCTCCCTTGAAGGC.................................................................................	20	37.5	9.6	79.4	2.5	129
>osa-miR397a
ACAGAGAATCAAATGCATCATTGAGTGCAGCGTTGATGAACAACGGTAACCGGTCCATGTTGATGCGCATTTGGCCGGTGATCTGATCATCATCAGCGCTTCACTCAATCATGCGTTTGG
...................ATTGAGTGCAGCGTTGATGAA................................................................................	21	73.2	102.7	96.5	65.1	337.5
...................ATTGAGTGCAGCGTTGATGA.................................................................................	20	0	0	0	0	0
>osa-miR397b
GAAGAGAAGGGAAGGCATTATTGAGTGCAGCGTTGATGAACCTGCCGGCCGGCTAAATTAATTAGCAAGAAAGTCTGAAACTGGCTCAAAGGTTCACCAGCACTGCACCCAATCACGCCT
....................TTGAGTGCAGCGTTGATGAACC..............................................................................	22	311.6	432.4	306.4	217.9	1268.3
...................ATTGAGTGCAGCGTTGATGA.................................................................................	20	0	0	0	0	0
>osa-miR399j
TAAGCAGTCCAGTTTCAGGGCTCCTCTCTCTTGGCAGGGAGCATGTGAAGTCTTTTGTAGCTCACTCATTTTCAGCCCTCTGCCAAAGGAGAGTTGCCCTAAAACTGGACTCAGCTTAAG
...............................................................................CTGCCAAAGGAGAGTTGCCCT....................	21	18.8	7.2	31.2	15	72.2
...............................................................................CTGCCAAAGGAGAGTTGCCCTA...................	22	1.9	2.4	5.7	2.5	12.5
>osa-miR529b
TATCGTGAAGGCTAAATGGAGAAGAGAGAGAGTACAGCTTTGGGCGGTTTAGTTGTTAGATGGTGGAAGTACTTGCGACGCCTACTACCCTTTTCACCAAGGCTGTACGCTCCCTCTTCT
...................AGAAGAGAGAGAGTACAGC..................................................................................	19	22.5	47.8	59.6	12.5	142.4
...................AGAAGAGAGAGAGTACAGCTT................................................................................	21	52.6	40.6	62.4	55.1	210.7

## Sheet: different_mature
		Normalized Expression Level (TPTM)*
ID	Len	Control	Drought	Cold	Salt	total
>osa-miR1320
TAGGCCTACTTTGGAACGGAGGAATTTTATAGGATTTTTGCGGGAATTTTAACAGATTCCTGTAAAATTCATTCGTTCCAATGTAGCCCTATTAGCTTTG
............................................................TGTAAAATTCATTCGTTCCAA...................	21	5.6	2.4	8.5	15	31.5
...........TGGAACGGAGGAATTTTATAG....................................................................	21	1.9	0	5.7	2.5	10.1
>osa-miR1433
AGTAAGAGGCCATCTTCGATAGCCAAGGATGATTTGCCTGTAGCCCCATTGTCATCAGCTCTCTCCGTCGAGAGCGACAACCGGGCTCTACTGGCAAGTCTCCTCGGCTACCCGAGTACC
...................TAGCCAAGGATGATTTGCCTGT...............................................................................	22	84.5	124.2	170.2	75.1	454
...........................................................................................TGGCAAGTCTCCTCGGCTACC........	21	15	9.6	17	0	41.6
>osa-miR166b
GGAGCCTTTTCATTTTGAGGGGAATGTTGTCTGGCTCGGGGCTACTTTTAATTTCTCTCTCTTTTGATATCTTCTTTTCTCGATCTCCTAGCTTGATCTTTTGATCTCTCAAATCGATCTTAAGAAAAAGATCAGTCAAAGAGATGAGAGTAGATGTCTGTAGATCTCGGACCAGGCTTCATTCCCCCCAAACAGAAGGG
....................GGAATGTTGTCTGGCTCGGGG...............................................................................................................................................................	21	146.4	45.4	93.6	75.1	360.5
......................................................................................................................................................................TCGGACCAGGCTTCATTCCCC.............	21	8984.4	8835.8	14568.7	4308.4	36697.3
>osa-miR166c
ATTTTTATGGCAGTTGAGGGGAATGTTGTCTGGTCCGAGACCTAACACCGGGCGGAATGGCGGATTCAGCTGCAGCTAAGCAAGCTAGGTGGGGGGTTTCGGACCAGGCTTCATTCCCCC
...................GGAATGTTGTCTGGTCCGAGA................................................................................	21	275.9	43	292.2	177.8	788.9
..................................................................................................TCGGACCAGGCTTCATTCCCC.	21	8984.4	8835.8	14568.7	4308.4	36697.3
>osa-miR166d
AGAGGAAGCTTTTTCACTTTGAGGGGAATGTTGTCTGGCTCGAGGTGCATGGAGAAACCTCTGATCGATCAGGTTTGATCTGTAGAGACTGATCTCGGACCAGGCTTCATTCCCCTCAAG
...................TGAGGGGAATGTTGTCTGGCT................................................................................	21	114.5	162.4	139	95.2	511.1
..............................................................................................TCGGACCAGGCTTCATTCCCC.....	21	8984.4	8835.8	14568.7	4308.4	36697.3
>osa-miR166l
GGCTGAAGTTAGGTTAAGGGGATTGTTGTCTGGTTCAAGGTCTCCACATTGTGCAAAATGTTCATTCATGGAGGCACAGGATGCTTGGTGATCTCGGACCAGGCTTCAATCCCTTTAACC
...................GGATTGTTGTCTGGTTCAAGG................................................................................	21	56.3	2.4	25.5	27.6	111.8
.............................................................................................TCGGACCAGGCTTCAATCCCT......	21	2199.6	2262.1	2635.7	1209.9	8307.3
>osa-miR171b
AGACGGCCTTGCGACGACGGGATATTGGGGCGGTTCAATCAGAAAGCTTGTGCTCCGGAAGCGAGGAGCTCTACTCTTTTGATTGAGCCGTGCCAATATCACGTCGCATCCATCACTTTGGATGTTTCTTTCATGCAGGT
...................GGATATTGGGGCGGTTCAATC....................................................................................................	21	9.4	9.6	2.8	7.5	29.3
...............................................................................TGATTGAGCCGTGCCAATATC........................................	21	328.4	506.4	388.7	265.5	1489
>osa-miR1849
CTCCGTTCAAAATAAGCTAACCTAGGATATGATGGGACATTACCTATCTAGATTCGTTGTACTAGGTAATGCCCTATCGTATCCTAGGTTGGTTTATTTT
...................ACCTAGGATATGATGGGACATTAC.........................................................	24	41.3	28.7	14.2	42.6	126.8
..........................................................................TATCGTATCCTAGGTTGGTTT.....	21	11.3	21.5	8.5	17.5	58.8
>osa-miR1862e
ACTAGTGTGTATTTCCTTCATCCCAAAATGAAAAAATCTAGTACATTATGTGTTTGACATATCCTGTACTAGATTTGTTTATTTTGGGACGGAGGGAGTA
...................ATCCCAAAATGAAAAAATCTAGTA.........................................................	24	264.6	176.8	346.1	290.6	1078.1
....................................................................CTAGATTTGTTTATTTTGGGACGG........	24	103.2	100.3	85.1	87.7	376.3
>osa-miR1867
GTGCAATTTACACATTTACTCCCTCTATCCCAGAAAAAAACAATTCCTAGCTTTGCATTTGGATAAACAATTGTTCAGATTTAAAGTTAGGAATTGTTTTTTTTCTAGGACAGAGGGAGT
...................TCCCTCTATCCCAGAAAAAAACA..............................................................................	23	15	21.5	22.7	20	79.2
................................................................................................TTTTTTTTCTAGGACAGAGGGAGT	24	336	195.9	150.4	323.1	1005.4
>osa-miR1868
CAGTTTGGAAAGCGTGCTCACGGAAAACGAGGGAGCAGCCAAGGCATTGTTCTTACCGGTTTATGAATTGGCTACTTCCTCGTTTTCCGTAAACACGCTTCCCGAGCTTCTAAACGGTGT
..............................................................................CTCGTTTTCCGTAAACACGCTT....................	22	3.8	11.9	39.7	17.5	72.9
.................TCACGGAAAACGAGGGAGCAGCCA...............................................................................	24	26.3	14.3	2.8	17.5	60.9
>osa-miR1871
ATCTGTTGTTTCTCTCAAATCTAACATGGTATCGGATCCATAGGTGTAGCCATATCAATCTTAAAGCTATGGCTCTGATATCATGTTGGTTTTGAAGGAA
...................TCTAACATGGTATCGGATCCATAG.........................................................	24	9.4	11.9	2.8	12.5	36.6
....................................................................ATGGCTCTGATATCATGTTGGTTT........	24	1293.1	936.4	856.8	1137.2	4223.5
>osa-miR1878
CTTAAAAACTACCACTGCAGACTTAATCTGGACACTATAAAAGAAAATTGTGCATGTGAAAATATGCCCATTATAAATTTGTAGTGTTCAGATTGAGTTTAGAATGGTTGTTTTAAGATT
............................................................................ATTTGTAGTGTTCAGATTGAGTTT....................	24	566.8	363.1	539.1	508.5	1977.5
....................ACTTAATCTGGACACTATAAAAGA............................................................................	24	101.3	62.1	161.7	72.6	397.7
>osa-miR2863b
CCGTGGATACTCTTTTACCCACACTAGTTCAACTAAATGAACTAAATTTCACTTTTAGAATCACAAAAAATGAAATGTAGTTCGTTTATTTGGACTAGAGTGGGTCAATTAGTACCTATG
....................ACACTAGTTCAACTAAATGAAC..............................................................................	22	5.6	2.4	22.7	10	40.7
................................................................................TTCGTTTATTTGGACTAGAGT...................	21	13.1	23.9	42.6	22.5	102.1
>osa-miR2866
CATGGTTAATTTGACCCTTTTTCTCTAGTTTGTGTTCAGCATCTATGTCAACTATGACGCTGAACACAAACTGACACAGATGCTGAGCACAAACTAGAGAAAAAGGGTCATATTAACCAT
................................................................................TGCTGAGCACAAACTAGAGAA...................	21	1.9	7.2	11.3	5	25.4
.......................TCTAGTTTGTGTTCAGCATC.............................................................................	20	0	0	0	0	0
>osa-miR2867
GATCAATTGACGGCGTGTGCCATCCCACACATCCCGATCATGGCGTGTGACACAACTGGATGTGCGTGCCACGACCAGGACGTGTGGGATGGCACATGTTGTCAACCAATCATGGTGCAC
............................................................................AGGACGTGTGGGATGGCACATGTT....................	24	9.4	9.6	2.8	0	21.8
...............TGTGCCATCCCACACATCCCGA...................................................................................	22	0	0	2.8	0	2.8
>osa-miR2869
GAGCTTCCCAGGATTTAATTTTGGGAGGTGGTGAGTACTAAGGAGAACAGTATGTTGTTCAGCTGGCAGGAGCTGCAAGGAGCAAGCCGCTGGCCAGGGTTTGATCCTTGGTACTCATTACCTCCCGACATTAAATTCTG
....................TTGGGAGGTGGTGAGTACTAAG..................................................................................................	22	18.8	16.7	2.8	5	43.3
..........................................................................................................................TCCCGACATTAAATTCTGGGC	21	5.6	14.3	2.8	7.5	30.2
>osa-miR2875
TACAAACTGATCAAATATATGAACTGTAGATGACTGTAAATATACAATTTACAGTCATATACAGTTTATATATTTGATCGTGTTTGTACAATGAATCAAA
...................TGAACTGTAGATGACTGTAAATAT.........................................................	24	9.4	7.2	28.4	0	45
..............................................ATTTACAGTCATATACAGTTTATA..............................	24	1.9	0	25.5	15	42.4
>osa-miR399i
TGTCAGGGTGAGAATCACAGTGCAGTTCTCCTCTGGCATGGAGGGCAAGAGGAGCTGAATAGCTAATGGATGATAAACTGCTAGCCTTTCCCTGCCAAAGGAGAGCTGCCCTGCCATTCA
...................GTGCAGTTCTCCTCTGGCATG................................................................................	21	54.4	21.5	110.6	17.5	204
............................................................................................TGCCAAAGGAGAGCTGCCCTG.......	21	33.8	7.2	36.9	27.6	105.5
>osa-miR399k
GATGTGCAGCTGCATTGCTGGGCAAGTTGTCCTTTGGCAGATGTTGCAGTTCATCATCGATGCCTGGGGGTTACCAGACTACTGCCAAAGGAAATTTGCCCCGGAATTCATCTGCACAAACACACACAAGAAAAGATGGATCTTCAGGATGTATACCATTGTTGAAGGAGAATGTGCACA
...................GGGCAAGTTGTCCTTTGGCAGA...........................................................................................................................................	22	26.3	11.9	25.5	12.5	76.2
..................................................................................TGCCAAAGGAAATTTGCCCCG.............................................................................	21	15	4.8	17	7.5	44.3
>osa-miR437
GTTGTAAGTCAAAATTCTTTTACTTTGACCAAGTTTGTAGTAAAATAATTAACATCTAAAATACCAAATAAATACACTATTGAGACATATTTCTTGGTTGATTTTTCTATAAACTTGGTCAAAGTTAGAGAAGTTTGACT
....................TACTTTGACCAAGTTTGTAGTAAA................................................................................................	24	65.7	78.8	45.4	80.2	270.1
........................................................................................................................AAAGTTAGAGAAGTTTGACTT	21	0	0	0	0	0
>osa-miR529a
GTACATCGAGGCTAAAGGAAGAAGAGAGAGAGTACAGCCTTAGTTCAGATCACATATGACTATCTTTTGCGAGTCTGATCGATACTCTGATGAAGGCTGTACCCTCTCTCTTCTTCTCTT
...................AGAAGAGAGAGAGTACAGCCT................................................................................	21	2042	5436.7	5194.8	3519.4	16192.9
................................................................................................CTGTACCCTCTCTCTTCTTC....	20	3.8	0	8.5	0	12.3
>osa-miR820b
CCTCGTGGATGGACCAGGAGCTCGACGTTCCTTAAGGCCGTTCTTTCCGACCCATACAAGGTTCCGTCGCCTGCATTGTTCCAAGAGTGTCTTGGACGAAAGCAGGAAGTGGAACCTTGTTAAGGTCGGAACGAACTGCCTTAAGGAAGTCGATGCTTTA
....................CTCGACGTTCCTTAAGGCCGTTCTT...................................................................................................................	25	101.3	109.9	59.6	127.8	398.6
TCGGCCTCGTGGATGGACCAG...............................................................................................................................................	21	52.6	93.2	39.7	45.1	230.6
>osa-miR820c
TAAGGTCGTTCTTTCCGACCCATACAAGGTTCCGCTGCCTGCATTGTTCCAAGAGTGTCTTGGACAAAAGCAGGAAGTGGAACCTTGTTAAGGTCGGAACGAACTGCCTTAAGGAAGTCG
............................................................................GTGGAACCTTGTTAAGGTCGGAAC....................	24	244	164.8	184.4	147.8	741
osa-MIR820c MI0005265 Oryza sativa miR820c stem-loop
TGCGTCGGCCTCGTGGATGGACCAGGAGCTCGACATTCCTTAAGGTCGTTCTTTCCGACCCATACAAGGTTCCGCTGCCTGCATTGTTCCAAGAGTGTCTTGGACAAAAGCAGGAAGTGGAACCTTGTTAAGGTCGGAACGAACTGCCTTAAGGAAGTCGATGCTCCAGGTCCGTCCACGAGGACGACGCA
....TCGGCCTCGTGGATGGACCAG......................................................................................................................................................................	21	52.6	93.2	39.7	45.1	230.6
....................................................................................................................GTGGAACCTTGTTAAGGTCGGAAC...................................................	24	244	164.8	184.4	147.8	741
