# Supplementary material for: High throughput sequencing reveals novel and abiotic stress-regulated microRNAs in the inflorescences of rice
Source: BMC Plant Biol. 2012 Aug 3;12:132. doi: 10.1186/1471-2229-12-132 (PMC3431262; doi:10.1186/1471-2229-12-132)
Supplement: Additional file 6 — Validation of predicted miRNAs with published small RNA data from DCL1, DCL3, RDR2 RNAi lines and small RNAs in Argonaut protein pulldown. [file 1471-2229-12-132-S6.xls]

## Sheet: Sheet1
Additional File 6. Validation of predicted miRNAs with published small RNA pathway mutant data
			Normalized Expression Level (TPTM)											Fold Change
miRNA ID	family	Length	AGO1a	AGO1b	AGO1c	WT1	AGO4a	AGO4b	AGO16	dcl1	dcl3	rdr2	WT4	dcl1/WT	dcl3/WT	rdr2/WT
Osa10_14024003_280	osa-cand001	22	0	0	0	12.4	0	0	0	0	24.4	68.6	51.3	0	0.475634	1.33723
Osa5_21998360_220	osa-cand039	21	0	0	0	12.4	0	0	0	0	57	48.7	39.5	0	1.44304	1.23291
Osa8_6525897_240	osa-cand053	21	0	0	0	5	0	19.7	149.6	63.4	985.3	1589.5	768.2	0.0825306	1.28261	2.06912
Osa9_10835576_260	osa-cand056	21	197.8	24.4	611.6	416.9	7.3	4.9	7	111.4	824.5	783.7	867	0.128489	0.95098	0.903922
Osa9_15791326_220	osa-cand059	21	1060.4	731.3	362.3	481.5	7.3	1.6	9.4	214.1	1372.1	1199.9	1698.4	0.12606	0.807878	0.706488
Osa9_19500534_300	osa-cand060	21	105.5	16.3	0	186.1	0	3.3	0	13.1	126.2	197	148.1	0.0884537	0.852127	1.33018
Osa6_5072502_100	osa-miR1320	21	52.8	0	0	156.3	0	4.9	0	0	85.5	35.4	17.8	0	4.80337	1.98876
Osa5_8862070_120	osa-miR1425	21	2403.1	3087.8	2479.6	2181.4	33	14.8	7	812.9	3715.2	1859.6	2608.8	0.311599	1.4241	0.712818
Osa7_23400711_120	osa-miR1432	22	0	0	0	1325.2	7.3	1345.5	4.7	100.5	1296.8	1248.6	383.1	0.262334	3.38502	3.2592
Osa1_4665363_120	osa-miR156b	20	44476.2	26831	7112.6	6482.3	80.8	95.4	558.8	98.3	5588.1	5408.2	2824.1	0.0348075	1.97872	1.91502
Osa1_6555039_200	osa-miR159c	20	0	0	0	12.4	0	0	7	2.2	55	172.7	82.9	0.026538	0.66345	2.08323
Osa1_6562747_200	osa-miR159d	20	0	0	0	12.4	0	0	7	2.2	55	172.7	82.9	0.026538	0.66345	2.08323
Osa1_9759675_200	osa-miR159e	20	0	0	0	12.4	0	0	7	2.2	55	172.7	82.9	0.026538	0.66345	2.08323
Osa1_6692108_200	osa-miR159f	20	23743	27676	4286.1	240.7	0	3.3	4.7	96.1	810.2	1104.7	217.2	0.442449	3.7302	5.0861
Osa2_23599932_180	osa-miR162a	21	39965.6	43797.4	33861.9	9351.1	143.2	85.5	306.3	242.6	3418	4757.4	2413.3	0.100526	1.41632	1.97133
Osa4_24220763_140	osa-miR162b	21	699	40.6	1174.3	310.2	0	4.9	32.7	13.1	325.7	256.8	225.1	0.0581964	1.44691	1.14083
Osa7_28522348_160	osa-miR164a	21	532.8	1665.8	2428.3	3849.1	143.2	345.4	1264.9	482.9	2430.7	1328.3	1747.8	0.27629	1.39072	0.759984
Osa5_15838704_120	osa-miR164b	21	532.8	1665.8	2428.3	3849.1	143.2	345.4	1264.9	482.9	2430.7	1328.3	1747.8	0.27629	1.39072	0.759984
Osa2_33137701_100	osa-miR164d	21	39.6	0	43.7	749.5	25.7	29.6	44.4	4.4	122.1	73.1	116.5	0.0377682	1.04807	0.627468
Osa5_23281332_180	osa-miR164f	21	532.8	1665.8	2428.3	3849.1	143.2	345.4	1264.9	482.9	2430.7	1328.3	1747.8	0.27629	1.39072	0.759984
Osa6_30326090_200	osa-miR166b	21	0	0	0	44.7	0	1.6	4.7	2.2	52.9	50.9	29.6	0.0743243	1.78716	1.71959
Osa2_26124185_120	osa-miR166d	21	31.7	877.6	0	39.7	3.7	0	2.3	0	52.9	44.3	23.7	0	2.23207	1.8692
Osa3_25293026_160	osa-miR166i	21	1529.9	2072	2430.8	62	7.3	1.6	4.7	10.9	34.6	110.7	41.5	0.262651	0.833735	2.66747
Osa7_4165295_120	osa-miR167d	22	58657.1	15300.6	164194	114993	1475.9	2380	6829.7	34020.9	208949	250909	310015	0.109739	0.673995	0.809344
Osa10_14651812_120	osa-miR167f	22	58657.1	15300.6	164194	114993	1475.9	2380	6829.7	34020.9	208949	250909	310015	0.109739	0.673995	0.809344
Osa3_3346668_100	osa-miR167g	22	58657.1	15300.6	164194	114993	1475.9	2380	6829.7	34020.9	208949	250909	310015	0.109739	0.673995	0.809344
Osa12_25447003_120	osa-miR167h	22	58657.1	15300.6	164194	114993	1475.9	2380	6829.7	34020.9	208949	250909	310015	0.109739	0.673995	0.809344
Osa1_32685038_140	osa-miR167j	22	58657.1	15300.6	164194	114993	1475.9	2380	6829.7	34020.9	208949	250909	310015	0.109739	0.673995	0.809344
Osa2_1553150_100	osa-miR168a	21	81785.5	68930	6542.1	74541	183.6	126.7	460.6	10285.6	100969	112043	83176.7	0.12366	1.21391	1.34705
Osa6_27294908_140	osa-miR169b	21	4845.7	3819.1	2806	1101.9	0	19.7	32.7	69.9	1123.7	5184.7	2292.9	0.0304854	0.490078	2.2612
Osa4_30527214_120	osa-miR169c	21	4845.7	3819.1	2806	1101.9	0	19.7	32.7	69.9	1123.7	5184.7	2292.9	0.0304854	0.490078	2.2612
Osa3_21190103_140	osa-miR171i	21	2811.9	3355.9	14176.4	9301.5	69.8	4.9	28.1	72.1	213.8	221.4	318	0.22673	0.672327	0.696226
Osa11_10370691_160	osa-miR1856	21	1192.3	16.3	853.1	456.6	7.3	0	2.3	2.2	177.1	197	73.1	0.0300958	2.42271	2.69494
Osa6_27236989_100	osa-miR1861	22	0	0	0	9.9	0	0	0	0	57	26.6	3.9	0	14.6154	6.82051
Osa4_6531994_100	osa-miR1861e	22	0	0	0	7.4	0	0	0	6.6	1123.7	1405.7	90.8	0.0726872	12.3756	15.4813
Osa8_15129811_100	osa-miR1861k	22	0	0	0	7.4	0	0	0	6.6	1123.7	1405.7	90.8	0.0726872	12.3756	15.4813
Osa9_13531645_100	osa-miR1861m	22	0	0	0	7.4	0	0	0	6.6	1123.7	1405.7	90.8	0.0726872	12.3756	15.4813
Osa1_6676559_200	osa-miR319b	21	63.3	0	0	173.7	0	0	0	2.2	150.6	115.1	59.2	0.0371622	2.54392	1.94426
Osa2_34274505_160	osa-miR396a	21	17385.9	9076.4	2903.6	1089.5	139.5	4.9	70.1	6.6	91.6	84.1	79	0.0835443	1.15949	1.06456
Osa6_3668640_140	osa-miR396b	21	17385.9	9076.4	2903.6	1089.5	139.5	4.9	70.1	6.6	91.6	84.1	79	0.0835443	1.15949	1.06456
Osa4_34251706_180	osa-miR396d	21	4.20974e+06	4.34001e+06	2.69515e+06	181630	3407	667.8	1837.8	31243.6	95649.5	294392	85977.1	0.363394	1.1125	3.42407
Osa2_35630683_180	osa-miR396f	21	4.20974e+06	4.34001e+06	2.69515e+06	181630	3407	667.8	1837.8	31243.6	95649.5	294392	85977.1	0.363394	1.1125	3.42407
Osa2_3280783_120	osa-miR397b	22	6481.1	5720.5	2649.2	8477.6	95.5	111.8	313.3	5052.1	22940.8	38420	15038.8	0.335938	1.52544	2.55473
Osa10_9145061_120	osa-miR398a	21	271.7	16.3	43.7	5	18.4	8.2	7	17.5	256.5	108.5	49.4	0.354251	5.19231	2.19636
Osa3_1666306_120	osa-miR528	21	387.8	0	1269.4	307.7	51.4	149.7	741.2	3017.7	15290.5	19569.7	9570.3	0.315319	1.5977	2.04484
Osa11_15825391_120	osa-miR535	21	4370.9	5533.6	1713.9	1456.8	33	8.2	18.7	157.3	3772.2	2435.1	948	0.165928	3.97911	2.56867
Osa2_20419165_140	osa-cand020	24	0	0	0	64.5	29.4	9.9	2.3	89.6	4.1	70.8	81	1.10617	0.0506173	0.874074
Osa2_29863608_140	osa-cand021	24	0	0	0	32.3	0	0	0	39.3	2	50.9	88.9	0.44207	0.0224972	0.572553
Osa4_18298822_100	osa-cand032	24	0	0	0	369.8	25.7	791.2	32.7	185.7	87.5	347.6	244.9	0.758269	0.357289	1.41935
Osa8_9192489_140	osa-cand054	24	0	0	0	64.5	631.5	128.3	2.3	78.7	4.1	84.1	132.3	0.59486	0.0309902	0.635676
Osa7_7702015_100	osa-miR1317	22	0	0	0	156.3	0	1.6	0	87.4	14.3	104	209.3	0.417582	0.068323	0.496894
Osa8_2035935_160	osa-miR1429-5p	24	0	0	0	811.5	33	2664.6	63.1	242.6	6.1	241.3	296.2	0.819041	0.0205942	0.814652
Osa3_35775278_120	osa-miR1433	22	0	0	0	91.8	0	0	4.7	0	12.2	68.6	108.6	0	0.112339	0.631676
Osa4_22039684_100	osa-miR1849	24	0	0	0	79.4	110.1	289.5	18.7	28.4	4.1	57.6	23.7	1.19831	0.172996	2.43038
Osa10_16022654_100	osa-miR1862c	24	0	0	0	59.6	231.3	450.7	14	61.2	24.4	70.8	67.1	0.912072	0.363636	1.05514
Osa7_12754910_200	osa-miR1873	24	0	0	0	84.4	943.5	883.3	18.7	146.4	10.2	371.9	260.7	0.561565	0.0391254	1.42654
Osa1_38763222_140	osa-miR2090	23	0	0	0	218.4	7.3	67.4	0	45.9	24.4	451.6	96.8	0.474174	0.252066	4.66529
Osa11_28410344_120	osa-miR2873	24	0	0	0	516.2	69.8	1059.3	191.7	1236.8	152.7	1306.1	959.8	1.2886	0.159096	1.3608
Osa8_27089339_100	osa-miR2875	24	0	0	0	34.7	3.7	213.8	2.3	67.7	4.1	77.5	73.1	0.926129	0.0560876	1.06019
Osa8_26178642_120	osa-miR2878-3p	24	0	0	0	76.9	0	88.8	2.3	69.9	0	77.5	41.5	1.68434	0	1.86747
Osa2_17044504_140	osa-miR437	24	0	0	0	454.2	187.2	176	0	61.2	26.5	68.6	94.8	0.64557	0.279536	0.723629
Osa10_6944343_120	osa-miR820c	24	0	0	0	2610.8	29.4	3858.7	84.2	448	6.1	2304.5	647.8	0.691571	0.00941649	3.55743
Osa2_10873066_100	osa-cand017	24	0	0	0	238.2	536	588.8	1293	179.2	26.5	93	233	0.769099	0.113734	0.399142
Osa9_14588297_180	osa-cand058	24	0	0	0	17.4	77.1	11.5	11.7	28.4	0	31	67.1	0.423249	0	0.461997
Osa3_33565114_100	osa-miR1862	23	0	0	0	76.9	124.8	39.5	9.4	69.9	4.1	22.1	55.3	1.26401	0.074141	0.399638
Osa10_4850180_100	osa-miR1862d	24	0	0	0	776.8	5690.5	2422.8	304	1383.2	46.8	531.3	1119.8	1.23522	0.0417932	0.47446
Osa11_9159386_100	osa-miR440	24	0	0	0	54.6	22	18.1	0	30.6	4.1	37.6	92.8	0.329741	0.044181	0.405172
