# Supplementary material for: High throughput sequencing reveals novel and abiotic stress-regulated microRNAs in the inflorescences of rice
Source: BMC Plant Biol. 2012 Aug 3;12:132. doi: 10.1186/1471-2229-12-132 (PMC3431262; doi:10.1186/1471-2229-12-132)
Supplement: Additional file 7 — Confirmation of some of the predicted targets using two published degradome data in rice. [file 1471-2229-12-132-S7.xls]

## Sheet: Hoja1
Additional File 7. miRNA targets that were confirmed with published degradome data.
miRNA ID	miRNA	Target ID	MiRNA-Target Alignment score	Alignment range on target	Cleavage site	Category*	P-value	Tissue source of degradome libraries	Degradome data source	Reference(s) in which target was previously confirmed	Annotation of confirmed targets
Osa10_15285299_100	osa-cand002	LOC_Os06g02780.1	7	1764-1786	1777	1	0.00707107	Inflorescence	Wu_et_al_2009		aspartic_protease,_putative,_expressed
Osa11_6400371_160	osa-cand009	LOC_Os07g14910.1	7	621-645	636	0	0.0246039	Seedling	Li_et_al_2010		expressed_protein
		LOC_Os07g02460.1	7	560-585	576	1	0.00955873	Seedling	Li_et_al_2010		expressed_protein
		LOC_Os10g41190.2	7	635-658	649	3	0.0147265	Seedling	Wu_et_al_2009		transporter_family_protein,_putative,_expressed
Osa1_220100_300	osa-cand014	LOC_Os07g04730.1	4	722-745	736	0	0.0152731	Seedling	Wu_et_al_2009		conserved_hypothetical_protein
		LOC_Os12g29610.1	4	250-273	264	0	0.0152731	Seedling	Wu_et_al_2009		conserved_hypothetical_protein
		LOC_Os08g42290.1	6.5	539-564	554	3	0.0370225	Inflorescence	Wu_et_al_2009		expressed_protein
		LOC_Os08g42110.1	6.5	518-543	533	3	0.0370225	Inflorescence	Wu_et_al_2009		expressed_protein
Osa2_10931668_120	osa-cand018	LOC_Os02g10120.1	5	3017-3039	3030	3	0.0229823	Seedling	Wu_et_al_2009		lipoxygenase,_putative,_expressed
Osa2_20419165_140	osa-cand020	LOC_Os11g18947.1	6.5	1430-1451	1442	1	0.022551	Inflorescence	Wu_et_al_2009		zinc_finger,_C3HC4_type_domain_containing_protein,_expressed
Osa2_33080837_100	osa-cand022	LOC_Os01g51410.1	7	3385-3408	3399	3	0.0389667	Inflorescence	Wu_et_al_2009		glycine_dehydrogenase,_putative,_expressed
Osa3_21193654_300	osa-cand026	LOC_Os01g02884.1	7	2788-2812	2803	2	0.0401783	Inflorescence	Wu_et_al_2009		ATP-dependent_RNA_helicase_DHX36,_putative,_expressed
Osa5_10952762_220	osa-cand037	LOC_Os10g08550.1	6.5	192-215	206	3	0.0278974	Inflorescence	Wu_et_al_2009		enolase,_putative,_expressed
Osa6_12365893_140	osa-cand041	LOC_Os03g05620.1	7	1836-1854	1845	0	0.0496206	Inflorescence	Wu_et_al_2009		inorganic_phosphate_transporter,_putative,_expressed
Osa6_3215391_100	osa-cand045	LOC_Os03g38730.1	7	1295-1318	1310	3	0.0199488	Seedling	Wu_et_al_2009		peroxisomal_membrane_protein,_putative,_expressed
		LOC_Os09g14600.1	7	1089-1112	1104	3	0.0199488	Seedling	Wu_et_al_2009		peroxisomal_membrane_protein-related,_putative,_expressed
Osa7_16041202_180	osa-cand046	LOC_Os12g09300.1	7	1774-1794	1785	0	0.0205144	Inflorescence	Wu_et_al_2009		amino_acid_transporter,_putative,_expressed
Osa7_19950671_100	osa-cand047	LOC_Os07g33921.1	7	431-452	444	3	0.0213266	Inflorescence	Wu_et_al_2009		60S_ribosomal_protein_L44,_putative,_expressed
		LOC_Os07g33898.1	7	521-542	534	3	0.0213266	Inflorescence	Wu_et_al_2009		60S_ribosomal_protein_L44,_putative,_expressed
		LOC_Os07g33997.1	7	509-530	522	3	0.0213266	Inflorescence	Wu_et_al_2009		60S_ribosomal_protein_L44,_putative,_expressed
Osa5_8862070_120	osa-miR1425	LOC_Os10g35240.1	3.5	1296-1316	1307	0	0.00443181	Inflorescence	Wu_et_al_2009	Li_et_al_2010 and Wu_et_al_2009	Rf1,_mitochondrial_precursor,_putative,_expressed
Osa7_18160281_120	osa-miR1428	LOC_Os01g66180.2	5	253-274	265	0	0.0220619	Seedling	Li_et_al_2010		cytochrome_c,_putative,_expressed
Osa3_23075348_120	osa-miR1428e-5p	LOC_Os01g66180.2	5	253-274	265	0	0.0220619	Seedling	Li_et_al_2010		cytochrome_c,_putative,_expressed
Osa7_5450329_120	osa-miR1428f-5p	LOC_Os01g66180.2	5	253-274	265	0	0.0220619	Seedling	Li_et_al_2010		cytochrome_c,_putative,_expressed
Osa10_3960335_120	osa-miR1428g-5p	LOC_Os01g66180.2	5	253-274	265	0	0.0220619	Seedling	Li_et_al_2010		cytochrome_c,_putative,_expressed
Osa7_23400711_120	osa-miR1432	LOC_Os01g37050.1	5.5	658-679	670	0	0.0176888	Seedling	Li_et_al_2010		ribonuclease_III_domain_protein,_putative,_expressed
Osa3_35775278_120	osa-miR1433	LOC_Os03g07880.1	3	842-864	855	0	0.00788408	Seedling	Wu_et_al_2009		nuclear_transcription_factor_Y_subunit,_putative,_expressed
		LOC_Os03g44540.1	3	1717-1738	1729	0	0.00166424	Inflorescence	Wu_et_al_2009	Li_et_al_2010	nuclear_transcription_factor_Y_subunit,_putative,_expressed
		LOC_Os03g07880.3	3	754-776	767	0	0.00788408	Seedling	Wu_et_al_2009	Li_et_al_2010 and Wu_et_al_2009	nuclear_transcription_factor_Y_subunit,_putative,_expressed
		LOC_Os12g42400.1	3.5	1255-1276	1267	0	0.00590471	Inflorescence	Wu_et_al_2009	Li_et_al_2010 and Wu_et_al_2009	nuclear_transcription_factor_Y_subunit,_putative,_expressed
		LOC_Os03g48970.1	4	1235-1256	1247	0	0.00902739	Inflorescence	Wu_et_al_2009	Li_et_al_2010	nuclear_transcription_factor_Y_subunit,_putative,_expressed
		LOC_Os03g29760.1	4.5	1282-1304	1295	0	0.0110427	Inflorescence	Wu_et_al_2009	Li_et_al_2010 and Wu_et_al_2009	nuclear_transcription_factor_Y_subunit,_putative,_expressed
		LOC_Os07g41720.1	4.5	1168-1189	1180	0	0.0110427	Inflorescence	Wu_et_al_2009	Li_et_al_2010 and Wu_et_al_2009	nuclear_transcription_factor_Y_subunit,_putative,_expressed
		LOC_Os06g45370.1	6	1436-1458	1448	0	0.0203331	Inflorescence	Wu_et_al_2009		fructose-1,6-bisphosphatase,_putative,_expressed
		LOC_Os02g53620.1	3.5	987-1008	999	1	0.00807714	Inflorescence	Wu_et_al_2009	Li_et_al_2010 and Wu_et_al_2009	nuclear_transcription_factor_Y_subunit,_putative,_expressed
Osa1_4665363_120	osa-miR156b	LOC_Os11g30370.1	1	1091-1110	1101	0	0.0377629	Inflorescence	Wu_et_al_2009	Li_et_al_2010 and Wu_et_al_2009	OsSPL19_-_SBP-box_gene_family_member,_expressed
Osa1_6555039_200	osa-miR159c	LOC_Os01g59660.1	3	1261-1280	1271	0	0.0115916	Inflorescence	Wu_et_al_2009	Wu_et_al_2009	MYB_family_transcription_factor,_putative,_expressed
Osa1_6562747_200	osa-miR159d	LOC_Os01g59660.1	3	1261-1280	1271	0	0.0115916	Inflorescence	Wu_et_al_2009	Wu_et_al_2009	MYB_family_transcription_factor,_putative,_expressed
Osa1_9759675_200	osa-miR159e	LOC_Os01g59660.1	3	1261-1280	1271	0	0.0115916	Inflorescence	Wu_et_al_2009	Wu_et_al_2009	MYB_family_transcription_factor,_putative,_expressed
Osa1_6692108_200	osa-miR159f	LOC_Os01g59660.1	2.5	1261-1280	1271	0	0.0110427	Inflorescence	Wu_et_al_2009	Wu_et_al_2009	MYB_family_transcription_factor,_putative,_expressed
Osa2_3511567_120	osa-miR160a	LOC_Os04g43910.1	1	1344-1364	1355	0	0.0379307	Seedling	Li_et_al_2010	Li_et_al_2010 and Wu_et_al_2009	auxin_response_factor,_putative,_expressed
		LOC_Os10g33940.1	1	1635-1655	1646	0	0.0379307	Seedling	Li_et_al_2010	Li_et_al_2010 and Wu_et_al_2009	auxin_response_factor_18,_putative,_expressed
		LOC_Os06g47150.1	1	2042-2062	2053	0	0.0190631	Inflorescence	Wu_et_al_2009	Li_et_al_2010 and Wu_et_al_2009	auxin_response_factor_18,_putative,_expressed
		LOC_Os04g59430.1	2	1334-1354	1345	1	0.00278391	Inflorescence	Wu_et_al_2009	Wu_et_al_2009	auxin_response_factor,_putative,_expressed
Osa6_28080031_100	osa-miR160b	LOC_Os04g43910.1	1	1344-1364	1355	0	0.0379307	Seedling	Li_et_al_2010	Li_et_al_2010 and Wu_et_al_2009	auxin_response_factor,_putative,_expressed
		LOC_Os10g33940.1	1	1635-1655	1646	0	0.0379307	Seedling	Li_et_al_2010	Li_et_al_2010 and Wu_et_al_2009	auxin_response_factor_18,_putative,_expressed
		LOC_Os06g47150.1	1	2042-2062	2053	0	0.0190631	Inflorescence	Wu_et_al_2009	Li_et_al_2010 and Wu_et_al_2009	auxin_response_factor_18,_putative,_expressed
		LOC_Os04g59430.1	2	1334-1354	1345	1	0.00278391	Inflorescence	Wu_et_al_2009	Wu_et_al_2009	auxin_response_factor,_putative,_expressed
Osa8_1706557_120	osa-miR160c	LOC_Os06g47150.1	1	2042-2062	2053	0	0.0190631	Inflorescence	Wu_et_al_2009	Li_et_al_2010 and Wu_et_al_2009	auxin_response_factor_18,_putative,_expressed
		LOC_Os10g33940.1	1	1635-1655	1646	0	0.0379307	Seedling	Li_et_al_2010	Li_et_al_2010 and Wu_et_al_2009	auxin_response_factor_18,_putative,_expressed
		LOC_Os04g43910.1	1	1344-1364	1355	0	0.0379307	Seedling	Li_et_al_2010	Li_et_al_2010 and Wu_et_al_2009	auxin_response_factor,_putative,_expressed
		LOC_Os04g59430.1	2	1334-1354	1345	1	0.00278391	Inflorescence	Wu_et_al_2009	Wu_et_al_2009	auxin_response_factor,_putative,_expressed
Osa3_32447848_160	osa-miR160d	LOC_Os10g33940.1	1	1635-1655	1646	0	0.0379307	Seedling	Li_et_al_2010	Li_et_al_2010 and Wu_et_al_2009	auxin_response_factor_18,_putative,_expressed
		LOC_Os06g47150.1	1	2042-2062	2053	0	0.0190631	Inflorescence	Wu_et_al_2009	Li_et_al_2010 and Wu_et_al_2009	auxin_response_factor_18,_putative,_expressed
		LOC_Os04g43910.1	1	1344-1364	1355	0	0.0379307	Seedling	Li_et_al_2010	Li_et_al_2010 and Wu_et_al_2009	auxin_response_factor,_putative,_expressed
		LOC_Os04g59430.1	2	1334-1354	1345	1	0.00278391	Inflorescence	Wu_et_al_2009	Wu_et_al_2009	auxin_response_factor,_putative,_expressed
Osa8_24394158_100	osa-miR160f	LOC_Os10g33940.1	1	1635-1655	1646	0	0.0379307	Seedling	Li_et_al_2010	Li_et_al_2010 and Wu_et_al_2009	auxin_response_factor_18,_putative,_expressed
		LOC_Os06g47150.1	1	2042-2062	2053	0	0.0190631	Inflorescence	Wu_et_al_2009	Li_et_al_2010 and Wu_et_al_2009	auxin_response_factor_18,_putative,_expressed
		LOC_Os04g43910.1	1	1344-1364	1355	0	0.0379307	Seedling	Li_et_al_2010	Li_et_al_2010 and Wu_et_al_2009	auxin_response_factor,_putative,_expressed
		LOC_Os04g59430.1	2	1334-1354	1345	1	0.00278391	Inflorescence	Wu_et_al_2009	Wu_et_al_2009	auxin_response_factor,_putative,_expressed
Osa2_23599932_180	osa-miR162a	LOC_Os03g02970.1	2	2977-2998	2988	0	0.00408162	Seedling	Li_et_al_2010	Li_et_al_2010 and Wu_et_al_2009	Dicer,_putative,_expressed
		LOC_Os07g05480.1	6	654-674	665	3	0.0473369	Seedling	Wu_et_al_2009		photosystem_I_reaction_center_subunit,_chloroplast_precursor,_putative,_expressed
Osa4_24220763_140	osa-miR162b	LOC_Os03g02970.1	3	2977-2998	2988	0	0.00334075	Seedling	Li_et_al_2010	Li_et_al_2010 and Wu_et_al_2009	Dicer,_putative,_expressed
Osa7_28522348_160	osa-miR164a	LOC_Os12g41680.1	2	911-931	922	0	0.00608867	Inflorescence	Wu_et_al_2009	Li_et_al_2010 and Wu_et_al_2009	No_apical_meristem_protein,_putative,_expressed
		LOC_Os06g46270.1	2	954-974	965	1	0.00832849	Inflorescence	Wu_et_al_2009	Li_et_al_2010 and Wu_et_al_2009	no_apical_meristem_protein,_putative,_expressed
Osa5_15838704_120	osa-miR164b	LOC_Os12g41680.1	2	911-931	922	0	0.00608867	Inflorescence	Wu_et_al_2009	Li_et_al_2010 and Wu_et_al_2009	No_apical_meristem_protein,_putative,_expressed
		LOC_Os06g46270.1	2	954-974	965	1	0.00832849	Inflorescence	Wu_et_al_2009	Li_et_al_2010 and Wu_et_al_2009	no_apical_meristem_protein,_putative,_expressed
Osa5_17267073_120	osa-miR164c	LOC_Os12g41680.1	2.5	911-931	922	0	0.00553669	Inflorescence	Wu_et_al_2009	Li_et_al_2010 and Wu_et_al_2009	No_apical_meristem_protein,_putative,_expressed
		LOC_Os06g46270.1	2.5	954-974	965	1	0.00757423	Inflorescence	Wu_et_al_2009	Li_et_al_2010 and Wu_et_al_2009	no_apical_meristem_protein,_putative,_expressed
Osa2_33137701_100	osa-miR164d	LOC_Os12g41680.1	1	911-931	922	0	0.00719171	Inflorescence	Wu_et_al_2009	Li_et_al_2010 and Wu_et_al_2009	No_apical_meristem_protein,_putative,_expressed
		LOC_Os06g46270.1	1	954-974	965	1	0.0098353	Inflorescence	Wu_et_al_2009	Li_et_al_2010 and Wu_et_al_2009	no_apical_meristem_protein,_putative,_expressed
Osa3_10541063_140	osa-miR164e	LOC_Os12g41680.1	3	911-931	922	0	0.0148788	Inflorescence	Wu_et_al_2009	Li_et_al_2010 and Wu_et_al_2009	No_apical_meristem_protein,_putative,_expressed
		LOC_Os06g46270.1	3	954-974	965	1	0.020319	Inflorescence	Wu_et_al_2009	Li_et_al_2010 and Wu_et_al_2009	no_apical_meristem_protein,_putative,_expressed
Osa5_23281332_180	osa-miR164f	LOC_Os12g41680.1	2	911-931	922	0	0.00608867	Inflorescence	Wu_et_al_2009	Li_et_al_2010 and Wu_et_al_2009	No_apical_meristem_protein,_putative,_expressed
		LOC_Os06g46270.1	2	954-974	965	1	0.00832849	Inflorescence	Wu_et_al_2009	Li_et_al_2010 and Wu_et_al_2009	no_apical_meristem_protein,_putative,_expressed
Osa6_30326090_200	osa-miR166b	LOC_Os07g18874.1	5	1332-1352	1343	1	0.0135263	Seedling	Li_et_al_2010		white-brown_complex_homolog_protein_11,_putative,_expressed
Osa3_3486775_120	osa-miR166c	LOC_Os03g44820.1	5.5	741-760	752	0	0.0234662	Seedling	Wu_et_al_2009		glutamyl-tRNA,_putative,_expressed
Osa9_16950808_120	osa-miR166l	LOC_Os01g14830.1	5	1379-1399	1391	1	0.0114809	Seedling	Wu_et_al_2009		ribosomal_protein_L3,_putative,_expressed
Osa12_25443196_140	osa-miR167a	LOC_Os07g33790.1	3	3420-3439	3430	0	0.00166424	Inflorescence	Wu_et_al_2009	Li_et_al_2010	glutamate_receptor_3.4_precursor,_putative,_expressed
		LOC_Os07g29820.1	4	2869-2889	2880	0	0.0206064	Seedling	Li_et_al_2010	Li_et_al_2010 and Wu_et_al_2009	NBS-LRR_disease_resistance_protein,_putative,_expressed
		LOC_Os02g06910.1	5	3230-3251	3241	0	0.030972	Inflorescence	Wu_et_al_2009	Li_et_al_2010	auxin_response_factor_6,_putative,_expressed
		LOC_Os06g46410.1	5	3194-3215	3205	0	0.030972	Inflorescence	Wu_et_al_2009	Li_et_al_2010	auxin_response_factor,_putative,_expressed
Osa3_30539822_160	osa-miR167b	LOC_Os07g33790.1	3	3420-3439	3430	0	0.00166424	Inflorescence	Wu_et_al_2009	Li_et_al_2010	glutamate_receptor_3.4_precursor,_putative,_expressed
		LOC_Os07g29820.1	4	2869-2889	2880	0	0.0206064	Seedling	Li_et_al_2010	Li_et_al_2010 and Wu_et_al_2009	NBS-LRR_disease_resistance_protein,_putative,_expressed
		LOC_Os02g06910.1	5	3230-3251	3241	0	0.030972	Inflorescence	Wu_et_al_2009	Li_et_al_2010	auxin_response_factor_6,_putative,_expressed
		LOC_Os06g46410.1	5	3194-3215	3205	0	0.030972	Inflorescence	Wu_et_al_2009	Li_et_al_2010	auxin_response_factor,_putative,_expressed
Osa3_33123485_160	osa-miR167c	LOC_Os07g33790.1	3	3420-3439	3430	0	0.00166424	Inflorescence	Wu_et_al_2009	Li_et_al_2010	glutamate_receptor_3.4_precursor,_putative,_expressed
		LOC_Os07g29820.1	4	2869-2889	2880	0	0.0206064	Seedling	Li_et_al_2010	Li_et_al_2010 and Wu_et_al_2009	NBS-LRR_disease_resistance_protein,_putative,_expressed
		LOC_Os02g06910.1	5	3230-3251	3241	0	0.030972	Inflorescence	Wu_et_al_2009	Li_et_al_2010	auxin_response_factor_6,_putative,_expressed
		LOC_Os06g46410.1	5	3194-3215	3205	0	0.030972	Inflorescence	Wu_et_al_2009	Li_et_al_2010	auxin_response_factor,_putative,_expressed
Osa7_4165295_120	osa-miR167d	LOC_Os07g33790.1	3	3420-3439	3430	0	0.00166424	Inflorescence	Wu_et_al_2009	Li_et_al_2010	glutamate_receptor_3.4_precursor,_putative,_expressed
		LOC_Os07g29820.1	4	2869-2889	2880	0	0.0206064	Seedling	Li_et_al_2010	Li_et_al_2010 and Wu_et_al_2009	NBS-LRR_disease_resistance_protein,_putative,_expressed
		LOC_Os02g06910.1	5	3230-3251	3241	0	0.030972	Inflorescence	Wu_et_al_2009	Li_et_al_2010	auxin_response_factor_6,_putative,_expressed
		LOC_Os06g46410.1	5	3194-3215	3205	0	0.030972	Inflorescence	Wu_et_al_2009	Li_et_al_2010	auxin_response_factor,_putative,_expressed
Osa2_3742240_280	osa-miR167e	LOC_Os07g33790.1	3	3420-3439	3430	0	0.00166424	Inflorescence	Wu_et_al_2009	Li_et_al_2010	glutamate_receptor_3.4_precursor,_putative,_expressed
		LOC_Os07g29820.1	4	2869-2889	2880	0	0.0206064	Seedling	Li_et_al_2010	Li_et_al_2010 and Wu_et_al_2009	NBS-LRR_disease_resistance_protein,_putative,_expressed
		LOC_Os02g06910.1	5	3230-3251	3241	0	0.030972	Inflorescence	Wu_et_al_2009	Li_et_al_2010	auxin_response_factor_6,_putative,_expressed
		LOC_Os06g46410.1	5	3194-3215	3205	0	0.030972	Inflorescence	Wu_et_al_2009	Li_et_al_2010	auxin_response_factor,_putative,_expressed
Osa10_14651812_120	osa-miR167f	LOC_Os07g33790.1	4.5	3418-3439	3430	0	0.00443181	Inflorescence	Wu_et_al_2009	Li_et_al_2010	glutamate_receptor_3.4_precursor,_putative,_expressed
		LOC_Os12g41950.1	5	3321-3343	3333	0	0.0418575	Seedling	Li_et_al_2010	Li_et_al_2010	auxin_response_factor,_putative,_expressed
		LOC_Os06g46410.1	5	3193-3215	3205	0	0.0210581	Inflorescence	Wu_et_al_2009	Li_et_al_2010	auxin_response_factor,_putative,_expressed
		LOC_Os02g06910.1	5	3229-3251	3241	0	0.0210581	Inflorescence	Wu_et_al_2009	Li_et_al_2010	auxin_response_factor_6,_putative,_expressed
Osa3_3346668_100	osa-miR167g	LOC_Os07g33790.1	4.5	3418-3439	3430	0	0.00443181	Inflorescence	Wu_et_al_2009	Li_et_al_2010	glutamate_receptor_3.4_precursor,_putative,_expressed
		LOC_Os06g46410.1	5	3193-3215	3205	0	0.0101272	Inflorescence	Wu_et_al_2009	Li_et_al_2010	auxin_response_factor,_putative,_expressed
		LOC_Os02g06910.1	5	3229-3251	3241	0	0.0101272	Inflorescence	Wu_et_al_2009	Li_et_al_2010	auxin_response_factor_6,_putative,_expressed
		LOC_Os12g41950.1	5	3321-3343	3333	0	0.0202422	Seedling	Li_et_al_2010	Li_et_al_2010	auxin_response_factor,_putative,_expressed
		LOC_Os07g29820.1	5.5	2868-2889	2880	0	0.0293072	Seedling	Li_et_al_2010	Li_et_al_2010 and Wu_et_al_2009	NBS-LRR_disease_resistance_protein,_putative,_expressed
Osa12_25447003_120	osa-miR167h	LOC_Os07g33790.1	4.5	3418-3439	3430	0	0.00443181	Inflorescence	Wu_et_al_2009	Li_et_al_2010	glutamate_receptor_3.4_precursor,_putative,_expressed
		LOC_Os02g06910.1	5	3229-3251	3241	0	0.0210581	Inflorescence	Wu_et_al_2009	Li_et_al_2010	auxin_response_factor_6,_putative,_expressed
		LOC_Os06g46410.1	5	3193-3215	3205	0	0.0210581	Inflorescence	Wu_et_al_2009	Li_et_al_2010	auxin_response_factor,_putative,_expressed
		LOC_Os12g41950.1	5	3321-3343	3333	0	0.0418575	Seedling	Li_et_al_2010	Li_et_al_2010	auxin_response_factor,_putative,_expressed
Osa6_27673741_200	osa-miR167i	LOC_Os07g33790.1	3	3420-3439	3430	0	0.00166424	Inflorescence	Wu_et_al_2009	Li_et_al_2010	glutamate_receptor_3.4_precursor,_putative,_expressed
		LOC_Os07g29820.1	4	2869-2889	2880	0	0.0206064	Seedling	Li_et_al_2010	Li_et_al_2010 and Wu_et_al_2009	NBS-LRR_disease_resistance_protein,_putative,_expressed
		LOC_Os02g06910.1	5	3230-3251	3241	0	0.030972	Inflorescence	Wu_et_al_2009	Li_et_al_2010	auxin_response_factor_6,_putative,_expressed
		LOC_Os06g46410.1	5	3194-3215	3205	0	0.030972	Inflorescence	Wu_et_al_2009	Li_et_al_2010	auxin_response_factor,_putative,_expressed
Osa1_32685038_140	osa-miR167j	LOC_Os07g33790.1	4.5	3418-3439	3430	0	0.00443181	Inflorescence	Wu_et_al_2009	Li_et_al_2010	glutamate_receptor_3.4_precursor,_putative,_expressed
		LOC_Os06g46410.1	5	3193-3215	3205	0	0.0101272	Inflorescence	Wu_et_al_2009	Li_et_al_2010	auxin_response_factor,_putative,_expressed
		LOC_Os12g41950.1	5	3321-3343	3333	0	0.0202422	Seedling	Li_et_al_2010	Li_et_al_2010	auxin_response_factor,_putative,_expressed
		LOC_Os02g06910.1	5	3229-3251	3241	0	0.0101272	Inflorescence	Wu_et_al_2009	Li_et_al_2010	auxin_response_factor_6,_putative,_expressed
		LOC_Os07g29820.1	5.5	2868-2889	2880	0	0.0293072	Seedling	Li_et_al_2010	Li_et_al_2010 and Wu_et_al_2009	NBS-LRR_disease_resistance_protein,_putative,_expressed
Osa6_27294908_140	osa-miR169b	LOC_Os03g07880.1	3.5	844-864	855	0	0.0243247	Seedling	Wu_et_al_2009	Li_et_al_2010 and Wu_et_al_2009	nuclear_transcription_factor_Y_subunit,_putative,_expressed
		LOC_Os03g29760.1	3.5	1284-1304	1295	0	0.0205144	Inflorescence	Wu_et_al_2009	Li_et_al_2010 and Wu_et_al_2009	nuclear_transcription_factor_Y_subunit,_putative,_expressed
		LOC_Os12g42400.1	3.5	1256-1276	1267	0	0.0205144	Inflorescence	Wu_et_al_2009	Li_et_al_2010 and Wu_et_al_2009	nuclear_transcription_factor_Y_subunit,_putative,_expressed
		LOC_Os07g41720.1	3.5	1169-1189	1180	0	0.0205144	Inflorescence	Wu_et_al_2009	Li_et_al_2010 and Wu_et_al_2009	nuclear_transcription_factor_Y_subunit,_putative,_expressed
		LOC_Os03g48970.1	4	1236-1256	1247	0	0.0167003	Inflorescence	Wu_et_al_2009	Li_et_al_2010	nuclear_transcription_factor_Y_subunit,_putative,_expressed
		LOC_Os03g44540.1	4.5	1718-1738	1729	0	0.0121403	Inflorescence	Wu_et_al_2009	Li_et_al_2010	nuclear_transcription_factor_Y_subunit,_putative,_expressed
		LOC_Os02g53620.1	3.5	988-1008	999	1	0.0279857	Inflorescence	Wu_et_al_2009	Li_et_al_2010 and Wu_et_al_2009	nuclear_transcription_factor_Y_subunit,_putative,_expressed
Osa4_30527214_120	osa-miR169c	LOC_Os07g41720.1	3.5	1169-1189	1180	0	0.0205144	Inflorescence	Wu_et_al_2009	Li_et_al_2010 and Wu_et_al_2009	nuclear_transcription_factor_Y_subunit,_putative,_expressed
		LOC_Os03g29760.1	3.5	1284-1304	1295	0	0.0205144	Inflorescence	Wu_et_al_2009	Li_et_al_2010 and Wu_et_al_2009	nuclear_transcription_factor_Y_subunit,_putative,_expressed
		LOC_Os12g42400.1	3.5	1256-1276	1267	0	0.0205144	Inflorescence	Wu_et_al_2009	Li_et_al_2010 and Wu_et_al_2009	nuclear_transcription_factor_Y_subunit,_putative,_expressed
		LOC_Os03g07880.1	3.5	844-864	855	0	0.0243247	Seedling	Wu_et_al_2009	Li_et_al_2010 and Wu_et_al_2009	nuclear_transcription_factor_Y_subunit,_putative,_expressed
		LOC_Os03g48970.1	4	1236-1256	1247	0	0.0167003	Inflorescence	Wu_et_al_2009	Li_et_al_2010	nuclear_transcription_factor_Y_subunit,_putative,_expressed
		LOC_Os03g44540.1	4.5	1718-1738	1729	0	0.0121403	Inflorescence	Wu_et_al_2009	Li_et_al_2010	nuclear_transcription_factor_Y_subunit,_putative,_expressed
		LOC_Os02g53620.1	3.5	988-1008	999	1	0.0279857	Inflorescence	Wu_et_al_2009	Li_et_al_2010 and Wu_et_al_2009	nuclear_transcription_factor_Y_subunit,_putative,_expressed
Osa9_14619373_120	osa-miR169d	LOC_Os03g48970.1	3	1236-1256	1247	0	0.00664034	Inflorescence	Wu_et_al_2009	Li_et_al_2010	nuclear_transcription_factor_Y_subunit,_putative,_expressed
		LOC_Os07g41720.1	3.5	1169-1190	1180	0	0.0103104	Inflorescence	Wu_et_al_2009	Li_et_al_2010 and Wu_et_al_2009	nuclear_transcription_factor_Y_subunit,_putative,_expressed
		LOC_Os03g29760.1	3.5	1284-1305	1295	0	0.0103104	Inflorescence	Wu_et_al_2009	Li_et_al_2010 and Wu_et_al_2009	nuclear_transcription_factor_Y_subunit,_putative,_expressed
		LOC_Os12g42400.1	4	1256-1276	1267	0	0.0103104	Inflorescence	Wu_et_al_2009	Li_et_al_2010 and Wu_et_al_2009	nuclear_transcription_factor_Y_subunit,_putative,_expressed
		LOC_Os03g44540.1	4.5	1718-1738	1729	0	0.00884398	Inflorescence	Wu_et_al_2009	Li_et_al_2010	nuclear_transcription_factor_Y_subunit,_putative,_expressed
		LOC_Os03g07880.1	4.5	844-865	855	0	0.0104983	Seedling	Wu_et_al_2009	Li_et_al_2010 and Wu_et_al_2009	nuclear_transcription_factor_Y_subunit,_putative,_expressed
		LOC_Os07g03880.1	5.5	822-842	833	0	0.0303129	Seedling	Wu_et_al_2009		lectin-like_receptor_kinase,_putative,_expressed
		LOC_Os06g45370.1	6	1437-1458	1448	0	0.0273786	Inflorescence	Wu_et_al_2009		fructose-1,6-bisphosphatase,_putative,_expressed
		LOC_Os02g53620.1	3.5	988-1009	999	1	0.0140921	Inflorescence	Wu_et_al_2009	Li_et_al_2010 and Wu_et_al_2009	nuclear_transcription_factor_Y_subunit,_putative,_expressed
		LOC_Os01g52750.1	6.5	2445-2467	2457	1	0.0445935	Inflorescence	Wu_et_al_2009		OsSub3_-_Putative_Subtilisin_homologue,_expressed
Osa11_6077282_180	osa-miR169o	LOC_Os12g42400.1	1.5	1256-1276	1267	0	0.00664034	Inflorescence	Wu_et_al_2009	Li_et_al_2010 and Wu_et_al_2009	nuclear_transcription_factor_Y_subunit,_putative,_expressed
		LOC_Os03g44540.1	2	1718-1738	1729	0	0.00203369	Inflorescence	Wu_et_al_2009	Li_et_al_2010	nuclear_transcription_factor_Y_subunit,_putative,_expressed
		LOC_Os03g48970.1	3	1236-1256	1247	0	0.00664034	Inflorescence	Wu_et_al_2009	Li_et_al_2010	nuclear_transcription_factor_Y_subunit,_putative,_expressed
		LOC_Os03g07880.1	7	844-865	855	0	0.0268956	Seedling	Wu_et_al_2009	Li_et_al_2010 and Wu_et_al_2009	nuclear_transcription_factor_Y_subunit,_putative,_expressed
		LOC_Os07g41720.1	7	1169-1190	1180	0	0.0226873	Inflorescence	Wu_et_al_2009	Li_et_al_2010 and Wu_et_al_2009	nuclear_transcription_factor_Y_subunit,_putative,_expressed
		LOC_Os03g29760.1	7	1284-1305	1295	0	0.0226873	Inflorescence	Wu_et_al_2009	Li_et_al_2010 and Wu_et_al_2009	nuclear_transcription_factor_Y_subunit,_putative,_expressed
		LOC_Os02g53620.1	5	988-1009	999	1	0.0125918	Inflorescence	Wu_et_al_2009	Li_et_al_2010 and Wu_et_al_2009	nuclear_transcription_factor_Y_subunit,_putative,_expressed
Osa6_25890124_120	osa-miR171a	LOC_Os02g44360.1	0	1348-1368	1359	0	0.0110925	Seedling	Li_et_al_2010	Li_et_al_2010 and Wu_et_al_2009	scarecrow_transcription_factor_family_protein,_putative,_expressed
Osa10_21165795_140	osa-miR171d	LOC_Os02g44360.1	1	1351-1371	1362	0	0.00957744	Inflorescence	Wu_et_al_2009	Li_et_al_2010 and Wu_et_al_2009	scarecrow_transcription_factor_family_protein,_putative,_expressed
		LOC_Os04g46860.1	1	1326-1346	1337	1	0.0130922	Inflorescence	Wu_et_al_2009	Li_et_al_2010 and Wu_et_al_2009	scarecrow,_putative,_expressed
Osa3_1969491_120	osa-miR171e	LOC_Os02g44360.1	1	1351-1371	1362	0	0.00957744	Inflorescence	Wu_et_al_2009	Li_et_al_2010 and Wu_et_al_2009	scarecrow_transcription_factor_family_protein,_putative,_expressed
		LOC_Os04g46860.1	1	1326-1346	1337	1	0.0130922	Inflorescence	Wu_et_al_2009	Li_et_al_2010 and Wu_et_al_2009	scarecrow,_putative,_expressed
Osa3_30020809_140	osa-miR171f	LOC_Os02g44360.1	1	1351-1371	1362	0	0.00957744	Inflorescence	Wu_et_al_2009	Li_et_al_2010 and Wu_et_al_2009	scarecrow_transcription_factor_family_protein,_putative,_expressed
		LOC_Os04g46860.1	1	1326-1346	1337	1	0.0130922	Inflorescence	Wu_et_al_2009	Li_et_al_2010 and Wu_et_al_2009	scarecrow,_putative,_expressed
Osa3_21190103_140	osa-miR171i	LOC_Os02g44360.1	1	1348-1368	1359	0	0.00962063	Seedling	Li_et_al_2010	Li_et_al_2010 and Wu_et_al_2009	scarecrow_transcription_factor_family_protein,_putative,_expressed
Osa1_42922682_240	osa-miR172b	LOC_Os05g03040.1	2.5	1976-1996	1987	0	0.0146965	Inflorescence	Wu_et_al_2009	Li_et_al_2010 and Wu_et_al_2009	AP2_domain_containing_protein,_expressed
		LOC_Os07g13170.2	2.5	1463-1483	1474	0	0.0146965	Inflorescence	Wu_et_al_2009	Li_et_al_2010 and Wu_et_al_2009	AP2_domain_containing_protein,_expressed
Osa2_35137667_120	osa-miR172d	LOC_Os05g03040.1	2	1976-1996	1987	0	0.0141493	Inflorescence	Wu_et_al_2009	Li_et_al_2010 and Wu_et_al_2009	AP2_domain_containing_protein,_expressed
		LOC_Os07g13170.2	2	1463-1483	1474	0	0.0141493	Inflorescence	Wu_et_al_2009	Li_et_al_2010 and Wu_et_al_2009	AP2_domain_containing_protein,_expressed
		LOC_Os05g01190.1	6.5	2157-2177	2168	0	0.0295362	Inflorescence	Wu_et_al_2009		transposon_protein,_putative,_unclassified,_expressed
Osa5_18606099_100	osa-miR1861g	LOC_Os05g12410.1	5.5	676-695	686	0	0.0371115	Seedling	Wu_et_al_2009		BURP_domain_containing_protein
Osa3_33565114_100	osa-miR1862	LOC_Os03g55730.2	5.5	593-615	606	1	0.0142331	Seedling	Li_et_al_2010		SSA2_-_2S_albumin_seed_storage_family_protein_precursor,_putative,_expressed
Osa10_4850180_100	osa-miR1862d	LOC_Os03g55730.2	6	592-615	606	1	0.0111193	Seedling	Li_et_al_2010		SSA2_-_2S_albumin_seed_storage_family_protein_precursor,_putative,_expressed
Osa3_30507945_120	osa-miR1867	LOC_Os11g31690.1	6.5	1813-1835	1826	0	0.037215	Seedling	Li_et_al_2010		expressed_protein
Osa7_12754910_200	osa-miR1873	LOC_Os03g10070.1	5.5	1829-1851	1842	1	0.00908218	Inflorescence	Wu_et_al_2009		transcription_initiation_factor_IIB,_putative,_expressed
Osa9_17566935_260	osa-miR1875	LOC_Os04g50100.1	7	1596-1616	1608	1	0.00789781	Seedling	Wu_et_al_2009		RING-H2_finger_protein_ATL5G,_putative,_expressed
		LOC_Os03g44200.1	6.5	1984-2005	1998	3	0.0344241	Inflorescence	Wu_et_al_2009		beclin-1,_putative,_expressed
Osa5_3876981_140	osa-miR2871a	LOC_Os10g13810.1	3.5	1385-1404	1395	4	0.0478176	Seedling	Wu_et_al_2009		glycosyltransferase_family_43_protein,_putative,_expressed
Osa4_8336078_140	osa-miR2871b	LOC_Os10g13810.1	3.5	1385-1404	1395	4	0.0478176	Seedling	Wu_et_al_2009		glycosyltransferase_family_43_protein,_putative,_expressed
Osa1_2308153_120	osa-miR393	LOC_Os05g05800.1	1	1698-1717	1708	0	0.00719171	Inflorescence	Wu_et_al_2009	Li_et_al_2010 and Wu_et_al_2009	OsFBL21_-_F-box_domain_and_LRR_containing_protein,_expressed
		LOC_Os04g32460.2	1	1823-1842	1833	1	0.0029978	Seedling	Wu_et_al_2009	Li_et_al_2010 and Wu_et_al_2009	OsFBL16_-_F-box_domain_and_LRR_containing_protein,_expressed
Osa4_34746755_120	osa-miR393b	LOC_Os12g28270.1	7	1651-1670	1662	0	0.0415472	Seedling	Wu_et_al_2009		amidohydrolase,_putative,_expressed
		LOC_Os08g09860.1	4.5	317-337	328	1	0.0150911	Inflorescence	Wu_et_al_2009		hydroxyacid_oxidase_1,_putative,_expressed
Osa2_34274505_160	osa-miR396a	LOC_Os06g02560.1	3	605-626	616	0	0.0295362	Inflorescence	Wu_et_al_2009	Li_et_al_2010 and Wu_et_al_2009	growth-regulating_factor,_putative,_expressed
		LOC_Os02g47280.1	3	667-688	678	0	0.0295362	Inflorescence	Wu_et_al_2009	Li_et_al_2010 and Wu_et_al_2009	growth-regulating_factor,_putative,_expressed
		LOC_Os11g35030.1	3.5	869-890	880	0	0.00590471	Inflorescence	Wu_et_al_2009	Li_et_al_2010 and Wu_et_al_2009	growth_regulating_factor_protein,_putative,_expressed
Osa6_3668640_140	osa-miR396b	LOC_Os02g47280.1	3	667-688	678	0	0.0295362	Inflorescence	Wu_et_al_2009	Li_et_al_2010 and Wu_et_al_2009	growth-regulating_factor,_putative,_expressed
		LOC_Os06g02560.1	3	605-626	616	0	0.0295362	Inflorescence	Wu_et_al_2009	Li_et_al_2010 and Wu_et_al_2009	growth-regulating_factor,_putative,_expressed
		LOC_Os11g35030.1	3.5	869-890	880	0	0.00590471	Inflorescence	Wu_et_al_2009	Li_et_al_2010 and Wu_et_al_2009	growth_regulating_factor_protein,_putative,_expressed
Osa2_34282014_140	osa-miR396c	LOC_Os11g35030.1	4	869-890	880	0	0.0318683	Inflorescence	Wu_et_al_2009	Li_et_al_2010 and Wu_et_al_2009	growth_regulating_factor_protein,_putative,_expressed
		LOC_Os06g02560.1	4	605-626	616	0	0.0318683	Inflorescence	Wu_et_al_2009	Li_et_al_2010 and Wu_et_al_2009	growth-regulating_factor,_putative,_expressed
		LOC_Os02g47280.1	4	667-688	678	0	0.0318683	Inflorescence	Wu_et_al_2009	Li_et_al_2010 and Wu_et_al_2009	growth-regulating_factor,_putative,_expressed
Osa4_34251706_180	osa-miR396d	LOC_Os06g02560.1	1	605-625	616	0	0.0307926	Inflorescence	Wu_et_al_2009	Li_et_al_2010 and Wu_et_al_2009	growth-regulating_factor,_putative,_expressed
		LOC_Os02g47280.1	1	667-687	678	0	0.0307926	Inflorescence	Wu_et_al_2009	Li_et_al_2010 and Wu_et_al_2009	growth-regulating_factor,_putative,_expressed
		LOC_Os11g35030.1	3.5	869-889	880	0	0.00443181	Inflorescence	Wu_et_al_2009	Li_et_al_2010 and Wu_et_al_2009	growth_regulating_factor_protein,_putative,_expressed
		LOC_Os02g28540.1	7	49-69	60	1	0.0185328	Seedling	Wu_et_al_2009		retrotransposon_protein,_putative,_Ty3-gypsy_subclass
Osa2_35630683_180	osa-miR396f	LOC_Os06g02560.1	1	605-625	616	0	0.0307926	Inflorescence	Wu_et_al_2009	Li_et_al_2010 and Wu_et_al_2009	growth-regulating_factor,_putative,_expressed
		LOC_Os02g47280.1	1	667-687	678	0	0.0307926	Inflorescence	Wu_et_al_2009	Li_et_al_2010 and Wu_et_al_2009	growth-regulating_factor,_putative,_expressed
		LOC_Os11g35030.1	3.5	869-889	880	0	0.00443181	Inflorescence	Wu_et_al_2009	Li_et_al_2010 and Wu_et_al_2009	growth_regulating_factor_protein,_putative,_expressed
		LOC_Os02g28540.1	7	49-69	60	1	0.0185328	Seedling	Wu_et_al_2009		retrotransposon_protein,_putative,_Ty3-gypsy_subclass
Osa2_3280783_120	osa-miR397b	LOC_Os04g54410.1	7	2071-2092	2083	1	0.00736304	Seedling	Wu_et_al_2009		expressed_protein
Osa10_9145061_120	osa-miR398a	LOC_Os07g46990.1	3	124-144	135	0	0.00166424	Inflorescence	Wu_et_al_2009	Li_et_al_2010 and Wu_et_al_2009	copper/zinc_superoxide_dismutase,_putative,_expressed
		LOC_Os04g48410.1	7	840-861	851	1	0.0450777	Inflorescence	Wu_et_al_2009	Li_et_al_2010	copper_chaperone_for_superoxide_dismutase,_putative,_expressed
Osa1_30477590_160	osa-miR399a	LOC_Os03g29760.1	6.5	1283-1303	1295	0	0.0277385	Inflorescence	Wu_et_al_2009	Li_et_al_2010 and Wu_et_al_2009	nuclear_transcription_factor_Y_subunit,_putative,_expressed
Osa2_7664016_100	osa-miR399b	LOC_Os03g29760.1	6.5	1283-1303	1295	0	0.0277385	Inflorescence	Wu_et_al_2009	Li_et_al_2010 and Wu_et_al_2009	nuclear_transcription_factor_Y_subunit,_putative,_expressed
Osa4_28687972_120	osa-miR399j	LOC_Os11g35850.1	7	2689-2708	2700	1	0.0218346	Seedling	Li_et_al_2010		expressed_protein
Osa2_17044504_140	osa-miR437	LOC_Os11g35420.2	7	1767-1790	1781	1	0.00600277	Seedling	Li_et_al_2010		expressed_protein
Osa3_1666306_120	osa-miR528	LOC_Os06g37150.1	3	2000-2020	2011	0	0.0049844	Inflorescence	Wu_et_al_2009	Li_et_al_2010 and Wu_et_al_2009	L-ascorbate_oxidase_precursor,_putative,_expressed
		LOC_Os06g06050.1	3.5	2648-2668	2659	0	0.0147626	Seedling	Li_et_al_2010	Li_et_al_2010 and Wu_et_al_2009	OsFBL27_-_F-box_domain_and_LRR_containing_protein,_expressed
		LOC_Os06g11310.1	4.5	684-705	695	1	0.0284783	Inflorescence	Wu_et_al_2009	Li_et_al_2010	plastocyanin-like_domain_containing_protein,_putative,_expressed
Osa4_8298800_160	osa-miR530-3p	LOC_Os05g37710.1	4.5	36-55	46	0	0.0307498	Seedling	Li_et_al_2010		hypothetical_protein
		LOC_Os12g06210.1	3	35-55	46	3	0.0327499	Seedling	Li_et_al_2010		harpin-induced_protein_1_domain_containing_protein
		LOC_Os04g52260.1	4.5	389-410	401	3	0.0184285	Seedling	Wu_et_al_2009		LTPL124_-_Protease_inhibitor/seed_storage/LTP_family_protein_precursor,_expressed
		LOC_Os04g52250.1	4.5	482-503	494	3	0.0184285	Seedling	Wu_et_al_2009		LTPL123_-_Protease_inhibitor/seed_storage/LTP_family_protein_precursor,_expressed
Osa7_13119568_160	osa-miR820b	LOC_Os08g38300.1	7	254-277	268	3	0.0363219	Seedling	Li_et_al_2010		Core_histone_H2A/H2B/H3/H4_domain_containing_protein,_putative,_expressed
Osa2_23895279_140	osa-miR827a	LOC_Os04g48390.1	3	334-354	345	0	0.00334075	Seedling	Li_et_al_2010	Li_et_al_2010	uncharacterized_membrane_protein,_putative,_expressed
*Category indicating level of confidence for target verification. Lower scores indicate higher confidence.
