# Supplementary material for: High throughput sequencing reveals novel and abiotic stress-regulated microRNAs in the inflorescences of rice
Source: BMC Plant Biol. 2012 Aug 3;12:132. doi: 10.1186/1471-2229-12-132 (PMC3431262; doi:10.1186/1471-2229-12-132)
Supplement: Additional file 8 — Candidate miRNAs that are derived from transposons or repeats. Candidate miRNAs that were predicted using anchor sRNAs that match annotated transposons or repeats, or have high copy number (>20) in the genome. [file 1471-2229-12-132-S8.xls]

## Sheet: predicted_from_repeat
Additional File 8. Candidate miRNAs that are derived from transposons or repeats
						Normalized Expression Level (TPTM)*
miRNA ID	Family	Mature miRNA matches in miRBase	Mature miRNA	Precursor	sRNA Length	Control	Drought	Cold	Salt	Repeats or copy number in the genome if sRNA does not match any known repeat in the genome
Osa10_5392461_140	miR818	osa-miR818e|osa-miR818d|osa-miR818a|osa-miR818c|osa-miR818b	AAAATCTCTTATATTATGGGACGG	CTATATATTTCACATATTGCCACTCTTATGTGTTGAACAATTGTCAAATACTCCTTTTTGTCCTATAATATGAGGGATTTTGGCTATGCATATAGCCAAAATCTCTTATATTATGGGACGGTTTAGTACTTTCTATTTGT	24	13.1	33.4	5.7	22.5	STOWAWAY15-2_OS
Osa8_24550241_100	miR818	osa-miR818e|osa-miR818d|osa-miR818a|osa-miR818c|osa-miR818b	AAAATCTCTTATATTATGGGACGG	AAAAATACTCTCTCCGTTCCATGATATAAGGGATTTTGGGTAGATTTGGCATATCCTAAAATCTCTTATATTATGGGACGGAGGATGTAGAAAAGTTAGA	24	13.1	33.4	5.7	22.5	STOWAWAY15-2_OS
Osa3_1683921_180	miR812	osa-miR812i|osa-miR812h|osa-miR812j|osa-miR812g	ATAAGACGGATGATTAAAGTTGGA	TTCAAATTTAATCGTCCGTCTTATTTAATTTTTTTTTTGAAAAAAATAATAAAAAAACATAAATCATGTAGTATAAAGTATTATTTATGTTTTATCATCAAATAATAATAAAAATACTAATCATAACAAAAATTCAAATAAGACGGATGATTAAAGTTGGATAAAAAAACTTATGGCTGT	24	11.3	4.8	22.7	2.5	20
Osa1_24649556_120	miR809	Osa12_1142635_100--Osa2_6704223_120--osa-miR809b|osa-miR809f|osa-miR809c|osa-miR809g|osa-miR809d|osa-miR809h|osa-miR809e|osa-miR809a|osa-miR808||Osa2_6704223_120--osa-miR809b|osa-miR809f|osa-miR809c|o	TATGAATGTGGGCAATGCTAGAAA	TTTTTAACATTGCCCACATTCATATAGTTGTTAATGAATCTAGGCACACATATATGTCTAGATTCATTGACATATATATGAATGTGGGCAATGCTAGAAAGTTTTATAATATGAAACGGA	24	153.9	59.7	82.3	92.7	STOWAWAY50_OS
Osa1_9831280_160	miR809	Osa7_18517230_160--Osa6_28991271_100--Osa12_1142635_100--Osa2_6704223_120--osa-miR809b|osa-miR809f|osa-miR809c|osa-miR809g|osa-miR809d|osa-miR809h|osa-miR809e|osa-miR809a|osa-miR808||Osa1_24649556_120	TCTATATGAATGTGGGCAATG	GTCCACATTCATATAGATGCTAATAAATAAATAAATAAATAAATAAATAAATAAATTAATTAATATATATATATATATATATATATATATATATATATATAATGTCTAGATTCATTAAGATCTATATGAATGTGGGCAATGCTAAAAGTCTTATATTGTG	21	26.3	40.6	31.2	30.1	ORSgTEMT01701838
Osa11_22524572_100	miR809	Osa6_28991271_100--Osa12_1142635_100--Osa2_6704223_120--osa-miR809b|osa-miR809f|osa-miR809c|osa-miR809g|osa-miR809d|osa-miR809h|osa-miR809e|osa-miR809a|osa-miR808||Osa1_24649556_120--Osa12_1142635_100	TATATGAATGTGGGCAATGCTAGA	CATTTTTTAGCATTGTCCACATTCATATAGTGTGTGTGTTTAGATTCATTAACGTCTATATGAATGTGGGCAATGCTAGAGAGTATTACATTATTAAACG	24	43.2	16.7	22.7	30.1	STOWAWAY50_OS
Osa12_1142635_100	miR809	Osa2_6704223_120--osa-miR809b|osa-miR809f|osa-miR809c|osa-miR809g|osa-miR809d|osa-miR809h|osa-miR809e|osa-miR809a|osa-miR808	TATGAATGTGGGCAATGCTAGAAA	ATAAGACTTACTAGTATTACCCACATTCATATATATGTATATATGTCTAGCATATATATGAATGTGGGCAATGCTAGAAAATCTTATAATATGAAACAGA	24	153.9	59.7	82.3	92.7	STOWAWAY50_OS
Osa2_12365187_100	miR809	osa-miR809b|osa-miR809f|osa-miR809c|osa-miR809g|osa-miR809d|osa-miR809h|osa-miR809e|osa-miR809a	ATGAATGTGAGAAATGCTAGAATG	AAGTCATTTTAGCATTTCTCACATTCATATTTATGCGAAGATTCATTAGCATAAATATGAATGTGAGAAATGCTAGAATGACATATATCTAGATTCATTA	24	93.8	54.9	110.6	37.6	STOWAWAY1_OS
Osa2_19015337_100	miR809	osa-miR809b|osa-miR809f|osa-miR809c|osa-miR809g|osa-miR809d|osa-miR809h|osa-miR809e|osa-miR809a|osa-miR808	ATGAATGTGGGAAATGCTAGAATG	AAGTCATTCTAGTATTTTACATATTCATATTGATGTCTAAGATTCATTAACATTAATATGAATGTGGGAAATGCTAGAATGATTTATATTGTGTAATGGA	24	152	109.9	147.5	155.3	STOWAWAY1_OS
Osa2_25467985_100	miR809	Osa12_1142635_100--Osa2_6704223_120--osa-miR809b|osa-miR809f|osa-miR809c|osa-miR809g|osa-miR809d|osa-miR809h|osa-miR809e|osa-miR809a|osa-miR808||Osa1_24649556_120--Osa12_1142635_100--Osa2_6704223_120-	ATGAATGTGGGCAATGCTAGAAAG	AAGACTTTCTAGTATTGCCCACATTCATATATATGTTAGTGAATCTAGACATATATATGAATGTGGGCAATGCTAGAAAGTTTAATAATATGAAACGGAG	24	240.2	162.4	88	140.3	STOWAWAY50_OS
Osa2_6014580_120	miR809	Osa1_9831280_160--Osa7_18517230_160--Osa6_28991271_100--Osa12_1142635_100--Osa2_6704223_120--osa-miR809b|osa-miR809f|osa-miR809c|osa-miR809g|osa-miR809d|osa-miR809h|osa-miR809e|osa-miR809a|osa-miR808|	ATCTATATGAATGTGGGCAATGCT	ACTTCCTCCGTTCTGTATTATAAGACCATTACCCACATTTATATATAGATGTTAATGAATCTATACATTTCTAGCACATCTATATGAATGTGGGCAATGCTATAAAGTCTTATAATACGA	24	35.7	66.9	51.1	35.1	ORSgTEMT01701578
Osa2_6704223_120	miR809	osa-miR809b|osa-miR809f|osa-miR809c|osa-miR809g|osa-miR809d|osa-miR809h|osa-miR809e|osa-miR809a|osa-miR808	TATGAATGTGGGAAATGCTAGAAT	CAATTTAACATTTTTTACGTTCATACTGATATTAATGAATCTAGACATATATATTTATCTAGATTTATTAATACCAATATGAATGTGGGAAATGCTAGAATGACCTATATTGTGAAACGG	24	82.6	64.5	39.7	90.2	STOWAWAY1_OS
Osa3_25166931_100	miR809	Osa2_25467985_100--Osa12_1142635_100--Osa2_6704223_120--osa-miR809b|osa-miR809f|osa-miR809c|osa-miR809g|osa-miR809d|osa-miR809h|osa-miR809e|osa-miR809a|osa-miR808||Osa1_24649556_120--Osa12_1142635_100	ATGAATGTGGGCAATGCTAGAAAG	CTTTCTAGTATTACTCACATTCGTATAAATGTTAATGAATCTAGACACAACATTTATATGAATGTGGGCAATGCTAGAAAGTTTTATAATATGAAACGGA	24	240.2	162.4	88	140.3	STOWAWAY50_OS
Osa3_30770167_100	miR809	osa-miR809b|osa-miR809f|osa-miR809c|osa-miR809g|osa-miR809d|osa-miR809h|osa-miR809e|osa-miR809a|osa-miR808	ATGAATGTGGGAAATGCTAGAATG	CATTCTAGCATTTACCACATTCATATTCATGTTCTATCTAGATTCATTAACATGAATATGAATGTGGGAAATGCTAGAATGATTTAGGTGGTGTTTGAAT	24	152	109.9	147.5	155.3	STOWAWAY1_OS
Osa4_10016836_120	miR809	Osa2_6014580_120--Osa1_9831280_160--Osa7_18517230_160--Osa6_28991271_100--Osa12_1142635_100--Osa2_6704223_120--osa-miR809b|osa-miR809f|osa-miR809c|osa-miR809g|osa-miR809d|osa-miR809h|osa-miR809e|osa-m	ATCTATATGAATGTGGGCAATGCT	TAAGTCATTCTAGCCTTACCCATATGCATATAGATGTTAATGAATCTAGATATAGACATATGTTTAGATTCATTACCATCTATATGAATGTGGGCAATGCTAAAATGACTTACATTATGA	24	35.7	66.9	51.1	35.1	ORSgTEMT01701578
Osa4_17836704_120	miR809	Osa2_19015337_100--osa-miR809b|osa-miR809f|osa-miR809c|osa-miR809g|osa-miR809d|osa-miR809h|osa-miR809e|osa-miR809a|osa-miR808||Osa3_30770167_100--osa-miR809b|osa-miR809f|osa-miR809c|osa-miR809g|osa-mi	ATAAATGTGGGAAATGCTAGAATG	AATATAAGTCATTATAGCATTTCCCACATTTATATTTATGTTAATGAATCTAGATAGAGATAGATATCTATCTAGATATAAATGTGGGAAATGCTAGAATGAGTTACAATGTGAAACGAA	24	56.3	47.8	51.1	57.6	ORSgTEMT01701516
Osa4_5331538_120	miR809	Osa12_1142635_100--Osa2_6704223_120--osa-miR809b|osa-miR809f|osa-miR809c|osa-miR809g|osa-miR809d|osa-miR809h|osa-miR809e|osa-miR809a|osa-miR808||Osa1_24649556_120--Osa12_1142635_100--Osa2_6704223_120-	TATGAATGTGGGCAATGCTAGAAA	ACTTTCTAGCATTGCTCATATTCATATAAATGTTAACGAATCTAGACATATGTGTGTCTAGATTCACTAACATCTATATGAATGTGGGCAATGCTAGAAAGACTTACATTGTGAAACGGA	24	153.9	59.7	82.3	92.7	STOWAWAY50_OS
Osa5_18290543_140	miR809	Osa12_1142635_100--Osa2_6704223_120--osa-miR809b|osa-miR809f|osa-miR809c|osa-miR809g|osa-miR809d|osa-miR809h|osa-miR809e|osa-miR809a|osa-miR808||Osa1_24649556_120--Osa12_1142635_100--Osa2_6704223_120-	TATGAATGTGGGCAATGCTAGAAA	AATGTAAAACTTTCTAACGTTGTTCATATTCATATAGATGCTAATGAATTTAGGCATATATACGTGTATAGATTCATTTATATATATATATATATATATGAATGTGGGCAATGCTAGAAAATCTGACGATATGAAACGGA	24	153.9	59.7	82.3	92.7	STOWAWAY50_OS
Osa5_26420255_160	miR809	Osa2_25467985_100--Osa12_1142635_100--Osa2_6704223_120--osa-miR809b|osa-miR809f|osa-miR809c|osa-miR809g|osa-miR809d|osa-miR809h|osa-miR809e|osa-miR809a|osa-miR808||Osa1_24649556_120--Osa12_1142635_100	ATGAATGTGGGCAATGCTAGAAAG	ACTTTCTAGCATTGCACACATTTATATAGATACTATAATATATATATATATATATATATATATATATATATATATATATATATATATATATATATATATATATATATTAGCATTTATATGAATGTGGGCAATGCTAGAAAGTCTTAAATTGTAAAACGGA	24	240.2	162.4	88	140.3	STOWAWAY50_OS
Osa5_28974806_120	miR809	osa-miR809b|osa-miR809f|osa-miR809c|osa-miR809g|osa-miR809d|osa-miR809h|osa-miR809e|osa-miR809a	TGAATGTGGGAAATGCTAGAATGA	GTCATTCTAGCATTTTCCATATTCACATAGTTGTTAATGAATCTAGATAAATACGTCTAGATTCATTAACAACTATATGAATGTGGGAAATGCTAGAATGAATTACATTGTGAAACGGAG	24	31.9	14.3	14.2	27.6	STOWAWAY1_OS
Osa6_10093550_100	miR809	osa-miR809b|osa-miR809f|osa-miR809c|osa-miR809g|osa-miR809d|osa-miR809h|osa-miR809e|osa-miR809a|osa-miR808	ATGAATGTGGGAAATGCTAGAATG	CATTTTAGCATTTCCCACATTCATACTAATGTTAAAGAATCTAGACATATAATTTATATGAATGTGGGAAATGCTAGAATGATTTACATTGTGAAACGGA	24	152	109.9	147.5	155.3	STOWAWAY1_OS
Osa6_26122046_100	miR809	Osa2_6014580_120--Osa1_9831280_160--Osa7_18517230_160--Osa6_28991271_100--Osa12_1142635_100--Osa2_6704223_120--osa-miR809b|osa-miR809f|osa-miR809c|osa-miR809g|osa-miR809d|osa-miR809h|osa-miR809e|osa-m	ATCTATATGAATGTGGGCAATGCT	TTTCTAGCATTGTCCACATTTATATAGATTGATGTTAATGAATCTATACATATAACATCTATATGAATGTGGGCAATGCTAAAAAGTCTTGTAATATAAA	24	35.7	66.9	51.1	35.1	ORSgTEMT01701578
Osa6_26277458_140	miR809	Osa2_25467985_100--Osa12_1142635_100--Osa2_6704223_120--osa-miR809b|osa-miR809f|osa-miR809c|osa-miR809g|osa-miR809d|osa-miR809h|osa-miR809e|osa-miR809a|osa-miR808||Osa1_24649556_120--Osa12_1142635_100	ATGAATGTGGGCAATGCTAGAAAG	TTCGTTTCATATTATAAGACTTTCTAGCAGACTCACATTCATATATATGGTAATGAATCTAAATATATATGTGTGCCTAGATCCATTAATAACTATATGAATGTGGGCAATGCTAGAAAGTTTTATAATATGAAACGGAG	24	240.2	162.4	88	140.3	STOWAWAY50_OS
Osa6_28991271_100	miR809	Osa12_1142635_100--Osa2_6704223_120--osa-miR809b|osa-miR809f|osa-miR809c|osa-miR809g|osa-miR809d|osa-miR809h|osa-miR809e|osa-miR809a|osa-miR808||Osa1_24649556_120--Osa12_1142635_100--Osa2_6704223_120-	TATATGAATGTGGGCAATGCTAGA	CCACATTCATATAGATGCTCATTTCTAGCGTTGCCCACATTCATATAGATGAGCATCTATATGAATGTGGGCAATGCTAGAAACTCTTACATTGTGAAAC	24	43.2	16.7	22.7	30.1	STOWAWAY50_OS
Osa6_9322544_140	miR809	Osa2_25467985_100--Osa12_1142635_100--Osa2_6704223_120--osa-miR809b|osa-miR809f|osa-miR809c|osa-miR809g|osa-miR809d|osa-miR809h|osa-miR809e|osa-miR809a|osa-miR808||Osa1_24649556_120--Osa12_1142635_100	ATGAATGTGGGCAATGCTAGAAAG	TATTATAAAACTTTTTAGCATTACCCATACATTCATATATATATGTTAATAAATCTAGATATATATGTATGCCTAGATTTATTAACATCTATATGAATGAATGTGGGCAATGCTAGAAAGTTTTATAACCTGAAATGGAG	24	240.2	162.4	88	140.3	STOWAWAY50_OS
Osa7_18517230_160	miR809	Osa6_28991271_100--Osa12_1142635_100--Osa2_6704223_120--osa-miR809b|osa-miR809f|osa-miR809c|osa-miR809g|osa-miR809d|osa-miR809h|osa-miR809e|osa-miR809a|osa-miR808||Osa1_24649556_120--Osa12_1142635_100	TATATATGAATGTGGGCAATGCTA	AGCATTGCCAACATTCATATAAATGTTAATGAATCTAAGCACGCACGCGCGCGCATATATATATATATATATATATATATATATATATATATATATATATATATATATATATATATATATATATGAATGTGGGCAATGCTAAAAAGTCTTATAATATTAA	24	7.5	9.6	5.7	5	STOWAWAY50_OS
Osa7_28749269_120	miR809	Osa2_25467985_100--Osa12_1142635_100--Osa2_6704223_120--osa-miR809b|osa-miR809f|osa-miR809c|osa-miR809g|osa-miR809d|osa-miR809h|osa-miR809e|osa-miR809a|osa-miR808||Osa1_24649556_120--Osa12_1142635_100	TGAATGTGGGCAATGCTAGAAAGT	ATTATAAGATTTTTTATCATTACCCATATTTATATATATGTTAATAGATTCATTAACATATATATATATATATATATGAATGTGGGCAATGCTAGAAAGTCTTATGATATGAAATAGAGG	24	31.9	9.6	14.2	20	STOWAWAY50_OS
Osa8_12424011_120	miR809	Osa12_1142635_100--Osa2_6704223_120--osa-miR809b|osa-miR809f|osa-miR809c|osa-miR809g|osa-miR809d|osa-miR809h|osa-miR809e|osa-miR809a|osa-miR808||Osa1_24649556_120--Osa12_1142635_100--Osa2_6704223_120-	TATGAATGTGGGCAATGCTAGAAA	TTTTCTAGCATTGTTCATATTTATATATATGTCAATGAATTTAAACATGTATATGTGTCTAGATTTATTGACATCTATATGAATGTGGGCAATGCTAGAAAGTTTTATAATATGAAACGG	24	153.9	59.7	82.3	92.7	STOWAWAY50_OS
Osa8_18298342_140	miR809	Osa2_25467985_100--Osa12_1142635_100--Osa2_6704223_120--osa-miR809b|osa-miR809f|osa-miR809c|osa-miR809g|osa-miR809d|osa-miR809h|osa-miR809e|osa-miR809a|osa-miR808||Osa1_24649556_120--Osa12_1142635_100	ATGAATGTGGGCAATGCTAGAAAG	ATTGTAAGACTTTATAGCATTGCTCACATTCATTTATAAGTTAATGAATCTAGACACACATATATATATATATATGCTTAGATTCATTAACATTATATGAATGTGGGCAATGCTAGAAAGTCTGTGAAACGGAGGAAGTA	24	240.2	162.4	88	140.3	STOWAWAY50_OS
Osa9_1068441_120	miR809	Osa2_25467985_100--Osa12_1142635_100--Osa2_6704223_120--osa-miR809b|osa-miR809f|osa-miR809c|osa-miR809g|osa-miR809d|osa-miR809h|osa-miR809e|osa-miR809a|osa-miR808||Osa1_24649556_120--Osa12_1142635_100	ATGAATGTGGGCAATGCTAGAAAG	TTCTAGCATTGTCCACATACATATAGATATTAATGAATCTAAACACACACATATGTCTAGATTCATTAATATCTAAATGAATGTGGGCAATGCTAGAAAGTCTAACATTGTGAAACGGAG	24	240.2	162.4	88	140.3	STOWAWAY50_OS
Osa9_11652581_120	miR809	Osa12_1142635_100--Osa2_6704223_120--osa-miR809b|osa-miR809f|osa-miR809c|osa-miR809g|osa-miR809d|osa-miR809h|osa-miR809e|osa-miR809a|osa-miR808||Osa1_24649556_120--Osa12_1142635_100--Osa2_6704223_120-	TATGAATGTGGGCAATGCTAGAAA	CGTTTCAGGTTGTAAGACTTCCTAGCACTGCCCATATTCATATAGATATTAATGAATCTAGACATACATACATATATATGAATGTGGGCAATGCTAGAAAATCATATAATATGAAACGGA	24	153.9	59.7	82.3	92.7	STOWAWAY50_OS
Osa1_832909_100	miR531	osa-miR531b|osa-miR531	CTCGCCGGGGCTGCGTGCCG	GGTGGCGCCGCCGAGCCTTGCTCGCCGGGGCTGCGTGCCGCCATAGCTGGTGCGCATCCCCGTCGAGCGTTGCTCGACGGTGCCCTAAGCACCCGCCGGT	20	73.2	52.6	31.2	57.6	SC-1_I
Osa11_26459059_100	miR531	osa-miR531b|osa-miR531	CTCGCCGGGGCTGCGTGCCG	ATGGCGCCGCCGAGCCTTGCTCGCCGGGGCTGCGTGCCGCCATAGCTGGCGCGCATCCCCGTCGAGCGTTGCTCGACGGTGCCCTAAGCACCCGCCGGTC	20	73.2	52.6	31.2	57.6	SC-1_I
Osa2_18425910_100	miR531	osa-miR531b|osa-miR531	CTCGCCGGGGCTGCGTGCCG	ATGGCGCCGCCGAGCCTTGCTCGCCGGGGCTGCGTGCCGCCATATCCGGCGCGCATCCCCGTCGAGCGTTGCTCGACGGTGCCCTAAGTAGCCGGTCGCT	20	73.2	52.6	31.2	57.6	SC-1_I
Osa5_8564780_100	miR531	osa-miR531b|osa-miR531	CTCGCCGGGGCTGCGTGCCG	GATGGTGCCACCGAGCCTTGCTCGCCGGGGCTGCGTGCCGCCATAGCTGGCGCGCATCCCCGTTGAGCGTTGCTCGACGGTGCCCTAATGTACCCGCCGG	20	73.2	52.6	31.2	57.6	SC-1_I
Osa8_1219343_100	miR531	osa-miR531b|osa-miR531	CTCGCCGGGGCTGCGTGCCG	GATGGCGCCGCCGAGCCTTGCTCGCCGGGGCTGCGTGCCGCCATAGCTGGCGCGCATCCCCGTCGAGCGTTGCTCGACGGTGCCCTAAGCACCCGCCGGT	20	73.2	52.6	31.2	57.6	SC-1_I
Osa8_18423995_100	miR531	osa-miR531b|osa-miR531	CTCGCCGGGGCTGCGTGCCG	ATGGCGCCGCCGAGCCTTGCTCGCCGGGGCTGCGTGCCGCCATAGCTGGCGCGCATCCCCGTTGAGCGTTGCTCGACGGTGCCCTAAGCACCCTCCGGTC	20	73.2	52.6	31.2	57.6	SC-1_I
Osa4_15711055_120	miR529	osa-miR529b	AGAAGAGAGAGAGTACAGCTT	TATCGTGAAGGCTAAATGGAGAAGAGAGAGAGTACAGCTTTGGGCGGTTTAGTTGTTAGATGGTGGAAGTACTTGCGACGCCTACTACCCTTTTCACCAAGGCTGTACGCTCCCTCTTCT	21	52.6	40.6	62.4	55.1	ORSgTETNOOT00596
Osa4_20464843_180	miR439	osa-miR439d|osa-miR439h|osa-miR439e|osa-miR439i|osa-miR439f|osa-miR439j|osa-miR439g|osa-miR439b|osa-miR439a|osa-miR439c	CTGTCGAACTGTGGTTGTTCGA	TCACCTCCTCCTAATTTTTTTTTAGAAATAATATTATTTTAATGGAAAATTGTAAAAGTAGAAGCTGATCGGCTGCCCTGTCAAATATCCACAGTTTGACAGGGGGATATATCAAACAACCATAATTCGACAGGGTATCTGTCGAACTGTGGTTGTTCGACAGGGCATAAAAAATACCCT	22	11.3	9.6	22.7	25	20
Osa5_26973661_100	miR439	osa-miR439d|osa-miR439h|osa-miR439e|osa-miR439i|osa-miR439f|osa-miR439j|osa-miR439g|osa-miR439b|osa-miR439a|osa-miR439c	CTGTCGAACTGTGGTTGTTCGA	AGGGTACATATCGAACAACTGTAGTTTGACATGGTATTTTTTATCCCCTGTCGATACCCTGTCGAACTGTGGTTGTTCGATATGGGATAAAACATAATAA	22	11.3	9.6	22.7	25	20
Osa6_12981646_140	miR1884	osa-miR1884b	AATGTATGACGCTGTTGACTTTTA	GTTTAAAAAAGTCAACGGCATCAAATATTTAAGGATGGAGGAAGTATATATTAACAGTGAAACGAATCTGGCTAGCTACACAGTACTCCATATTTTAATGTATGACGCTGTTGACTTTTATAGACGTTTGACTATTCGTT	24	242.1	93.2	141.9	217.9	ORSgTEMT01600536
Osa3_30507945_140	miR1867	osa-miR1867	TTTTTTTTCTAGGACAGAGGGAGT	GTGCAATTTACACATTTACTCCCTCTATCCCAGAAAAAAACAATTCCTAGCTTTGCATTTGGATAAACAATTGTTCAGATTTAAAGTTAGGAATTGTTTTTTTTCTAGGACAGAGGGAGTAGATGTGTAATTTGTGCATC	24	336	195.9	150.4	323.1	ORSgTEMT01400001
Osa4_30527213_120	miR169	gma-miR169d|mtr-miR169g|sbi-miR169k|vvi-miR169s|mtr-miR169m|ptc-miR169e|mtr-miR169l|zma-miR169p|ptc-miR169h|zma-miR169c|rco-miR169a|vvi-miR169k|rco-miR169b|vvi-miR169m|mtr-miR169d|vvi-miR169p|sbi-miR1	AGCCAAGGATGACTTGCCGGC	TGAGGAGGAGAACGGGATGCAGCCAAGGATGACTTGCCGGCTCCTGGTATTGGGGGAATCTCAGCTTTGCTGAAGCGCCTTGGAGTTAGCCGGCAAGTCTGTCCTTGGCTACACCTAGCT	21	153.9	224.5	215.6	155.3	EnSpm-16_OS
Osa6_27294907_140	miR169	mtr-miR169g|sbi-miR169k|ptc-miR169e|vvi-miR169s|mtr-miR169m|vvi-miR169n|mtr-miR169l|zma-miR169p|ptc-miR169h|zma-miR169c|rco-miR169a|vvi-miR169k|rco-miR169b|vvi-miR169m|mtr-miR169d|vvi-miR169p|sbi-miR1	AGCCAAGGATGACTTGCCGG	TGAGATAGAGAACGGAATGCAGCCAAGGATGACTTGCCGGTACGTGTATGCATGTTTCAAGGTACTATATGTGCCCCCAACTGTTTTAGATCCATGCTGACATTTTCCGGCAAGTTGTCCTTGGCTACGTCTTGTTCTTT	20	50.7	66.9	48.2	40.1	ENSPM4_OS
Osa3_764713_140	miR166*	zma-miR166b*|zma-miR166d*	GGAATGTTGTCTGGTTCAAGG	GAAGCTATTGTTTCTGGGTGGAATGTTGTCTGGTTCAAGGCCCCTTAGGATGTGTGATTTTTGATGGTTTATGCATTCATCTTGATGCGAACATCTATCTCGGATCTTTGGGTTCTCGAACCAGGCTTCATTCCCCTCAG	21	150.1	45.4	141.9	90.2	MuDR-5_OS
Osa10_14412051_100	miR166	csi-miR166a|ctr-miR166|ath-miR166a|ath-miR166b|bna-miR166b|bna-miR166c|ath-miR166d|bna-miR166d|ath-miR166e|rco-miR166b|ath-miR166f|aly-miR166g|osa-miR166a|ptc-miR166a|osa-miR166b|ptc-miR166b|osa-miR16	TCGGACCAGGCTTCATTCCCC	TTGAGAGGAATGTCGTCTGGCCTGAGATCGTACCACAGTGGTGGGTACACGTGGACGGTCTCGGACCAGGCTTCATTCCCCTCAACAACTCGTCGGAGTA	21	8984.4	8835.8	14568.7	4308.4	LINE1-7_OS
Osa10_19915643_140	miR166	csi-miR166a|ctr-miR166|ath-miR166a|ath-miR166b|bna-miR166b|bna-miR166c|ath-miR166d|bna-miR166d|ath-miR166e|rco-miR166b|ath-miR166f|aly-miR166g|osa-miR166a|ptc-miR166a|osa-miR166b|ptc-miR166b|osa-miR16	TCGGACCAGGCTTCATTCCCC	TGCTTCTGAGTGGAATGTTGTCTGGTTCAAGGTCTCATGCACCTTGCGGTTTTGAGGATGATTTGTGCAAGGTTTTTCATTCCTCTCATCCGTGGGATCTCGGACCAGGCTTCATTCCCCTCAGAGATAGCTTCAAAACA	21	8984.4	8835.8	14568.7	4308.4	LINE1-7_OS
Osa12_18300815_140	miR166	crt-miR166b|csi-miR166a|crt-miR166a|csi-miR166b|ctr-miR166|ath-miR166b|osa-miR166g|ath-miR166a|osa-miR166h|rco-miR166b|ath-miR166f|aly-miR166g|osa-miR166a|ptc-miR166a|osa-miR166b|ptc-miR166b|osa-miR16	TCTCGGACCAGGCTTCATTCC	GAATGGAGGCTGATCCAAGATCATTGCTTGGTGCAAAATACTAGGGCATTGTTGTAAGTGCCATTAGTTCTTTTTTGTTTCCGAGTTTGTTATCGAGGATCTCGGACCAGGCTTCATTCCTCACACCGTGCTTCCCGTTG	21	86.3	95.5	116.3	32.6	LINE1-7_OS
Osa2_26124200_120	miR166	csi-miR166a|ctr-miR166|ath-miR166a|ath-miR166b|bna-miR166b|bna-miR166c|ath-miR166d|bna-miR166d|ath-miR166e|rco-miR166b|ath-miR166f|aly-miR166g|osa-miR166a|ptc-miR166a|osa-miR166b|ptc-miR166b|osa-miR16	TCGGACCAGGCTTCATTCCCC	ACTTTGAGGGGAATGTTGTCTGGCTCGAGGTGCATGGAGAAACCTCTGATCGATCAGGTTTGATCTGTAGAGACTGATCTCGGACCAGGCTTCATTCCCCTCAAGTAAAGCTCCCATATT	21	8984.4	8835.8	14568.7	4308.4	LINE1-7_OS
Osa3_3486794_120	miR166	csi-miR166a|ctr-miR166|ath-miR166a|ath-miR166b|bna-miR166b|bna-miR166c|ath-miR166d|bna-miR166d|ath-miR166e|rco-miR166b|ath-miR166f|aly-miR166g|osa-miR166a|ptc-miR166a|osa-miR166b|ptc-miR166b|osa-miR16	TCGGACCAGGCTTCATTCCCC	GGAATGTTGTCTGGTCCGAGACCTAACACCGGGCGGAATGGCGGATTCAGCTGCAGCTAAGCAAGCTAGGTGGGGGGTTTCGGACCAGGCTTCATTCCCCCCAACTCAACTGTTTAGTTC	21	8984.4	8835.8	14568.7	4308.4	LINE1-7_OS
Osa6_30326084_200	miR166	csi-miR166a|ctr-miR166|ath-miR166a|ath-miR166b|bna-miR166b|bna-miR166c|ath-miR166d|bna-miR166d|ath-miR166e|rco-miR166b|ath-miR166f|aly-miR166g|osa-miR166a|ptc-miR166a|osa-miR166b|ptc-miR166b|osa-miR16	TCGGACCAGGCTTCATTCCCC	TTTTCATTTTGAGGGGAATGTTGTCTGGCTCGGGGCTACTTTTAATTTCTCTCTCTTTTGATATCTTCTTTTCTCGATCTCCTAGCTTGATCTTTTGATCTCTCAAATCGATCTTAAGAAAAAGATCAGTCAAAGAGATGAGAGTAGATGTCTGTAGATCTCGGACCAGGCTTCATTCCCCCCAAACAGAAGGGCTCCCA	21	8984.4	8835.8	14568.7	4308.4	LINE1-7_OS
Osa9_16950822_120	miR166	osa-miR166l|sbi-miR166g|sbi-miR166e|zma-miR166n|osa-miR166k|zma-miR166k|zma-miR166j	TCGGACCAGGCTTCAATCCCT	TAAGGGGATTGTTGTCTGGTTCAAGGTCTCCACATTGTGCAAAATGTTCATTCATGGAGGCACAGGATGCTTGGTGATCTCGGACCAGGCTTCAATCCCTTTAACCAGCATCTGCACAAT	21	2199.6	2262.1	2635.7	1209.9	LINE1-7_OS
Osa2_3511564_120	miR160*	zma-miR160b*|zma-miR160g*	GCGTGCAAGGAGCCAAGCATG	AGAAGCTGTGTAGTGTGTGCCTGGCTCCCTGTATGCCACACATGTAGACCAACCCATGGTGTCTGGTTGCCTACTGGGTGGCGTGCAAGGAGCCAAGCATGCATGCCTGCCTGCATATGG	21	50.7	19.1	28.4	10	TEMPINDAS
Osa6_28080034_120	miR160*	zma-miR160b*|zma-miR160g*	GCGTGCAAGGAGCCAAGCATG	GATCGGCTTGAGAGCGTGCCTGGCTCCCTGTATGCCACTCATGTAGCCCAATCCATGGTGTGTTTGGATGCTGTGGGTGGCGTGCAAGGAGCCAAGCATGCGTGCCATGATCTCTCTTTC	21	50.7	19.1	28.4	10	TEMPINDAS
Osa11_27486691_260	miR1436	hvu-miR1436|osa-miR1436	CTTATATTATGGGACGGAGGGAGT	AGACCTACTACTCCCTCTGACCCAAAATATAACAATTTTTAGACCTTTAGGTTTATTCCAAAATATAATAACTTCTTCACCAATATTCTCTGATCAACCAATCACAAGTCCTCCACCATTCAATTCTTTCATCTACCTCTACTTCTCATCCAATCATAACCTTCTCCCATTTAATTTTACATACTTTCATAATACCCGTGTCTAACTCCAAAAATTCTTATATTATGGGACGGAGGGAGTACCATATACGAGGCTCATCA	24	16.9	2.4	0	22.5	TREP220
Osa11_7935359_240	miR1436	hvu-miR1436|osa-miR1436	CTTATATTATGGGACGGAGGGAGT	CCCTTTGATTCAAAGGGGCCCTTATATTATGGGACGGAGGGAGTAAAACAGATAGCATATAAAGTACTATTAGTTCCAATTGCAGGAGTAGGGACTATTGGGGGGCCCTACTCGTCGTCCTCCACTTGTAAGCATGGCATGGGGTTGCCCCCCACAAGTTGGTCCTTGATGCATTGCATCCAGCCCCCCTTCCCCTCTCTTGTGTTCTTCCTCCACCTCCCATGATTTGAAGCCAAGCCA	24	16.9	2.4	0	22.5	TREP220
Osa2_11417681_100	miR1436	hvu-miR1436|osa-miR1436	CTTATATTATGGGACGGAGGGAGT	CAAATTCATTATTACTTTCTCCGTCCCATAATATAAGTTATTTTGGGTCCAAAATAACTTATATTATGGGACGGAGGGAGTACCAGAGGAATACCGTGTT	24	16.9	2.4	0	22.5	TREP220
Osa2_33161608_100	miR1436	Osa11_27486691_260--hvu-miR1436|osa-miR1436||Osa11_7935359_240--hvu-miR1436|osa-miR1436||Osa2_11417681_100--hvu-miR1436|osa-miR1436||Osa3_6718218_100--hvu-miR1436|osa-miR1436||Osa8_420733_220--hvu-miR	CCCTTATATTATGGGACGGAGGGA	TTAGCTCTGTCCCATAATATAAGGGATTGTGGCTACGCATTTGCATAGACAAAAGCCCCTTATATTATGGGACGGAGGGAGTAGCTGATAATGCAGTGCC	24	26.3	11.9	19.9	30.1	STOWAWAY15-2_OS
Osa3_27266021_180	miR1436	hvu-miR1436|osa-miR1436	GCTATATTATGGGACGGAGGGAGT	ACGGTTAATATGATTCTCTCTCCATCCCAAAATATAGCAACTTGATACTACGATTAGACACCACCTATATTACAAATCTGGACAAGATGTCTATCCAAATTCATAGTACTAGGTGGTATCTATCGTATTACTTGATTGCTATATTATGGGACGGAGGGAGTATGTCAGTTCTTATCACTC	24	5.6	0	5.7	15	TREP220
Osa3_6718218_100	miR1436	hvu-miR1436|osa-miR1436	CTTATATTATGGGACGGAGGGAGT	AATTCACTATCCTGAATTGTACTACTTCCGCCCCGTAATATAAGGGATTTTGGAGACTTATATTATGGGACGGAGGGAGTATTATATTAGGCAATTTTGT	24	16.9	2.4	0	22.5	TREP220
Osa8_420733_220	miR1436	hvu-miR1436|osa-miR1436	CTTATATTATGGGACGGAGGGAGT	CATTATGAATTACTCCCTCCATCCATAATATGAGGGATTATGCCATTTTTTTTGTAAAAATTAAGAAAGTAGTGGTAGATGAAATAATAAAATAGTATAAAAGTTGGTAGGTGGAGAATAAAATACTATCTTGGAAACCTAAAATCTCTTTTCAGAACAATTTACAGATGAAAATACCTTATATTATGGGACGGAGGGAGTAAGTTGTTACAGTACCACT	24	16.9	2.4	0	22.5	TREP220
Osa9_3237391_120	miR1436	hvu-miR1436|osa-miR1436	CTTATATTATGGGACGGAGGGAGT	GGTAGCACAACGTATGTACTCCTTTCGTCCCATAATATTAGGGATTTATTTTTTCTTGCAAGAAAAACTTAAAATCCTTATATTATGGGACGGAGGGAGTATAACTTTGTGCACTCGGTT	24	16.9	2.4	0	22.5	TREP220
Osa9_8317171_260	140	140	TTCATATTATAAGACGTTTTGACT	GTGTATGTATTCCCTAAGTTTCATATTATAAGACGTTTTGACTTTTCCAAATATCAAATTTCATTGAGTTTGATAAAATTTATAGAGAAATGTAGTAACCTTTTCAACACAAAATGAACATACTATCAAAATATAATCAGTCTTATATTTAATAAAACTGATTTGGTGTTATAAATGTTGCTGCATTTTCTATAAACTTAATCAAACATAAAGAGGTTTGACTTAGAAAACAATCAAAACGTCTTATAGTATGAAACAGA	24	11.3	2.4	28.4	15	STOWAWAY41_OS
Osa9_7774385_180	139	139	ACGTCTTATAACCTGAAACGGAGG	TTAACTTTGATAAAAGTTAAACGTCTTATAACCTGAAACGGAGGGAGGGAGTACCTAACAAGTTACAACGACTGAAACGGAGGGAGTACCTAATAAGTTACAACGACTGATGGAACATGAACTAACTAATTTCATCATAAAATATATAACTATTCCCTCTGTTTCATATTATAACACGTC	24	13.1	4.8	11.3	5	ORSgTEMT01701838
Osa9_7348856_240	138	138	TCTTTGTGGGATGGAGGGAGT	CCTCCGTCCCACAAAGACTTTATTTCTAGCATTCAAAATTTGTCCCACAAAGACTTCATTTCTATATGTTGCAGCCAATCAAGCTAATGCACGCACATTTAATTGGAGCCTAGGAAATACAACCAAGAGTATTAATGAGGGGTACCATAGACATTTTTTCTCCCTACTACTAATTTGTCTGAAAATCGCTAGAAATGATGTCTTTGTGGGATGGAGGGAGTAGTTATTAGTGAATGGTGA	21	5.6	11.9	0	15	20
Osa9_20200276_260	137	137	TTATTTTACACCATTAGATTAGAT	ACGTTGTTAAACTAAATTTATATTATAAATATGAAATATCCCATCAATGATCTTTATTCGTTCTATCTTAACATACGAGGCTGATATATATAATAATTAATGCTATGATTTTTTTTTATTTCACATCATATTTTAGGGTGTCAAATATCACTTAACAAATATACAACGCTAATTTAAATCTACATTTGTAAAATGAAAACAACACAATTTGGTTGTTTTATTTTACACCATTAGATTAGATTTATTATTTAAAATAATAC	24	16.9	4.8	5.7	7.5	20
Osa9_17102750_180	136	136	ACATTTGAAGTATTAAACGTAGA	TCTATGCTTAATACTTCGAATGTATGTTCGTATACTTAAAAAAAATTGGCACACGAACTAAACACGGCCAAGAGTGAGGCTGTGTCTAGATCCAGGGATTGAAAAATTTTGTTGTGTCACATCGAATATACGAATACACATTTGAAGTATTAAACGTAGAGTAATAACAAAACAAATTAC	23	9.4	9.6	31.2	15	ORSgTEMT00101359
Osa9_11987104_100	135	135	AAGCATTTTTAGCTATGAATCTGG	TACCCTCCATCCCCAAATTTAAGCATTTTTAGCTATGAATCTGGACATGTGCTTGTCTAGATTCATAGCCGGAAGTTGTTATATTTGGGACGGAGGTAGT	24	15	19.1	14.2	17.5	STOWAWAY23_OS
Osa8_5636704_220	134	134	AATTTTCAGTGGCATATAAGGGAT	GTCTACATTATTTGGTTGGGATAATCCCTTATATGTCATTGAAAATTAGTCTGATCCCTTATATATCAGAAAATACGTCTTTTTTACTTTAAAGTTAATGGTCAACACACAGTCATCTGACGAGAGTGGCATGAGAGGATGTGTAAGTTTGGACCTATGACATATAAGGGAAGAGCCAATTTTCAGTGGCATATAAGGGATTAGACTAATTTTCAGTGGC	24	16.9	35.8	36.9	25	MUDRN5_OS
Osa8_26015214_180	133	133	ATAAGACGGACAGTCAAAGTTGGA	TTTCGTGTCCAACGTTTGACCGTCTGTCTTATTTAAAAAAGATATAAAATAAATTAAAAAGACAAGTCACGCACAAAGCATTAATCATGCTTTATCATCTAACAACAATAAAAATATGAATTATTAAAAAAAATTATATAAGACGGACAGTCAAAGTTGGACATGGAAACCCAGGGTTTA	24	433.5	269.9	263.9	182.9	ORSgTEMT01400020
Osa8_2384196_100	132	132	TAGCTACATTTTGGGACGGAG	GTTTATAGTCTTACACTCCCTCCATCCCAAAACGTAGCGTCCAGATTTATAGCCGGAAATAGCTACATTTTGGGACGGAGGGAGGAGTTGATAATATGAA	21	3.8	4.8	11.3	12.5	STOWAWAY23_OS
Osa8_22372168_240	131	131	ATACCCGGTTTTGCGGTTGAGGGA	AATCACCTCTCTCAATCGTAAAACTGGTTAAAACGCCTCCCCATCTTCGAAAACTGGTGTAAATCGACTCAGTCAGTGGTTTGGAATTAAAGCGGTTTCTACTGGTAGGTTTGTAAATTGCTACATCAACATAAACATGTTCTCAAACGACTAAAGGAGTCGATTTATACCGATTTTCGAAGATGGGGGAGATGTTATACCCGGTTTTGCGGTTGAGGGAGACGATTCAATCAGAAGCGG	24	16.9	14.3	22.7	27.6	ORSiTETNOOT00116
Osa8_20284690_160	130	130	AAGAATATTTGAGATGTTGTAGAT	GATTCACATGAGTACGAGTTAAGAATATTTGAGATGTTGTAGATCTCTAGCCATTTTGTCAAGTCTCCTGAATGTGTAACACATTTAGTCGCCGCCTTCGAGTTGTTTGACGGGCACATCTCAGGCTGAGGCCTCACAATGTCTCAAATATTCTTCTCTA	24	180.2	145.7	170.2	263	21
Osa8_19542361_120	129	129	ATTAATTAGGCTTAATAAATTCGT	TGCAAGACGAATTTTTTGAGCCTAATTATGCCATGGTTTGACAATGTGGTGCTACATTAAACAATTGCTAATGATAGATTAATTAGGCTTAATAAATTCGTCTGTAATTTGTTTTTTTAT	24	22.5	16.7	17	25	OLO24C
Osa8_18736370_140	128	128	TGGGATACTGATGTCGAGGTCGAG	CGGACCAGACGGGATCTCGACCTGGACATCCATATCCCACTAGAACTTGCTACCGTTGCCACTATCTTATGGTAGTGACATTGATAGCAAGTTCGAGTGGGATACTGATGTCGAGGTCGAGTTTTCGGCTGCTCCGGCCT	24	300.3	126.6	59.6	137.8	ENSPM2_OS
Osa8_10889192_120	127	127	AAATTTTGTGAACAATGTTACTAT	TGACAAAGTGATGGTAACATTTTTCACAAAATTTACATCTCTCTCTTATAGCTTATAAAACCAAATGAGAGATACGTAAATTTTGTGAACAATGTTACTATAACTTTGTCGGATGAAGAA	24	16.9	43	34	47.6	24
Osa7_2714397_220	126	126	AATTTAGAGTATTAAATATAGACT	CATCAAATATTTAGATACTAATTTAGAGTATTAAATATAGACTAATTATAAAACTAATTATACGGATGAAGGCTAATTTGCAAGTCAATGATTAGCACATATTTACTGTAGCAATACATTATCAAATCATGTATTAATTAGATTTAATAGATTCGTCTCATAAATTACTCTCCATCTATATAATTAGTATTGTAATTAATCTATATTTAATAGTTTAAAT	24	90.1	78.8	130.5	120.2	NDNA1TNA_OS
Osa7_26296333_220	125	125	AATTTTGGCGTGAACTAAACACAC	CAATTTCAACCAAACTTATAATTTTGGCGTGAACTAAACACACCCTAAATAACTTTGCGCTAGCAGATTGTCTGAACTGTGCCCATCGTTGAGATGACTGAACCAGCAATGTTACAGAATCCAGCTGTTTACAAGTCGAGGATCCAAACAAATTTGTTCAAAAATAACTGGTCCCTTCAAACCTATATTAACTTTGCGTTTAGTTAAACGTCTAAATTCA	24	16.9	2.4	28.4	7.5	ORSgTEMT00501123
Osa7_25698351_260	124	124	GGAGCTGAAACTGTTTGGCTGAGC	AACAACTGCAGTTAAGGCTGAGTTCAAGTAGGAGCACACATCTTGCTCCGCGTCTTCTAGAGCTAGCCAAACAGTTTTAGTTTCACCTAAAATAGCAGTGTAGTTGGATAGAACGTTGTTATAAAATAAATTAGTGAGGTGGAGCTGGGTTTAGGTCCACCCCTATAGTTCAATTTTTTTGAGAGAGCTCAATCCAGCTCCACTCCCATTTTAAGTGGAGCTGAAACTGTTTGGCTGAGCTTCAGCTCTAGCTCCAGAAG	24	122	109.9	105	42.6	ORSgTEMT02400140
Osa7_22395815_120	123	123	CTCGTCCTAGGTGAAACAGCC	ATGACATGGTTGTTCCATCTAGGATGAGGACGTAGCATCCTATTAATTTCGTGTGATAGCTGATAATAGGATGCCATGACCTCGTCCTAGGTGAAACAGCCACGTCATCTCGTGAGTGAA	21	18.8	19.1	45.4	15	ORSgTEMT04200056
Osa7_2202436_260	122	122	AAATTTATGTGTGTAGAAAAGTTT	TTTTTAAGCAATTTATATATATAAAGTTTTTACGAAACACACCGTTAAGCAGTTTAAAAAAATACCAATAAAAATTGAAATAAAATATATATCTTAATTTTTTTAGGGTGCATATGCGTGCGAGTTGCGACGGTGTACATGTGAGCTTGGGGTGTGTTTAGTTTAAAAATAAGTTAAAGTTTGAAGAAAGTTAGGAGTTTGAAAAAAAAAAGTTAAAAATTTATGTGTGTAGAAAAGTTTTTATTGTAATATAATGTGAT	24	15	7.2	5.7	2.5	ORSgTEMT00500877
Osa7_20447337_120	121	121	AATTGTGTTTGGATTGAAGCCAAA	GGCTGATCTTGGCAAGACAAAATTGTGTTTGGATTGAAGCCAAAATTAAATACCGAGGTTAACTATTGAAATGGCCTATTTCCTAAGCTTGTCAAAATTTGGCTTCAATCCAAATACGCA	24	0	4.8	11.3	17.5	ORSgTETNOOT00971
Osa7_17388008_280	120	120	TGCCACGTAGGCAAGACCACGGTT	ATTCAAAACATCGTTTGACCATGGTCTTATCTACGTGGCACGCCATGTGGACGATGATATGGCGTTTTTTTCCTTTTCCCTTTTCTTTTTCCTCCTATTCTTTTATCTTCTTCCTCTACTAGTGCCACCTCGAGCTCTCCCACGTCGAAGAGGCCGAAGAAGACAGAAATGAAAGAGGAAGAAGGGAGAAAAAAAGAAATAATAATAAAAATGTGCTATGTCGTTGTTTACATGTCATGCCACGTAGGCAAGACCACGGTTAAATGAGACTTTAGACCGG	24	5.6	11.9	2.8	2.5	CLOUD-7
Osa6_28149800_240	119	119	TATTATAAGACGTTTTGACTTTTT	TATATAATTATCCGTTTTATATTATAAGACGTTTTGACTTTTTTTTTTCCTATTTAAACCTTTTAGTTTAATTAAATTTATAGAAAGATAAAGCAATATTTTCAACACAAAAGAAACATATTATCAAAATTTATTAAATATTAGTTTTAATGAATCTAATTTTATATTGTAGATTTTAATTTTTTTCATAAACTTGATCAAATTTAAAAAGTTTGAAAAAAATCAAAGCGAATTATAATA	24	41.3	33.4	25.5	62.6	STOWAWAY41_OS
Osa6_26769344_160	118	118	TTTTTATTTTTTTCTCCCTTCT	GAACGATGACATGTAATTTTTTTTTATTTTTTTCTCCCTTCTTCTTTTTTCACCGCCACGACGACCCCTCCTCTCGTGCCGCCTCTCACCACCGAGAAAAAAGAAGGAAGAAAGAAAAAAAGAAGGAAGAAGGAAGAACAAAATAAAAAAAAATTCCATG	22	13.1	14.3	2.8	22.5	CLOUD-7
Osa6_4785311_160	118	118	TTTTTATTTTTTTCTCCCTTCT	TGGATGATGACATAGAATTTTTTTTATTTTTTTCTCCCTTCTTTTTTTCTCTTTCTTCCTTGTCGAAAAGGCGAAAATGCCTTGTACACGTCATTGTCTTTTCATAAAAGAGAAAAAAAAGAAGGAAGGAGGGAGAAAAAAATAAAAAAATTCCATGTCA	22	13.1	14.3	2.8	22.5	CLOUD-7
Osa6_19797173_240	117	117	AAAAGGACCAAATTGTGAAAAATC	CGCACCCTGGATTTTTCACAATTTGGTCCGTTTTCAAAAACTTATTTCATAAATAGACCCCTAGAAAAACTTAACCCATAAATGATCCTTTTTGGGTGCCAGAGTCGCTGGCGCCGCCCTCCTGCCACCATGGCGGCCAGAAACTGACGTCGCAGGGGGATAAGTTTTTCCAGAGGTATATTTGTAATAAGTTTTTGAAAAGGACCAAATTGTGAAAAATCCAGCCTTCTCACCAGTGCT	24	43.2	16.7	28.4	42.6	OSTE33
Osa6_178463_100	116	116	TAGGGTTTAGGGTTTAGGGTT	TTCAAAAACCTAAACCCTAAACCCTAATTGTTGCCTTAGGGTGTAGGGTATCAGGGTTTTAGGGTTTAGGGTTTAGGGTTCAGGGTTCAGGATTTAGGGT	21	5.6	21.5	25.5	25	ORSiTETN00200041
Osa6_17469824_100	115	115	TTGGTTTATTTTGGGACGGAG	TACTCCCTTCATTCCAAAATAAACCAACCTACTAAGCATGTGACACATCCTAGTACCAGGTTGGTTTATTTTGGGACGGAGGGAATACCAATCTTGCTAT	21	9.4	7.2	5.7	5	STOWAWAY49_OS
Osa6_17174357_160	114	114	ACAATAGCGTGGGAAATTATCACA	ATCTATTTCAGTTTATTGTAACAATAGCGTGGGAAATTATCACAAAACTGCAACTTATACATGATATGCTGCTACAGAATATGTAGGTGACAACTGTAGCACAATATCACGTAAAATTTATAATTTTGCGATAATTTTCCATGTTGTTGTTACATCAAAC	24	11.3	16.7	22.7	22.5	24
Osa6_14027883_100	113	113	ATGATTTGGAGCTAGTAGTTGGCT	GCTATTATATTGGTCATGTATGATTTGGAGCTAGTAGTTGGCTTTACTATTAAACTTGCTCCAAGTTTAATAGTAAAGCCAACTACTAGCTCTAAATCAT	24	11.3	7.2	8.5	12.5	ORSgTEMT00900277
Osa5_7181080_100	112	112	AAAAATAGACATATTTTCGCTGGC	GGACTGCCAGCGAAAATTATCTATTTTCACTGGCGGCGCACCTAATTGACCGCCAGCAAAAATAGACATATTTTCGCTGGCAGCCGCATTAGATGGGCCG	24	3.8	16.7	0	2.5	EnSpm-N2_OS
Osa5_7067537_120	111	111	TAATGAATCTAGACATATATGTGT	AAAACGGAGGAAGTATGTGTTAATGAATCTAGACATATATGTGTCTAGATATATGTCTAGATTTATTAACATCTATATAAATTTAGGCAATACTAAAATATCTTATAACCTAAAACGGAG	24	11.3	14.3	14.2	20	ORSgTEMT00200144
Osa5_27850590_120	110	110	AATATGAATGTGAGAAATGCTAGA	TCTCTCCGTTTCACAATATAAATCATTATAACATTTCTCACATTCATATTGATGTCAATGAATCTAGATTAACATTAATATGAATGTGAGAAATGCTAGAATCACTTATATTGTGAAACG	24	41.3	33.4	53.9	35.1	STOWAWAY1_OS
Osa5_24545231_220	109	109	TTACACTGTAACTTATATGTA	TAGTATAATTGTGATATAATTACACTGTAACTTATATGTAACTTCTATGAAACTTTCAAAAATATCTTGTAATATAATATTGGTGAAACGGAGGTTGTGGGGACGAGTCCTCTCACATGTGTGCGCTGTGACTTTCTTATTCCTCACTTTTATAAGTCTTGAAACAAATATAACGGTTCAAAATTACGTGAAAATTAAGTTATATATAAGTTACACTGTA	21	11.3	16.7	28.4	22.5	ORSgTEMT00300013
Osa5_23528967_240	108	108	AAAACATCTGATAACCTGAAACGG	TGCTCCCTACGTTTTAAGGTTATATGACGTTTTAACTTTGGTTAAAACCAAACTACTTCAAATTTAACTTAGTTTATATACCAAATTAGTTTTATGAAATCAATAGCTGAATATATTTTTATAATAAATTTATGTTGAGTTGAAAATATTATTATTGTTTTCTACAAACTTGAATTAGTTTGATTTTGACCAAAATCAAAACATCTGATAACCTGAAACGGGTCGGTCCACTTTTGTTTT	24	30	38.2	39.7	25	ORSgTEMT01701338
Osa5_21998371_200	107	107	CTCTTCACCACCACCACCACCA	AATTCTCTCCCCTCTCCTCCTCTTCACCACCACCACCACCACCAGCAGCAGCAGAGAGCACCATCTCCATCCAATAATCCCCATGCTTGCGCACCACTCCCGGCCACATCCCGCGCGAGGAGGAGGAGGAGGAGGAGGGTGTGCTTGATCCGCGCTCCCGCCTGGTTGGTGGTGGTGGGGTGAGGGGGGAGGGATGGGAG	22	15	7.2	19.9	7.5	20
Osa5_19944904_200	106	106	AAGCAGTTTGACTTTGACTAAAGT	TGTTTTAACTTTGGTAAAAATCAAACTACTTAAAGTTTGACCAAATTTATAGGCAAATATAGTAATATTTACATTACCAATTTAGTTTTATTAAATTAATAATTAAATATATTTCTATAACAAATTTATTTTTTTCTATAAATTTGGTCAAACATAAAGCAGTTTGACTTTGACTAAAGTATTAGCAAAAATAGCCTCGC	24	3.8	9.6	8.5	12.5	ORSgTEMT06000359
Osa5_16013394_120	105	105	AATTTTTACTCGTGATGACGTGGA	AAGATTTATCCATGTCATCACGAGCAAAATTTTCACTCATAGATTTACTCATGAGTAAAAAATTTACTATGAGTAAAATTTTTACTCGTGATGACGTGGACGAATCTTATAAATCCATTT	24	24.4	43	31.2	25	ORSgTEMT03400026
Osa5_12570601_100	104	104	AATTGCCTTCTCAGGACTCTATCC	GATTGCCGCACTTGGATAGAGTCCTGAGAAGGCAAGTGGACCTGCACAGAAAACACAATTGCCTTCTCAGGACTCTATCCAAGTGCGGCAATCATCTTGA	24	11.3	7.2	8.5	12.5	ATLANTYS-LTR_OS
Osa4_28729269_120	103	103	ATATATGTCTAGATTTATTAACAT	TACTTCCTCCGTTTCATAATGTAAGTATTTCTAACATTGCCCGTATTCATATAGATGTCAATAAATTTAGATATGTATATATGTCTAGATTTATTAACATTCATATGAATATGAATAATA	24	88.2	69.3	79.4	115.2	ORSgTEMT01701493
Osa7_18368577_160	103	103	ATATATGTCTAGATTTATTAACAT	GAACGTGTTGCCTCCTTTCAAGGCTGTTTTAAAAATATAACAGACAGACAGATAGATAGATAGATAGATAGAGAGATAGAGAGTGATGAATCTAAACATATATATATATATATATATATATATGTCTAGATTTATTAACATTTATATGAATATGGGTAAT	24	88.2	69.3	79.4	115.2	ORSgTEMT01701493
Osa7_27895389_120	103	103	ATATATGTCTAGATTTATTAACAT	TTGCCCATATTCATATAAATGTTAATGAATCTACATATATATATATATATGAATGTGGATAATAAAATACAATAAAATATATGTCTAGATTTATTAACATTCATATGAACGTGGGTAATG	24	88.2	69.3	79.4	115.2	ORSgTEMT01701493
Osa4_28198239_220	102	102	AAAGTTACCTAGTCCAAAGTGA	ATATTTTCACCTTGGACCAGGTAACTTCACATTTGTTGCACTTTGGACCACCCCAAACCACTTTCTTGAGCACATCGACTCTAGCACAACAATGAACTGCGCAAGCCATATTTTTTCCAGAGGAGTGGTTAGACTAGCTAGAGAAGAAAGTTGGGGTGGTCCAAAGTGCAAGAAGTGTAAAGTTACCTAGTCCAAAGTGATAATATCAGTCAAAGGCTGG	22	24.4	31.1	36.9	32.6	20
Osa4_32777852_240	102	102	AAAGTTACCTAGTCCAAAGTGA	ACTTTGGACTAGACAACTTTATCTTTGTTGCACAATAAACCACCATAACTCTTTACGCTAGTGATGTCTAGCGTTCTTTCGATAAAGGTATAGCAAGCATTTAGACATGAAAATTTACTAGCACGTCAGTAACAATTCGCTCAAAGTCATCGAAGAACTGAAGATGTGGTTTGGGGTGCTTCATTGTGCAACAAAGGTAAAGTTACCTAGTCCAAAGTGAAACTTTGACAATAAAATCCC	22	24.4	31.1	36.9	32.6	20
Osa5_17693725_300	102	102	AAAGTTACCTAGTCCAAAGTGA	GTACACAATCTTTTTACTTTGGACTAGGTAACTTTACTTTTGTTGCATAATGGACGACCACCCTAACTCTTTTCGCTAGTGATGTCTAGCGTCTCTTTCAACAATAACTCTTTTCGCTAGTGATGCCTAGCGTCTCATTCGACAAAGGTATGGCATGTATATAGGTATGAAAATTTGCTGGCATGTCGTTAATAATTTGCTCGAAGTCATCGAAGAACTGAAGGCGTGGTTTAGGGTGGTCCATTGTGTAACAAAGGTAAAGTTACCTAGTCCAAAGTGAAAATACTGGACAAAGGGTAG	22	24.4	31.1	36.9	32.6	20
Osa5_20329590_260	102	102	AAAGTTACCTAGTCCAAAGTGA	TCCAATCTTTTCACTTTAAAATAGGTAACTTTATCTTTGTTGCATAATAGACTATCACAAACCACATCTGTAGCATGTCAACCACGTTGAGCACATTGGCAACGACATGCCGGCAAACTTTCACACTTATGCACATGCCAGATACCTTTTACCGGTGAAGATGTTAGACATGGCTAGTGAAAAGAGTTAGGGTGATTCATCGTAAAAATAAATAAAATAAAGTTACCTAGTCCAAAGTGAAAAGATTGAATACATAATGG	22	24.4	31.1	36.9	32.6	20
Osa7_9025433_240	102	102	AAAGTTACCTAGTCCAAAGTGA	TTTTGGACTAGGTAACTTTACCTTTCTTGCGTAATGGACCACTCTAACTCTTTACGTTAGTGATGTCTAGCGTCTCTTTTGACAAAGGTATAGCAAGCATTTAGGTATGAAAATTTGTTGGCATGTCGTTAACAATTTGCTTGAAATCATCGAAAAACTGAAGATGTGGTTTGGGGTGGTTCATTGTGTAACAAAGGTAAAGTTACCTAGTCCAAAGTGAAAAGATTGGACAAATGGTAG	22	24.4	31.1	36.9	32.6	20
Osa4_27112801_300	101	101	AAAACTTTTATATATGTGTTCTT	AAGAAAAAAAATTATTAATAAAACTTTTATATATGTGTTCTTAACTACTCAAAAATAAATATTGTAAAATAAAATGCAATAAAAAACAAAAAAATCAAATTCAAAATTAAGTTTTAAAATTTAAATTTTAACTTACAAGCATAAGTACAAACCAAACAATGAGACCCAAGATAGTTTGGATGTTGAAGTGATGATACCGGAGAAAATATATGGTGAAAGTCTAGAAACTATATATTAAAATATGTAAATTAAAATAGGCGTTTGAGATAGAGTAAAAACTCATAGTGATGTGTTCATTTT	23	0	2.4	11.3	12.5	ORSgTEMT00400014
Osa4_23298923_120	100	100	CAAATATTTTGAAACGGAGGGAGT	GTGCTAAAATCAAGAGTGTCAAATATTTTGAAACGGAGGGAGTACAAGGGAGTTTCTAGTTTATTTAGAAAAAGCTTCCTCCGTTTCAAAATATAACGATTTCTAGAGTTTAAATTTTGC	24	7.5	4.8	14.2	7.5	ORSgTEMT01601968
Osa4_20099380_220	99	99	ATAAAAAAATTTCAAATAAGACGG	TATGGGCCCATGGAAAGAAAACAAGAAGAATGGCGTTTTATTGGTTACTACTAACCATAATTTTTTACTTAACTTTAATCGTCCGTCTAATTTAATTTTTTTAAAAAATTAAAAACATAAGCCACGTATAAAGTACTACCCATATTTTATTATCTCATAAAAATAAAAATATTAATTATAAAAAAATTTCAAATAAGACGGACCATGAAAGTTGAACACG	24	9.4	14.3	14.2	7.5	ORSgTEMT01600319
Osa4_19543501_120	98	98	AAGCGTGCTCACGGAAAACGAGGG	CACTATTTGACAGTTTGGAAAGCGTGCTCACGGAAAACGAGGGAGCAGCCAAGGCATTGTTCTTACCGGTTTATGAATTGGCTACTTCCTCGTTTTCCGTAAACACGCTTCCCGAGCTTC	24	1484.6	1113.1	865.3	879.2	ORSgTETNOOT00350
Osa4_14129210_280	97	97	ATTATAGGTGTCGGTTAATTAAAA	TCCCCCACCTCCCACCACAACTCGCCATCGTCGATGGGATCACTATAAAAAAAGCACATATAGATTGGTGTTATAGGTGTCGGAATAGTTAAAACCGGCACCTATATTATTTTTCCCACCTTCACATGTTGAAAAAAAAATCAACACCTTTAAATGATTGTATGTGTTGTTTCTCGAGGAAAATAGATACCTATACTATAGGTACCTTTTTGAAAAAAAAACAACATATTTACTATATTATAGGTGTCGGTTAATTAAAAACCCGGTTTTATATTGAGCG	24	16.9	14.3	19.9	7.5	20
Osa5_13622009_100	97	97	ATTATAGGTGTCGGTTAATTAAAA	AACCGGTACATATACTATTGGTGTCGGTTTTTTAAAAGAATCGGCACCTATAATATATTATAGGTGTCGGTTAATTAAAAAACCGACACCTATAATATAT	24	16.9	14.3	19.9	7.5	20
Osa9_11313031_100	97	97	ATTATAGGTGTCGGTTAATTAAAA	AAAACCGGAACATATACTATAAGTGTCGGTTTTTAAAAGAACTGGCACCTATAATATATTATAGGTGTCGGTTAATTAAAAAATCGACACCTATAATATA	24	16.9	14.3	19.9	7.5	20
Osa4_11262716_180	96	96	TTTTTAATAGATGACGCCGTT	TTAAAGAAATACTCTTCTAATTTTTAATAGATGACGCCGTTAATCTTTAATATCACGTTTGACCATTTGTTCTATTCAAAAATTTATACAAATAATATTTTTATCGTGATGTTTTAGAATTAACGAAACTTTAAGAGTGACTTATTCTAAAAGTCAGTGGTGGCATCTATTTAAAAAGTA	21	24.4	69.3	45.4	27.6	ORSgTEMT01601011
Osa7_18159346_240	96	96	TTTTTAATAGATGACGCCGTT	ATCATATACTACCTCTATTTTTTTAATAGATGACGCCGTTAATTTTTTATCACACGTTGGACCATTCATCTTATTTAAAAAATTAAGTAATTATTATTTTTTTTCATTGCAAGTCATTTTATCACTTAAAATACTTTAATCATGATTTACATTTTATACGTTTACATCAAAATTTTGAATAGGATGAATGGTCAAACATGTATTTAAAAATAACGGTATTATCTATTAAAAAAAGGCCAA	21	24.4	69.3	45.4	27.6	ORSgTEMT01601011
Osa4_10420070_100	95	95	AAATATAAGGGATTTTGGTTGGAT	TACCTACCCCTCCGTCCCGAAATATAAGGGATTTTGGTTGGATGGGACACATCCGAATAGTACGAATCAGGACAGATCTCATCTAACCAAAATCCCTTAT	24	9.4	7.2	0	10	STOWAWAY30_OS
Osa3_30143792_140	94	94	ATTTTTGTTACAACTTGTAGAAGT	TTCACAAACATGCAAGACTAAATTTAACTTCTACAAGTTGCAAAAAAATATAAATTAAACCGAAAATAGTTATGGTACATTCACATCTATATTTATTATTTTTGTTACAACTTGTAGAAGTTAAATTTAAACTTGCATGT	24	11.3	14.3	17	20	ORSgTEMT03000023
Osa3_34282345_120	94	94	ATTTTTGTTACAACTTGTAGAAGT	TTCAACTTTTATAAGTTGTAACGAAAATAACAAAATTAATTGCGAATATACGTATGCTAATCAGAGTTTGATTTTTTATTTTTGTTACAACTTGTAGAAGTCAAATTTGAACTTGCATGT	24	11.3	14.3	17	20	ORSgTEMT03000023
Osa7_4880172_120	94	94	GTTATTTTTGTTACAACTTGTAGA	CAAATTCAACTTCTATAAGTTGTAATAAAAACAACAAATTTAATTGTAAATATGCAATAGTAATTTAAGTTTTGCTTGTTATTTTTGTTACAACTTGTAGAAATTGAATTTTAAGTTATA	24	7.5	14.3	5.7	10	ORSgTEMT03000023
Osa7_8377533_140	94	94	TATTTTTGTTACAACTTGTAGAAG	CCACAAACATGAAAGTTAAAATTCAACTTCTACAAGCTGTTACAAAATAACAAACAAAACTTAAATTACTATAGGTATATTTACAATTAAATTTGTTATTTTTGTTACAACTTGTAGAAGTGAATTTTAACTTGCATGTT	24	7.5	11.9	8.5	2.5	ORSgTEMT03000023
Osa3_29999982_100	93	93	TGGATGTGACATACTCTAGTA	AAAAAAACGATTCTAGAACTGGATGTGACATACTCTAGTACAATGAATCTGGATAGAGGTATATCCAGATTCGTAGTACTAGGATATGTCACATCCAGTA	21	382.9	633	922.1	513.5	20
Osa3_29493056_220	92	92	ATTTAGATATATTATAAAATTAAT	ATCAGCACAAATTATATCATTGACTAAAAATGATTATAAAATAAACAACTCACAACATGAATGTATAGATTTCTTTTAATGCCGTAACAAGTTACTTTTGAATATAGCTAAATTACTTTCAGGCTTAATTAAATTACTTTTATGATTAAGAAATAATTTAATGAAATCTAAAAGTTATTTAGATATATTATAAAATTAATTTGTATTTTTTTATAAAAAT	24	3.8	9.6	8.5	10	ORSiTETNOOT00075
Osa3_29459919_180	91	91	TGAAACTGTTTGGCTGAGCTCCAG	CTCCCATTTTAGGTGGAACTGAAACTGTTTGGCTGAGCTCCAGCTCCAGAAGGGGTGAAGCTGGAGCTGGAGCTATGCCAAACAGGCCATTTGTCATAACTTTGTCAAATATAACCTTGTACTATGGGTATGTTTGGTACAGCTCCAGCTCTGGCTCTGGAGCTCAGCCAAATAGTTTCA	24	82.6	50.2	59.6	62.6	ORSgTEMT02400140
Osa3_2924814_220	90	90	GTCATCTATTAAAAAACAGAGGGA	TATACTACCTCTGTTTTAATAGATGACCCTGTTGACTTTTGGTATAATTAGTGTAAATATGCCTATAAGTCATACTTAAAGATTTCTTTAATGATAAAACATGTCACAACAAAATAAATGACATTTTTATATAATTTTTTTCAACATGGCCAAACATCATGCCAAAAGTCAACGGTGTCATCTATTAAAAAACAGAGGGAGTATTTATGGGACAAAGGTT	24	46.9	19.1	73.8	42.6	ORSgTEMT01602508
Osa3_23809656_160	89	89	TTAGAGCAGGTACAATAGCAGGCT	TAGCTGGCTTTATAGTCTGCTATTGTACCTGCTTTTACGAACACATTGATAAAAATTAATAAAGGAGATCCAACGGAGAATTGGAGAGGGAATAAGGCTATCTTATGATGCCATAATTAGAGCAGGTACAATAGCAGGCTTATAGCATGCTATAAATATA	24	22.5	7.2	5.7	12.5	ORSgTEMT00901507
Osa3_23032887_100	88	88	AAAATCATCTTTAGTCCTGGTTGG	AGGGGATGAACCGGGACTAAAAATCATCTTTAGTCCTGGTTGGTGTTATCAATTTTTTTTTAACCGGGACTAAAAATCGTTTTTAGTCCCAGTTTTTAAT	24	67.6	35.8	39.7	72.6	20
Osa6_12697236_100	88	88	AAAATCATCTTTAGTCCTGGTTGG	GTTGTTACCAACCGGGATTAAAAATCATCTTTAGTCCTGGTTGGTAACTCCAACCAGGACTAAAGATGGAGGGACTAAAGATCAGATGATCTTTAGTCCC	24	67.6	35.8	39.7	72.6	20
Osa3_22086572_140	87	87	TGCTCTGATACCAATTGTCGG	TGTGTTAGATTGGCTTGGAGTGGTGACAACTGGTAGCAGAGCAATGTCATCTCCACTTGCCGGTTGTTCCTGGTATGTCGAGGGATACTGGTGCTGACATTGCTCTGATACCAATTGTCGGCACTCTAGGCCAATCATAC	21	563	2818.7	1282.4	986.9	CPSC4B_I
Osa3_19541047_140	86	86	CATGATTTTTGGACATATTGGAGT	GACTCGCGGGACGAACTTTTGTCAGTTAATGCCGATATTGGCACACGTGGGTGCCATGTTTCTTACCGGACCCAAAATGTTCGAAAAGCATCAAAACATGATTTTTGGACATATTGGAGTATATTGGGGTGTTCGTGGTG	24	33.8	19.1	5.7	65.1	ORSgCMCM00200057
Osa3_17751162_140	85	85	TTAGGCTTAATAAATTCGTCTCGC	GATTGTAACTAATTTGCGAGACGAATCATTTAAGCCTAATTGTTTCATGATTTAACAATGTGGTGCTACAATTAACATTTGTTAATGACGGATTGATTAGGCTTAATAAATTCGTCTCGCTGTTTAGTGATGGATTCTGT	24	15	16.7	14.2	30.1	OLO24C
Osa5_24534177_140	85	85	TTAGGCTTAATAGATTCGTCTCGC	GATAGATGCTAATTTGCGAGATGAATCTATTAAGCCAAATTAATCCATTTTTAACACATATTTACTGTAGCACAACATTATCAAATCATGTACTAATTAGGCTTAATAGATTCGTCTCGCGAATTAGCCTCCATCTATGT	24	7.5	4.8	2.8	12.5	TOURIST6A_OS
Osa3_1695313_100	84	84	AAAGATCGATCTTTAGTCCCGGTT	ACCAATCGGGACTAAAGATTACCACTTTAGTCCCTGTTGGTAATACTAACTGGGAGTAAAGATCGATCTTTAGTCCCGGTTGGAGTTATCAACCGGGAGT	24	20.6	31.1	39.7	20	SPMLIKE
Osa6_4760221_100	84	84	AAAGATCGATCTTTAGTCCCGGTT	TGCCAGTTGGTAGCATTAACCGGGACTAAAGATCGATCTCCCTCTCTTTAGTGACTAAAGATCGATCTTTAGTCCCGGTTAGAAAACCGGGACTACAGGG	24	20.6	31.1	39.7	20	SPMLIKE
Osa7_6893499_100	84	84	AAAAATAGATCTTTAGTCCCGGTT	TACGAATCCGGGACTAAAAATATCTACTTTTAGTCCCGGTTGAAATAACCGGGGCTAAAAATAGATCTTTAGTCCCGGTTCGTAATACCAATCGGGACTA	24	16.9	21.5	5.7	10	CACTA-I
Osa3_1315747_200	83	83	CTTTGAAACAAAGGATTGAATCCT	ATTTCGTAGGATTCCATAGGATTCATTCTTTTAATTCAAAGGTCTATATAGGAAGAATTCCTATAGGAACAAAATCCTCTAAGGTCCCTTTGATTTGTAGGAAAAGTGTAGGAAATTTGAAGGGTTTCAATCCTATGGAATTTTTTTTATGAAAGTCTTTGAAACAAAGGATTGAATCCTATACAATCCTTTAAAATTCC	24	7.5	7.2	8.5	5	ORSgTEMT00600419
Osa3_10302046_120	82	82	AGATTCGTAGTACTAGGATGTGTC	ACCTAGTACGTGATGTGACACATACTAATACCACGAATCTGGATACGCCTCTATCTAGATTCGTAGTACTCTATCTAGATTCGTAGTACTAGGATGTGTCACATCCCTTACTAGGTTTGG	24	58.2	78.8	65.3	60.1	STOWAWAY47_OS
Osa5_18554754_100	82	82	AGATTCGTAGTACTAGGATGTGTC	GAATCTAGGACTGAATGTGACATATTCTAGTATGATGAATCTGGACATATATGTTCAGATTCGTAGTACTAGGATGTGTCACATTCGGTACTAGGTTGGT	24	58.2	78.8	65.3	60.1	STOWAWAY47_OS
Osa2_9560227_220	81	81	TTCAAAGATCATTTCAGTGATT	TGAAATATGTCTATCAAAAGTAAATTTTTTAGATTTGGAAATATGCCTATCAAAAATAGATGGAAGGGAGTATTAATGATTAAATGGTCTAGATAAATATTTTGTTAAATACTTTGAGTGTCCAATTATTTTCATGTTTTTTTTGAAATTATTTAAGCATTGGAAGTGTTTTTGAAAATTCAAAGATCATTTCAGTGATTAACATTGACGACGGGTGAGG	22	5.6	35.8	22.7	22.5	22
Osa2_8365581_140	80	80	AAACATTTCGAAACGGAGGGAGTA	CTAAAAAGTTAACGGTGTTAAACATTTCGAAACGGAGGGAGTATTGAGCTTGGGCTGGGCATGGTTGAATGCCTTGGCAAGGCAATATGCCTCTCGAGCCAGGCTGGGAAAAAAAAGATACTCCCTCCGTTTCAAAATGT	24	9.4	2.4	2.8	7.5	ORSgTEMT01602751
Osa2_31992329_140	79	79	ATGTCCAGATTTATTGTACTAGGA	CCGTAGCCTCGTTACTCGTTACTCACTCCGTCCAAAAAAAAATAAATCTAAAATATAGAATGTGACATATCCTAGTAGAACGAATCTGGACATATGTATGTCCAGATTTATTGTACTAGGAAGTACTATGTTGGTTTTTT	24	9.4	2.4	17	7.5	STOWAWAY47_OS
Osa2_31213555_260	78	78	GTGTAACTTTTGTGGATGGAGGGA	AATACTTCCTCCATCCACAAAAGTTACTTAGTTTTATCACAAAGATTAAGAAGAAATTAAATCGTCTTGGATGATACAAAATCCAACCAATAAGTATTTAGATGACTCCTTGGTTCTAATCAAATGTTTAATTTATCTCTTCATTTAATTTAAGTCTTCAATGCATAAAGACTAAAATAGGAACAACTTATTTAGAAAAACTTAAATATAAAATATGTGTAACTTTTGTGGATGGAGGGAGTATTTGAAAATAAAGGTGA	24	37.5	23.9	25.5	32.6	STOWAWAY14_OS
Osa2_27878184_240	77	77	TACCAAATTTTATACTAGAAA	GAGCAATTTTACCATCCAATACCAAATTTTATACTAGAAAATATTTTGGGATATCAAAATTTATGGTACCTCCAGTACCAAATGTTGAATGGTAAACTTTCATAATATACAAGTCACTCTAGGATATTTAAGACAATTTTTAGTTTTTTCTTATTGTTGCCCTTGTTAAATACATGAGAAATTTTACATCACTTAAAATGTATCAAGAGGTATCAAATTTTTTTAATACAAAATTTAGTA	21	5.6	9.6	2.8	7.5	OSTE19
Osa2_2461020_120	76	76	TTCCCCAGCGGAGTCGCCA	CACGTTGGATGGATCCACCTCCGACTTGGATGGCGGCGACTTCGTCATGGCAAAGTTGAAGTTGAGTTGACGTTGAATAGATTTCCCCAGCGGAGTCGCCAAAAATCATGTTGGCAACTT	19	22.5	38.2	139	5	ORSgTERTOOT00043
Osa6_17638228_120	76	76	TTCCCCAGCGGAGTCGCCA	CACATTGGATGGCTCCACCTCCGTCTTGGATGGCGGCTTCGTCATGGCGAAATCGAAGTCGAGTTGACGATGAACGGATCTTTTCCCCAGCGGAGTCGCCAAAAATCGTGTTGGCAACTT	19	22.5	38.2	139	5	ORSgTERTOOT00043
Osa8_19127284_120	76	76	CTCCCCAGCGGAGTCGCCA	TATCACATTAGATGGCTCCACCTCCGTCTTGGATGGCGGCTTCGTCATGGCGAAGTCGAAGTTGAGTTGACGCTGAACGGACCTCCCCAGCGGAGTCGCCAAAATCGTGTTGGCAACTTT	19	43.2	47.8	68.1	22.5	GYPSY1-I_OS
Osa2_19398680_100	75	75	TATTGATGCTAATGAATCTAGACA	TCTAGCATTTCCCAAATTTATATTGATGCTAATGAATCTAGACAGACATATATATCTATCTATATTCATTAGTATCAATATGAATGTGGGAAGTGCTAGA	24	16.9	19.1	11.3	15	ORSgTEMT01701131
Osa2_19151340_160	74	74	GAAAGTCTTACATTGTGAAACGGA	ACTCTGTTTTATAATGTAAGACTTTCTAGTATTGTCTACATTCATATGGATGTTAATGAATCTAGACACATGGATATTTAGATTCATTCACATCTTTATAAATGTGGGCAATGATAGAAAGTCTTACATTGTGAAACGGATGTAGTATTTGATTTATATA	24	92	54.9	93.6	52.6	ORSgTEMT00200060
Osa8_20442962_140	74	74	GAAAGTCTTACATTGTGAAACGGA	TCCATTTTACGACATAAGACTTTCTAACATTGCCCACATACATATAAATGCATGTGTTTAGATTCATTACCATCTAAATGAATGTGGACAATGATAGAAAGTCTTACATTGTGAAACGGATGGAGTATATAACTATCAGG	24	92	54.9	93.6	52.6	ORSgTEMT00200060
Osa8_23842145_200	74	74	AGAAAGTCTTACATTGTGAAACGG	CCATTTCACAATGTAAGACTTTATAACATTGTTCATATATATATATATATATATATATATATATATATATATATATATATATATATATATGTTAATAAATCTAAACAAATATATATGTCCAGATTTATTAACATCTAAATAAATATAAGCAATGTTAGAAAGTCTTACATTGTGAAACGGATATAGTACTTTCTTAATAA	24	52.6	71.7	59.6	32.6	ORSgTEMT00200060
Osa2_14465411_180	73	73	TGATGTGGCAAGTGAATAAATGAG	CATTTATTCATTTGCCATATCATCTTTCATCCTAGGTGGTAGCTTATTTAATACTACGGATACCATCCTATTAACCCAATTAATAGGATAGGATGGTGTCCGTAGTATTAAATAAGCTGCCACCTAAAATGAAAGATGATGTGGCAAGTGAATAAATGAGAAAAGAGAAGGAAATCAGGT	24	46.9	59.7	22.7	40.1	YOUREN
Osa2_12385781_140	72	72	AAATATAGCAATCTAGTACTGGAT	AGATACTCCCTCTGTCCCAAAATATAGCAATCTAGTACTGGATCGAACATAAACTTGTACTACAAATATGGACAAACCTCCTGTCCTGTCCAGATTTATAGTACTATTAGGTTGTGTATTCGATACTAGGTTGCTATATT	24	22.5	7.2	19.9	32.6	STOWAWAY47_OS
Osa2_33678858_120	72	72	AAAATATAGCAATCTAGTACTGGA	CAAGTACTACATCCGTTCTAAAATATAGCAATCTAGTACTGGATGGGATATATCCCTTTATCTAGATTTATTTATTAGACTAGGATGTGTCCTATCGAGTCCTACATTGCTATATTTTGT	24	46.9	62.1	90.8	70.1	STOWAWAY47_OS
Osa2_11019357_100	71	71	TAACAAAAAAGACAAATTTCAGGT	ACTCAACTTCAGTTAGGAGTAACAAAAAAGACAAATTTCAGGTGGATGGTACAAGACTATATTCATCCGAAATTTGTCTTTTTTTTTCTCTTAAGCGAAG	24	9.4	11.9	14.2	10	20
Osa2_10873062_100	70	70	GACATTTCCTAGTACAACAAATCT	CTGACATGGTATTGGATGTGACATTTCCTAGTACAACAAATCTGTCAGGAGCTTATCCAGATTTGTTGTATTAGGGAATGTCTCGTCCAATACTAGGTTG	24	11.3	4.8	11.3	5	20
Osa1_4007693_200	69	69	TTTTGCTTGCACTGTTTGACCACT	AATATAAGGGATTTTGAAATTTTGCTTGCACTGTTTGACCACTCATATTATTTAAAAAATTTATGTAAATATAAAAAGTAAAAAGTTGTGCTTAAAATACTTTAGATAATAAAGTAAGTAAAAAAGTAAATAATAATTCTAAAAGTTTTTTATAAGACGAATGGTAAAACAGTACAAGTAAAATGTTTAAATCCTTATAT	24	48.8	38.2	25.5	62.6	ORSiTEMT01600009
Osa2_33534720_200	69	69	TTTTGCTTGCACTGTTTGACCACT	AATATAAGGGATTTTAAATTTTTGCTTGCACTGTTTGACCACTCAAAAAATTTATGCAAATATAAACGACGAAAAGTTATGCTTAAAGTACTTTAGATAATAAAGCAAGTCAAAAAAAATAATAATTCTAAAATTTTTTGAATAAGACGAGTAATCAAATAGTACAAACAAAAACTTAAAATCCCTTGTATTATGGGACG	24	48.8	38.2	25.5	62.6	ORSiTEMT01600009
Osa3_30719275_200	69	69	GTTTTTGCTTGCACTGTTTGACCA	CATAATATAAGGGTTTTTAAGTTTTTGCTTGCACTGTTTGACCACTTGTCTTATTAAAAAAATTATTCAAATATAAAAAACGAAAAGTTGTACTTAAAGTACTTTGGATAATAAAGTAAGTCAAAAAAAATAAATAATAATTCTAAATTTTTTTTAAATAAGACGAGCGGTCAAACAGTGTAAGTAAAAACTTAAAATCA	24	13.1	23.9	8.5	27.6	ORSiTEMT01600009
Osa5_22266428_200	69	69	TTTTTGCTTGCACTGTTTGACCAT	ATAATATAAGGGATTTTAAGTTTTTGCTTGCACTGTTTGACCATTCATCTTAATCAAAAAATTTATACAAATATAAAAAACGAAAAGTTGTACTTAAAGTACTTTGTATAATAAAGCAAGTCACAAAAAATAAATAATATTTCTAAAATTTTTTGAATAAGGAGTGATCAAAGGGTGTAAACAAAAACTTAAAATCCCTT	24	18.8	21.5	28.4	10	ORSiTEMT01600009
Osa5_7455278_160	69	69	TTTTGCTTGCACTGTTTGACCATT	AAATATAACGGATTTTGACTTTTTGCTTGCACTGTTTGACCATTCATTTTTATTATCCAAAGTACTTTAAATATAATTTTTCGCTTTTTTATATTTGTATAAATTTTTTTTAATAAGACGAGTAGTCAAACAGTATAAGAAAAAGTCGAAATCCCTTATA	24	46.9	28.7	17	32.6	ORSiTEMT01600009
Osa1_38670510_120	68	68	ATATGACTATCAAAAGTAGATGGA	GTATGTGTGCCAAGATAAAATATGACTATCAAAAGTAGATGGAGAGAGTATTTTGGAACAAATTCTAAAGGTTAAAAGTTGTTACTCCCTCCATCTATTTTCGATAATCATATTTCCAAA	24	82.6	90.8	150.4	115.2	STOWAWAY11_OS
Osa1_37607764_140	67	67	ATTAGGCTTAAAATATTCGTCTCG	TTTGCATATAAATCGCGAGACGAATATTTTGAGTCTAATTAGTTCATAATTAGTCATAAATGCTACAGTAACCACACATGTGCTAATGGTGGCTTAATTAGGCTTAAAATATTCGTCTCGCAGTTTTCAGGCGAGTTATG	24	22.5	21.5	25.5	12.5	ORSgTEMT00100493
Osa1_36679171_120	66	66	TTTTAGTCCCGGTTTTTAATGGAA	AGTCCCGGTTGGTAACCCCAACCGGGAATAAAGATCATATAGTCTTGTTACGCTTATAAACCGGGACTAAAAAACGTTTTTAGTCCCGGTTTTTAATGGAACTGGGACTATTGTGGATTT	24	7.5	4.8	17	10	CACTA-B
Osa5_1764636_140	66	66	TTTTTAGTCCCGGTTTTTAATGGA	CTGGACTAAAGATGATTTTTAGTCTCGGTTGATAACACGAACCGGGATTAAAGATGATATAGTCCCCTTACAGTTATAAACCGGGACTAAAAATGTTTTTTTAGTCCCGGTTTTTAATGGAACCGAGACTATTGTGGATT	24	9.4	2.4	11.3	5	CACTA-B
Osa1_35119410_100	65	65	AAATTTGGTAAGGTTGAAAATGGC	CAAAATTTTGGCAATGCCAAAAATTTGGTAAGGTTGAAAATGGCATCAAAGGGCCTATTCACTTTGATACCATTTTCAACATTACCAAATTTTGGTAAAG	24	39.4	62.1	56.7	47.6	ORSiTETNOOT00026
Osa8_25882606_160	65	65	AAATTTGGTAAGGTTGAAAATGGC	CTTTGATGCCATTTTTAACCTTACTAAATTTTAGTAATGTTGCCAAAAAGTAGTTTGCTGCAAATTTTTGGTAACTACATAACAAATCCTGCTAAAATTTTGGCAAGACAATGTCAAAATTTGGTAAGGTTGAAAATGGCAACAAAGCGAACATGCCTTT	24	39.4	62.1	56.7	47.6	ORSiTETNOOT00026
Osa1_34848750_280	64	64	ATTATTGTTATACGGTTTAGTTAA	TCACCTCAACAAAACCGTATAGCAATAATAAAATTAAAATAGTATTCACCCATTGTAACGCATGTGTATTTTTTTAGTAGGTATAAATATTCGAGATATATTTTTATGTGTTGAAAATAATAAAAGTCGGCATGTTTAAAAAGGCATGCCAAATGCGGGTTTATGGATTGGATATAAGTATACATTACCTAGAAAAAATGACCATGCGTTGCAACAAGTGAAGACTATTTTAATTTATTATTGTTATACGGTTTAGTTAATGTGTTATTCACTGTGAGAA	24	7.5	4.8	8.5	2.5	SINE03_OS
Osa1_31548239_300	63	63	AAAAGATGTGCAGCTGACATGTG	AGTACATGGAGCCCACATGTCAGTTACAAATCATTTTCCTTCTCCTTCTCTTCTCTTTTCTCTCTTCTCTCTTCTCTTCTTCAGTGAGGGAGGCCGGCGAACTCCCCATCCCTCCCAAACCTCTCTGCTCGCCACCCGCCGACCGCTGTCGCGCTCACATGCCGCCCGCATCTGCGCTCGCCCATCGCTGGCCTCCCTCACTGAAGAAGAGAAGAGAGAAGAGAGAAAAGAGAAGAGAAGGTGAAGAACAGAGAAGAAAAAAGATGTGCAGCTGACATGTGGGCCTCACATTTTTTTTTA	23	3.8	7.2	11.3	5	20
Osa1_25241079_180	62	62	TTTGAATCGCAGGATTGAGAAAAC	TCCTATTCCTATGTTTTCTCGTTCTTGCGATTCAAAGGGGCCCTCAAAGGGGGCCTAAATATTAGCCAAATTATGCTACAAACACTATGTAGTGCGTATGCGATAGTCCAAGTCAACAAAAAGTATTAAGGGCCCATTTGAATCGCAGGATTGAGAAAACGTAGAAATAGAAAAAACGTA	24	41.3	40.6	36.9	27.6	ORSgTEMT00600419
Osa1_22481102_220	61	61	TTGATCAAAGTTAAACTATTT	ATTACAAATCGTTTTGATTTTGATCAAAGTTAAACTATTTTAAATTTGATTAAGTTTATAAAAGAAAATAGTAACATTTTTAACTGAAGACAAATATAATATAAAAAGGTATTCAATTATCGATTCAATGAAACTAATATGGGATCATAAATATTATACTATATTTGTTTACAAACTTATTTAAACTTGAAATAGTTTGACTTTGGCCAAAGTCAAAATG	21	0	19.1	8.5	10	ORSgTEMT06000243
Osa1_1703619_160	60	60	AGCTAAAAATGCTTATATTTTGGG	TTACCACTTTACCAGCTCTTATACATAATCAGATTAATATTCAAATTAGTACTCCCTATGTGCCAAAATATAATAATTTTTAGCTATAAATCTAGAAACACAGTTATTTCAATTCATAGCTAAAAATGCTTATATTTTGGGACGAAGGTAGTAGTTTTTT	24	13.1	14.3	5.7	12.5	STOWAWAY23_OS
Osa1_36007085_240	60	60	TAGAAATGCTTATATTTTGGG	CATCTTGAAATATAAGCATTTCTGATTTTGTCCTAACTCAAACTATCCTAAGTTTGACCTTATAGAAAGAAAGCAACAATATCCACGATATCAAATGAGTATCATTAGATCCATTATGAAATATATTTTCATACTTTACCTATTAGACATGGTAGTAGATGTTAATATTCTTCTCTATACACTTGATCAAGAACAAAATTAGAAATGCTTATATTTTGGGACGGTGTGAGTAATGTTTTA	21	28.2	33.4	36.9	37.6	STOWAWAY29_OS
Osa11_20048912_120	60	60	AAAAGTTGTTATATTTTGGGACGG	TGTAGAAAGTTTTAGCAAAAATACTACACCCGTCCTAAAATATAACAATTTAGTACTAAGATATGTTTTATTCAATTAAAAGTTGTTATATTTTGGGACGGAGGCAATAGTATTTTTGAA	24	7.5	11.9	8.5	7.5	STOWAWAY43_OS
Osa12_23870380_200	60	60	AAAAATACTTATATTTTAGGACGG	AATACTGTGCCGAAGTAAAAAAAATACTTATATTTTAGGACGGAGAGAGTAGAAAAATGTTGGTAGTCAAAGTTGAAACAGCGACGTATATAAATACAGGATGTGTATAAGTGTATTCATCCTAAATATAAGCTTAAAAGACGGTTTCATTTTAATTCAACCATTCACTCCCTCTGTCCTCAAATATAAGCATTTTTAGT	24	16.9	28.7	19.9	42.6	ORSgTETNOOT01670
Osa2_11383591_280	60	60	AAAAATACTTATATTTTAGGACGG	TACCAGCTACTCCCTCAGTCCTAAAATACATGTATTTTTAGATTTCGACACAGTTTTTGAAATGATACATTGATCAATAATATTTATAAAAGTAATATGTTTTAAATAAAATTTTTTGCATATTATGATAGTTTATTTGATGATAAATCTATTAACATCAATTTACGCAATTGATCTTTTTTATTTGTTCGCTATTAATAGTCAAAGTTACAAAGATTTTGATTTGGAACTATTCTAAAAATACTTATATTTTAGGACGGAGGAAGTAGTTCTCAACATG	24	16.9	28.7	19.9	42.6	ORSgTETNOOT01670
Osa2_13153084_280	60	60	TAGAAATGCTTATATTTTGGG	GCTCCCTCCTTCCCAAAATATAAGCATTTTTGGTTTTGTCCTAAGTCAGACTATCCTAAGTTTCACGAAGTTTATAGAAAAACAATAATAACATGACAAAATATGACATAAAATGAGTATCATTAGATCCATTATAAATTATATTTTCATAGTTTACTTATTTGACATGGTAGTTATTAATAGTCTTCTCTATAAAATTGGTCAAACCATCTAAGTTAGGATAGTTTGACTTAGGACAACTAGAAATGCTTATATTTTGGGACAAAGGGAATACCTTATT	21	28.2	33.4	36.9	37.6	STOWAWAY29_OS
Osa3_20442319_140	60	60	AAAATGCTTATATTTTGGGACGGA	TTGTTCAGATTCATAGCTAGAAAATGCTTATATTTTGGGACGGATGTAGTATTAGTTAGAGCACTTTAAAATTAAGTGTTATAATAAACTTGACTTCAAATAGACTTCTTTCCAAAATAAAAGTATTTTCTTAGTATCAA	24	9.4	9.6	2.8	7.5	STOWAWAY8_OS
Osa7_17415435_240	60	60	TAGAAATGCTTATATTTTGGG	AAATATAAGCATTTTTGGACTTCGATACAATCTTTAAGACGCTACTTTGACCAATAATATCTATAAAAATAAAATGTTTTAAATAAAAAAGGTGCATATTATGATAACTTGTTTAAAATAAATCTAGTAACAACAATTATACATGATTAATCTTTTTTTATTAATAGTCAAATTTAAAAATGGTTGACTTGACACAATGCTAGAAATGCTTATATTTTGGGATAGAGAGAGTACATGACA	21	28.2	33.4	36.9	37.6	STOWAWAY29_OS
Osa7_2695938_220	60	60	AAAAATGCTTATATTTTGGGACGG	CTCAAAATATAAGTATTTTTAGAATAATGCCAAGTCAAACTTTTTGAATTTTGACTATTAATATGTAAATTTGATGTTACTAAGTTTATCATTAAACAAATAATCATAATATGCAACTTTTTTAAAAAAACATATATTGTTGGTCAATGTAGTATCTCAAAGACCGTGTCGAGATCTAAAAATGCTTATATTTTGGGACGGAGAGTAGTTACTAGAGCAG	24	7.5	14.3	11.3	7.5	STOWAWAY8_OS
Osa8_11559548_120	60	60	ACTAGGTTGCTATATTTTGGGACG	GTATTCTCTCTATCCCAAAATATAGCAACCAAGTACTAGATTAGATGTCTCGTAGCACTAGTGGTGTCTAATCTTGTACTAGGTTGCTATATTTTGGGACGGATGGAGCAAGTAAGAGCA	24	15	19.1	17	10	STOWAWAY47_OS
Osa8_5376573_180	60	60	AAAATGCTTATATTTTGGGACGGA	AAGACTACGTCAGAGTTCAAAAATGCTTATATTTTGGGACGGAAAGAGTATATAAATATGGTTTTTTTTGTTTATTTACTTAAGCATGCTTCTTTTGTATTTATAGAATTTTTTAACAAAACTGATAGTTATAATATATGTTTAAAAGTTAACTACTACATCCGTCCTAAAATATAAGCA	24	9.4	9.6	2.8	7.5	STOWAWAY8_OS
Osa8_7506666_200	60	60	AAGTTGCTATATTTTGGGACG	CTCTGTCCCAAAATATAAGAACTTTCAAGGTTGGACACAGGTGTTAAGGAATTAGTTGGAATGAAATAGGGGAAGGTTATGATTGGTTGAGAAGAGGAAATAGGTGGAGAAATTAAATGGGGAAAGGTTGTGATCGGTTGAGAAGAAAATGTAGGTAGACAAGTTGCTATATTTTGGGACGGGGGGAGTAGTTCTCTTTT	21	1.9	7.2	11.3	7.5	STOWAWAY26_OS
Osa9_12127618_100	60	60	AGCTAAAAATATTTATATTTTGGG	CGGCTTATATATAATACTACCTCCGTCCTAAAATATAATAACTTTTGGCTATGAATCAGCTAAAAATATTTATATTTTGGGACAGAGGTAGTATATATTT	24	11.3	2.4	8.5	10	ORSgTETNOOT02097
Osa9_6375542_120	60	60	AAGTTGCTATATTTTGGGACG	CATTTCTATACACTTGTATAGTTTAACATCATAAGCTTTACTCCCTCCATCCCAAAATATGTTGACTTTTAGCTGGCAAGAAGTTGCTATATTTTGGGACGGCGGTAGTATATTTTTAGA	21	1.9	7.2	11.3	7.5	STOWAWAY26_OS
Osa1_15321453_280	59	59	GGTCCCCACGGTCGGCGCCA	TGCCTTCGCCGTGTCGACCGTGTTTGGCCTCTGCCCGGACGAAGCGGCAGGAGCCGAAGGTGGCAGTTGCGGCGCCGGTGCCGAAGCCGATGGTGCTCCCCTAGCTTCGCCCATGGACGTCGGAGGCTCTGCTCCTTCTTCGGCGGCCATCTCCTCTCCTGCTTCGGTCTCCTTTCGCTTTGCGACCTTCTTCTTCACGACCCTCTTCGGTGGCATTCGCTCTCAATGATTTCGCTCGGAGGTCCCCACGGTCGGCGCCAGCTGTTGTCGAAACGACAGC	20	5.6	7.2	8.5	5	RETROSOR2_I
Osa1_37826517_120	58	58	GACTTACATTGTGAAACGGAGGGA	ATGTGGGCAATGCTAGAAAGACTTACATTGTGAAACGGAGGGAGTATAAAATTATTTCTAATCTTTTATCTCTTACTCCCTCCGTATTCATAAAGAAAGTCGTTTTGGACAACGACACGG	24	112.6	64.5	90.8	55.1	STOWAWAY1_OS
Osa12_9365996_120	58	58	CTTACATTGTGAAACGGAGGGAGT	GGTGGGGCCTCTAGATCTTTCTAATCTTTCTACTTCCTCCGTTTCACAATAAGTCATTCTAGTATTCCTCACATTCACTTACATTGTGAAACGGAGGGAGTACCAAACAATGGGAAAACA	24	58.2	28.7	25.5	27.6	ORSgTEMT01700076
Osa4_30988833_120	58	58	GACTTACATTGTGAAACGGAGGGA	ACATTATCTTATATCTATTCACTTATAGTTGCAAACTAATTCCTCCGTTTCACAATGTAAATCGTTATGCTAGAACGACTTACATTGTGAAACGGAGGGAGTACTTAACCTGAAGAATTA	24	112.6	64.5	90.8	55.1	STOWAWAY1_OS
Osa8_2985233_100	58	58	TTACATTGTGAAACGGAGGGAGT	TATGCGACCACACATAAAAGACTATTAAGTACTTCTTCCGTTTCACGATGTAAGTCATTACATTGTGAAACGGAGGGAGTAGTATATACAGGCTATAAAA	23	5.6	11.9	11.3	7.5	ORSgTEMT01700076
Osa12_7147050_200	57	57	ATTAAAGTTGGACACGGAAACTCA	CATATGTTTCTGTGTCAAATTTTGATTGTCCGTCTTATTTAAAAAGATTTTATGATTCGTATTTTTAGTGTTATTAGATTACAAAACATGAATAGTACTTTTATGTGTGACTTATGTTTTTTAGTATCTTGAAAAAAAAAATCAAATAAGACGGACGATTAAAGTTGGACACGGAAACTCATGGTTACGCTTATTTTAGG	24	35.7	50.2	39.7	32.6	STOWAWAY44_OS
Osa3_25947043_200	57	57	ATTAAAGTTGGACACGGAAACTCA	TTTAAGCGCATCCATGAGTTTCTGTGTCAAACTTTAATCGTCCGTCTTATTTGAAAAAAATTAAAAAAACATAAGTCACGCATAAAGTACTATTCAGATTTTATGATCTAATAGCAATGAAAATATTAATCATAAAAAATTTCAAATAAGATGGATAATTAAAGTTGGACACGGAAACTCATGACTGCGCTAAATGAGAG	24	35.7	50.2	39.7	32.6	STOWAWAY44_OS
Osa9_15970612_200	57	57	ATTAAAGTTGGACACGGAAACTCA	GTTATGAGTTTCCATATCCAACTTTAATTGTTCGTCTTATTTAAAATTCTTTTATGATTAATATTTTTATTTTTATTAGATTATAAAATATGAATAATACTTTATACATTACTTAAGTTTTTAAGGTTCTTTTTAAAAAAAATAAATAAAACAGACGATTAAAGTTGGACACGGAAACTCATGTCTGTGCTTATTTCAGG	24	35.7	50.2	39.7	32.6	STOWAWAY44_OS
Osa12_4630451_220	56	56	TTGCACTGGTTTTGTAAGTTGGGG	ATACTGCCGAGGGACGTCGTTTGCACTGGTTTTGTAAGTTGGGGGACGGGGTGTATCTGTTTTTTGTTTAAGGATGAAAATCAGACTGAGCAGGGATATAAAGTGAAAAGATAGGAATAAGTCCACTTTGACTTCCTCAAGTATAGCTCCAATCTGATTCATATTTCTCAATCGTAATAACAGATATCTTCGCCCTCCAACTAATAAAATCAGTGCAGTT	24	5.6	14.3	2.8	5	MERMITED
Osa12_4332142_280	55	55	AAAACTTGAAACTTCTATACAAAT	TTACATAACATGGAAGTTTGTATACAAGTTTCAAGTCTTTTTGTGTATACTTAGTTTTTAGGAAAAAGTATTTTTTTATGTGGTATATGAGAAAGAATTTGCTTATACAAGACATAATAGCATAAAAATATCTTATGTAGTGTATGAAAGATGATTTATATTAAAAATAGCAATAAAAAGTATTTTATATAGCATATAACAAATAAGTTATATTTTTTATAAAAAATAGAAATGTAAAAAACTTGAAACTTCTATACAAATTTGGCAAATTTTGCTACAA	24	9.4	23.9	19.9	17.5	OSTE17
Osa2_20368296_260	55	55	AAAACTTGAAACTTCTATACAAAT	GAAGTTTGTATACAAGTTTCAAGTTTTTTATGGTATATTTCATTTTTGGAAAAAAATGTATATGTAGTATATGAGAAAGAATTTGCTTATACAAGACATAATAGCACAAAAATATCTTATATAGTGCATCAAAGATGATTTATATTAAAAAAATAAAGTCTTTTATATAGCATATAACAGATAAATTATATTTTTCTTAAAAAAATAGAAATGTAAAAAACTTGAAACTTCTATACAAATTTCTATGTTGCATAAGGAGG	24	9.4	23.9	19.9	17.5	OSTE17
Osa12_26320540_160	54	54	ACGCTTTTCAAACTGCTAAACGGT	AAAAACACACCATTTAGCAATTTGAAAAGCGTGCGCGCAGAAAACGAGGGAGAGGGGTTGGGACCCCTGTGTCTGGAACACGGGGTTCCCAACCCCTCTCCATCGTATTCCACGCGTACGCTTTTCAAACTGCTAAACGGTGCGCTTTTTGTAAAAAATT	24	146.4	95.5	99.3	115.2	WANDERER
Osa12_2399721_260	53	53	GTCATACATTAAAATATGGAGGGA	GAGTAGCATACTCTCTCCGTATTTTTATTTATGACGTCGTTGACTTTTTGATCAACGTTTGATCATTCATCTTATTTAAAAAATATGTAATTATCATTTATTTTATTTTGATTTGATTTATCATCAAATGAATTTAAGTATGACATAAATATTTTTATATTTGCATAAATCTTTTTTTAATAAAACGAATAATCAAACGTTGGTCAAAGTTAACAACGTCATACATTAAAATATGGAGGGAGTATATACGAAAGAAATGA	24	48.8	38.2	34	32.6	ORSgTEMT01601570
Osa6_22177963_260	53	53	GTCATACATTAAAATACGGAGGGA	TTTTAGTTTACTCCCTCCATATTTTAATATATAACGTCGTTGACTTTTAACCAACGTTTAGCAATTCGTCTTATTCAAATTTTTTTTGCAAATATAAAAATATTTATAGCATGCTTAAAGATTATTTGATAATAAATAAATTCAAAATAAAATAAATAATAATTACATAATTTTTTAAATAAGGCGAATAATCAAACGTTAATAAAAAGTCAATGGTGTCATACATTAAAATACGGAGGGAGTACTTAATATTGGAGTTA	24	65.7	28.7	68.1	40.1	ORSgTEMT01600536
Osa6_8911077_260	53	53	CATACATTAAAATATGGAGGGAGT	ATTAAATATTTCCTCCGTATTTTAATGTACGGCCCTGTTGATTTTTTTAAGAAACGTTTGACCATTTGTTTTATTAAAAAATATGTAATTATTATTTATTTTATTCTGACTTGATTTATCATCAAATATTCTTTAAGCATTACATAAATAATTTTATATTTGCAAAAAACTTTTGAATAAAACGAATAGTTAAATGTTGATAAAAAGTCAATGCTGTCATACATTAAAATATGGAGGGAGTACTAGTTACATATTAGTTA	24	9.4	2.4	11.3	0	ORSgTEMT01600536
Osa12_22614067_260	51	51	AAGTATTATCAACCCGGAGGGAGT	TACTCCCTCCGGACTAATAATACTTGTCGTTTTAGAAAGGGTGAGATCAAACTTTAAAATCTTTTATTATGAATAATTTTTAAATATGATGACTACATGTATGTACTTTAAAAATTACTTTAATAAAATCATATATTTATTAAACTTTTATACATATTATAATAAAAATAATGATCAAAGTTTTTTTTTTTGAGACTATGCCCTTATCTAAAACAACAAGTATTATCAACCCGGAGGGAGTAATTAACTATACGCTAATA	24	11.3	7.2	2.8	2.5	STOWAWAY45_OS
Osa12_21478367_120	50	50	AGTTCGAGTGGGATACTGATGTCG	ATCTCGACCTCGACATCCATATCCCACTAGAACTTGCTACCGTTGCCACTATCTTATGGTAGTGACATTGATAGCAAGTTCGAGTGGGATACTGATGTCGAGGTTGAGTTCCCGGCTGCT	24	24.4	16.7	2.8	2.5	ENSPM2_OS
Osa12_21400869_220	49	49	CCCCCTACCTGGCGCGCCA	CTTGGGACTTTGGCGTGGAGGAGGTGGGGGAGTACGAGCTCGACGGCGCGGGTTTGGCTCCCCGTCGTCGCCGCTCACACTCGGAGAGAGGTCGTGCGCCTTTGCTTGCTCAGCCATTAGGCTGGACAAGGGAAGCTTGGCGCACACGGAAGAGTGTGAGAGCTCAGAAAACACACACTGAGCCCCCTACCTGGCGCGCCAGATGACGGAGCTCGTGGCC	19	26.3	71.7	79.4	17.5	Atlantys-2-I_OS
Osa4_1064188_220	49	49	CCCCCTACCTGGCGCGCCA	TTAGGGCTTTGGCGCGGAGGAGGTGGGGGAGTACGAGCTCGACGGCGTGGATTCGGCTCCCCGTCGTCGCCGCTCACACTCGGAGAGAGGTCGTGCGCTTTTCCTTGCTCGGCCATTAGGCTGAACAAGAAAAACTTGGCGCACACGGAAGAGTCTGAGAGCTCAGAAAACACACACTGAGCCCCCTACCTGGCGCGCCAGATGACGGAGCTCGTGGCCC	19	26.3	71.7	79.4	17.5	Atlantys-2-I_OS
Osa6_22874427_220	49	49	CCCCCTACCTGGCGCGCCA	CTTAGGACTTTGGCGTGGAGGAGGTGGGGGAGTACGAGCTCGACGGCGCGGGTTTGGCTCCCCGTCGTCGCCGCTCACACTCGGAGAGAGGTCGTGCGCCTTTGCTTGCTCGGCCATTAGGCTGAACAAGGGAAACTTGGCGCACACGGAAGAGTATGAGAGCTCAGAAAACACACGCTGAGCCCCCTACCTGGCGCGCCAGATGACGGAGCTCGTGGCT	19	26.3	71.7	79.4	17.5	Atlantys-2-I_OS
Osa7_21498109_220	49	49	CCCCCTACCTGGCGCGCCA	TTAGGGCTTTGGCGCGGAGGAGGTGGGGGAGTACGAGCTCGACGGCGTGGATTTGGTTCCCCGTCGTCGCCGCTCACACTCGGAGAGAGATCGTGCGCCTTTGCTTGCTCGGCCATTAGGCAGAACAAGGGAAACTTGGCGCACACGGAAGAGTATGAGAGCTCAGAAAACACACGCTGAGCCCCCTACCTGGCGCGCCAGATGACGGAGCTCGTGGCTC	19	26.3	71.7	79.4	17.5	Atlantys-2-I_OS
Osa8_14387042_220	49	49	CCCCCTACCTGGCGCGCCA	TTAGGATTTTGGTGTGGAGGAGGTGGGGGAGTACGAGCTCAACGGCGTGGATTCGGCTCCCCGTCGTCGCCGCTCACACTCGGAGAGAGGTCGTGCGCTTTTCCTTGCTCGGCCATTAGGCTGAACAAGAAAAACTTGGCGCACACGGAAGAGTCTGAGAGCTCAGAAAACACACACTGAGCCCCCTACCTGGCGCGCCAGATGACGGAGCTCGTGGCCC	19	26.3	71.7	79.4	17.5	Atlantys-2-I_OS
Osa12_20699291_100	48	48	ATATTTATATAGATGTTAATGAAT	AGACTTTCTAGCATTACCTATATTTATATAGATGTTAATGAATCTAATCACATATATATGTCTAGATTCGTTAACATATATATGAATGTGGATAATGTTA	24	35.7	38.2	42.6	47.6	ORSgTEMT01701783
Osa12_16994978_160	47	47	GAATTTCCTTTGAATCAAAGGGGG	CTCAGGCTCCTTTTGATTCAAAGGAAATTTATAGGAATTTTAGATGATTTTATTTCTATAGGAATTTTTTAAATATAGCCCTTTAAATCAAGGGAATGGATCCTATAGAATCCTATGAATTTCCTTTGAATCAAAGGGGGGCTAACCTGGTATTTGAACA	24	7.5	16.7	8.5	12.5	ORSgTEMT00600082
Osa12_16342974_120	46	46	TTTACTCGTGATGACGTGGACAAA	TGGAAATGGATGTTCGAGATTCGTCCACGTCACCATGGTAAAATTTTAACTCATGAGTAAATCTGCGAGTAAAGTTTTTACTCGTGATGACGTGGACAAATCTCAGAGTCTATTTTTTTA	24	7.5	11.9	2.8	0	ORSgTEMT03400026
Osa12_10261754_160	45	45	ATTTAACTATTTACCACTTTTAGA	TTTCAGTTTCCGTGTGGAATATTTAACTATTTACCACTTTTAGATTGACAATTAGGTATTTATCACTTGGATTCATGTGTCATTGATACATGAGTGATAAGTGATTAAACGTCAAACCTAAGAGTAGCGAATAGTTAAATATCCCTCCACGCGTACTCAT	24	13.1	14.3	25.5	10	TNR2A
Osa1_18831231_120	44	44	AGGTGACTAGTTACCTGTGACGGG	TCTATTTTCAACCCATCACAGGTGACTAGTTACCTGTGACGGGTCGCAGCCGGATGCCTCACTGATGACGGTATCCCGTATGACCCGTCAGAGGTGACGGTCATCAGTGACTATTTCGTT	24	41.3	40.6	28.4	32.6	20
Osa12_10064002_100	44	44	GTGACTAGTTACCTGTGACGGGTC	AACCTTACCTCTGACGGGCCGTCCGGCTGCGATCCGTCACAGGTAAACCCGTCACAAGTGACTAGTTACCTGTGACGGGTCGCAGCCGGATGACTCACCG	24	15	14.3	8.5	7.5	20
Osa2_16995828_140	44	44	AGGTGACTAGTTACCTGTGACGGG	ACTGCAACCTGTCACAGGTAACTAGTCACCTGTAACGGGCCGCAAATAGAAAGCGTCAGAGGTCAATCTCTGACGCGTTCCATTTGCGGCCCATCACAGGTGACTAGTTACCTGTGACGGGTATTATATTTGCAACCCGT	24	41.3	40.6	28.4	32.6	20
Osa8_3978548_260	44	44	GTGACTAGTTACCTGTGACGGGTC	AAGTCCTAACCAGTCACAGGTGACTAGTTACCTGTGACGGGTCGCAGCCGGACGGCCCGTCAGAGGTGAGGTTACTCACCTCAAACGGCTTTAAGTCCTAGCCCGTTTGAGATGACTTCTGCCACTATATATATATCTGCTCTCCCAGCGGGGCCCACAGGAGGAGATAAGGCCGGCCGGCTCCCTCTTCTCCAGTTCTCTATTTCTTCCACTTCTCTCTTTCTCTGTGTAGGGGCAGCAGTGGAGGCGCGGTGGCGCCG	24	15	14.3	8.5	7.5	20
Osa11_9893871_140	43	43	TGAAATAACCGGGACTAAAGAT	GACTAGCAATCCATCTTTAGTCCCCGTTGAAATAACCAGGACTAAAGATCCAGACTAAAGATGGAACCGGGACTAGCACTCCGGGACTTTAGTCCCAGTTGAAATAACCGGGACTAAAGATCTAGTTGGTAACACCAACC	22	5.6	7.2	5.7	7.5	CACTA-B
Osa11_9410200_120	42	42	ACAGCCGATAGGGCATATTTAGGG	TGCTCTAAATAATGATCTATCGGCTATTTCTATAGTACTGTCTTAAAACAATTGATAAAATACAAAGAGACAGTATTACAGCCGATAGGGCATATTTAGGGTTTGCTCTGATTGACTATC	24	7.5	2.4	5.7	15	24
Osa12_379869_160	42	42	ACAGCCGATAGGGCATATTTAGGG	ATAAGTTTGTATTGGAGTATTAGCCAATAATTATTTATCTTTGCTCTAAGTACTGATCTATCGGCTATTCCTATAATATTGTCTTAAAGCGATTGATAAAACAAAAGAGATAGTATTACAGCCGATAGGGCATATTTAGGGTTTGCACTCTACTTATTTA	24	7.5	2.4	5.7	15	24
Osa11_9065806_300	41	41	AAAAGTTTTGTAAATTCATGAAAA	AACTAGTGAAAATCATACCTAAAAGTTTTGTAAATTCATGAAAAAAATACTATAGATTGATCTAGATATGAAATACGTTCTCACAAAATTTAAATTTCAAACTCAAATTTGTTTAGGAGTAAAAATAAATAAATTTCAGGTGAATAGTAACAGGACACTATTCACCCAAAAATTGTTTTTATTTCTCTTGAACGAAGTTGATTTTGGATTTGAAATTTGGTGAGAATGTATTTCATATCTACACTTATCTCTAGCAATTTTTTTCATGAATTTATAAAACTTTTAGGTATAGTTTTCACG	24	67.6	71.7	99.3	77.7	20
Osa12_21149127_300	41	41	AAAAGTTTTGTAAATTCATGAAAA	AACCCATGAAAACCATATTTAAAAGTTTTGTAAATTCATGAAAAAAATACTAGACATAGGTATAGGTATGAAATACATTCATACCGAATATCAAGTCCAAACTCAACTTCATTTGAGAGAAAAAAAGAGACAAATTTGAGGTGAATAGTAACAGAACACTATTCACCCGAAATTTGTTTTTTTTCTTTCAAATAAAGATGAGTTTGGGCTTGAGATTTGGTATGAATGTATTTCATGACTATACCTATTTCTAGTAATTTTTTTATAAATTTACAAAACTTTTAGATATAGTTTTCACAG	24	67.6	71.7	99.3	77.7	20
Osa2_22219532_140	41	41	AAAAGTTTTGTAAATTCATGAAAA	AACCCGTGAAAACCACATCTAAAAGTTTTGTAAATTCATGAAAAAATTACTAGAGATTTGGTATGAATGTATTTCATGCCTATACCTATCTCTAGTAATTTTTTCATAAATTTATAAAACTTTTAGATGCAGTTTTCACG	24	67.6	71.7	99.3	77.7	20
Osa5_24072794_180	41	41	AAAAGTTTTGTAAATTCATGAAAA	ATAAGTGAAAACCATAACTAAAAGTTTTGTAAATTCATGAAAAAATTACTAGAGATAAGTATAGGTATGAAGTACATTCATATCAAATCTTAAGTCCAAACTAAAATTCATTTGAGAGAAAAAAAAAGACAAATTTGGGGTGAATAGTGCTTTTCATGAATTTATAAAACTTTTAGATAT	24	67.6	71.7	99.3	77.7	20
Osa11_8070475_180	40	40	AAATAAAAGTTATAGATCTTGATG	AAGATCTATAACTTTTATTTTTGTCATTTTTTCATCTGACAAAGTGTTAGTAACATTGTTCATAAAATAGCTAGATGAGAGATATGTGAATTTTGTGAATAATGTTACTATCACTTTGTCGAATAAAGAAATGACCGAAATAAAAGTTATAGATCTTGATGTGTTATACAACTTTGTTGT	24	92	64.5	70.9	62.6	24
Osa4_11383646_220	40	40	AAATAAAAGTTATAGATCTTGATG	TGTATAACTCATCAAGATATATAAATTCTATTTTGGTCATTTATTCATCCGACAAAAATATTTGTAAGATTGTTTACAAAATGTACATGTCTCTTATAGTTTTATAAACAATATAAGAGATATGTACATTTTATGAATAATCTTATAAATCACTTTGTCGGATGAAAAAATGATCAAAATAAAAGTTATAGATCTTGATGATTTATACAACTTTGTTATT	24	92	64.5	70.9	62.6	24
Osa1_26345186_200	39	39	AAAATTTTTGAATAAGACGAATGG	TTGGTAACAACAACCGGGACTAAAGATGTATTTTTACTCCCGTTTTTTTACATTATGTTTAATCATTCGTTTTAGTAAAAAAATTTAAGTAAATATCTTTTTTTGATTTATCACTTAAAAAACTTTAATCATTACTTATATTTTTAAGATTTATATAAAATTTTTGAATAAGACGAATGGTTAAAACTTATAACATAAGT	24	35.7	40.6	48.2	35.1	STOWAWAY2_OS
Osa1_6344094_160	39	39	AATTTTTTAAATAAGACGAATGGT	TAACGTTGATCATTTGTCTTATTTAAAAGATTATAGAATTATTATTTATTTTGTTTGTGATTTACTTTATTATCAAAATTAATTTAAGTATGACATATCTTTTTTTATATTTGTATTAATTTTTTAAATAAGACGAATGGTTAAGCGTTATAAGTAAAAA	24	16.9	16.7	19.9	12.5	ORSgTEMT01601830
Osa11_7468013_160	39	39	AAAATTTTTGAATAAGACGAATGG	TGCGTTTGACTATTCGTCTTATTCAAAAAAATTTATGTAATTATAATTTATTATGTTGTGAGTTGTTTTATCACTCAAAGTATTTTAAGCATGATTCATATCTTATACATTTGTATAAAATTTTTGAATAAGACGAATGGTCAGACATATGTTTAAAAGT	24	35.7	40.6	48.2	35.1	STOWAWAY2_OS
Osa4_15809733_160	39	39	AAATTTTTTAATAAGACGAATGGT	CATAATAATTAATCATTCGTTTTATTAAAAAATTAGTATAATATGCAAAAGTAAAAGTTAACATTATATTTTATTTGATGATAAAACAAGTTATAATGAAATAAATGATATTTATATAAATTTTTTAATAAGACGAATGGTAAAATATTGTACGAAAAAT	24	11.3	4.8	5.7	7.5	ORSgTEMT01601542
Osa9_1179952_140	39	39	AAAATTTTTGAATAAGACGAATGG	GTTGGACCATTCGTCTTATTCGAAACATTTACGTAACTATAATTTATTTTGTTGTGAGAGTATTCTAAGCATGATTTATATCTTATACATTTGTATAAAATTTTTGAATAAGACGAATGGTTAAATGTATAAAAAAAATT	24	35.7	40.6	48.2	35.1	STOWAWAY2_OS
Osa9_15869453_180	39	39	AATTTTTTTAATAAGACGAATGGT	ATTTTTAATATTTTGTTTGCATTTTTTTTTGACTGTTTGTCTCATTCAAAAAATTTATATAAATATAAAAAATAAAAATTGTGCTTAAGTATTTTGGATAATAAAGTAGCCACAAATAAAATAAATAATAATTTTAAATTTTTTTAATAAGACGAATGGTTAAACAACGCAAACAAAATG	24	13.1	9.6	19.9	25	ORSgTEMT01600605
Osa11_5744291_280	38	38	AATATGTCTAACTTTTGTGGATGG	AAAAAGGTAATATCTCAATCCACAAAAGTTGCACATTATTTTTATCACCAAGATCAAGGAGAAATTAAATTATCTTGGATATTTCAAAATCAAGGACTAAATGTAAACATGCAATCAATGAGTATTTAAATTACTCCTTGGATTCTCATCAAATATTTAATTTATCTCTTCATTTAAGTTTTAAATGCATAAAGTCTATAAATAGGAACAACTTATGTGGAAAAAACTAAAATATGAAATATGTCTAACTTTTGTGGATGGAGGAAGTATTATTCCTCAT	24	15	11.9	11.3	17.5	ORSiTEMT02700001
Osa5_20551051_280	38	38	AATAGGTGTAACTTTTGTGGATGG	ATTCATGATACTCCATCCATAAAAGTTAGGCATATTTCACATTTGAGTTCTTCCAAATAAGTTATTTCTATTTGTAATCTTTATCCATCCAAGACTTAAATGAAGATATAAATTAAATGTTTGATTAGAATCCAAGGAGTCATATAAATACTCATTGGTTGCATGCTTGCATTTTACTTCTTGATTTTGTAACATGCAAGATGATTTAATATCTTCTTGGTCTTGGTGACAAATGTAATAGGTGTAACTTTTGTGGATGGAGAGAGAATAGGGTAGTCGC	24	63.8	40.6	51.1	100.2	STOWAWAY14_OS
Osa8_7602351_280	38	38	AATAGGTGTAACTTTTGTGGATGG	ATTCTTTTAGTATTCCATCCACAAAAGTTATACATATTACTTTTGTTATCAAGATCAAGGAGAAATTAAATCGTCTTGGATGTTACAAAATCAAGGAGTGAATACAAGCATGCAACCAATGAGCATTTAGATGACTTCTTAGTTCTAATTAAACATTTAATTTATCTCTTTATTTAAGTTTTGAATGTATAAAGACTACGAATAAAAACAACTTATTTAGAAAAACTTAAATGTGAAATAGGTGTAACTTTTGTGGATGGAGTGAGTACAATCGATAAGG	24	63.8	40.6	51.1	100.2	STOWAWAY14_OS
Osa1_2222741_240	37	37	TTTCATATTATAAGTTGTTTGACT	TTAATTAGTACTTCTTCCGTTTCATATTATAAGTTGTTTGACTTTTTTTTCTTAGTCATTAAATTTGACCAAGTTTTTAGAAAAATATACCAACATACAAAAGTTACATATTACAAAATATATTTAATGTCAAATTTAATGAAACTAATTTGATATTATAGATTTTACTAATTTTTTCAATAAACTTGATCAAACATAAATAACTTTAACTAATAAAAAAGTCAACGACTTATAATATGA	24	30	38.2	22.7	35.1	ORSgTEMT01500004
Osa1_39047710_280	37	37	TTTCATATTATAAGTTGTTTGACT	CTGTGAGGTACTCCCTCTATTTCATATTATAAGTTGTTTGACTTTTTTTTAAGTCAAACTTCTTTAAATTTGATCAAGTCTATAAAAAAAATATAATGATATTTTCAATACAAAACAAACATATTATTAATATATATTCAATGTTAGATTTAATGAAACTATTTTGATATTTTATATGTTGTTAAGTTTTTTTTTATAAACTTAGTTAAAATTAACAAAGTTTGACTTAGAAAAAAAAATCAAACGGCTTATAATATGAAACGGAGGGAGTAGTATCTAT	24	30	38.2	22.7	35.1	ORSgTEMT01500004
Osa1_43098440_260	37	37	AAACGACTTATAATATGAAACGGA	CTCCCTCTGTTCTATATTATAGGTTACTTTGATTTATTTTGCCAAACTTTTATAAGTTTGACTAATAGAAAAATATAGTAACATTTCAATATAAAACAAACATATTATTAAAATATATCCAATATTATATTTGATGAAACTAATTCGATGTTGTAAATATTGCTATTTTTTTTATAAATTCGATCAAGTCTAAATAAGTTCAAGTGGGTAAAAGTTAAAACGACTTATAATATGAAACGGAGGGAATACTAATTAACAAG	24	9.4	14.3	14.2	12.5	STOWAWAY41_OS
Osa10_22651726_260	37	37	TTTCATATTATAAGTTGTTTGACT	CCTCCTCCGTTTCTCCTCCGTTTCATATTATAAGTTGTTTGACTTTTCTCCTAGTCAAACTTGGTTAAATTTGATTTAAGTTTATAGAAAAATTTAGCAACATCTAAAATATTAAATTAGTTTTATTAAATCTCACATTGAATATATTTTTGATAATATGTTTGTTTTGTGTTGAAAATACTAATATATTTTTCTATAAACTTAGTCAAAAGTTTGACTAGGAAAAATTCAAACGACTTATAATATAAAACAGAGGGAGT	24	30	38.2	22.7	35.1	ORSgTEMT01500004
Osa11_28215237_260	37	37	TCAAACGACTTATAATATGAAATG	TTCATATTATAAGTCGTTTGACTTTTTTTTATAGTCAAAGTTCCCTAGGTTTAACTAAATTTATGGAAAAAAATAGCAACATTCACGACACCAAATTAGTTTCATTAGATTTAAAATTGAATATATTTTGATACAATGTTTGTTTTGTATTGAAAATATTATTATATTTTGCTATAAACTTGATCAAACTTTATTAAGTTTGACTATAAAAAAAAGTCAAACGACTTATAATATGAAATGGAGAGAGTAACCTTTTGCGA	24	20.6	11.9	22.7	12.5	ORSgTEMT01500004
Osa11_4749195_280	37	37	AAACGACTTATAATATGAAATGGA	TAATTAGCTACTCCCTCTATTTTATATTATAAGTCACTTTGATTTTTTTTTTCATAATCAAACTTTTTTAAAGTTTGATCAAATGTATTGAAATGTAGCAACATTTCAAACACAAACCAAATATATTACCAAAGCATTTTAATGTTATATGTAACAAAACTAAATTGATATTATAGATGTTGCTAAATTTTTCTATAAATTTAGACAAATCTAAAGAAGTTTAATTAAAAAAATCAAAACGACTTATAATATGAAATGGAGGGAGTAGCTGACAACTTAA	24	16.9	16.7	22.7	22.5	STOWAWAY41_OS
Osa11_6365073_280	37	37	AAACGACTTATAATATGAAATGGA	CAATTAATTACTCCCTTCGTTTTATATTATAATTCATTTCCCTTTTTTCCTTGTCAAAATTTGTTAAGTTTGACCAAACTTATAGAAAAATTTAGAAACATATAAAATATTAAATTAGTTTTATTAAATCTAATATTGAATATATTTTAATAATATGCTTGTTTTGTGTTGAAAATACTACTATATTTTTTTTATAAACTTGTTTGAACTTGAGAATGTTTAGCTAGAAAAAAATTTAAACGACTTATAATATGAAATGGAGGGAGTATATGCTAATGGT	24	16.9	16.7	22.7	22.5	STOWAWAY41_OS
Osa11_7788467_260	37	37	TTTCATATTATAAGTTGTTTGACT	TAGTAGTTGTTTCATTTCTTTTCATATTATAAGTTGTTTGACTTTTTCCATAGCCAAATTTTATTACGTTTGATCAAGTTTATAGAAAAATTTAGCAGCATCTAAAATATTAAATCATTTTTATTAAATCTTACATTGAATGTGTTTGTTTGGGTTAGAAATAGTACTATATTTTTCTATAAATTTAATCAAACTTAAAAGAAGTTTGACTAGCGAAAAAAAGTCAAATGACTTACAATATGAAATGGAGGGAGTAGCAT	24	30	38.2	22.7	35.1	ORSgTEMT01500004
Osa2_20241560_240	37	37	AAACGACTTATAATATGAAATGGA	GTTTCATATTATAATTCGTTTTGGCTTTTTTCTTAGTCAAACTTTCTTAAATTTGACCAAGTGTATAGAAAATATAGTAATATTTTCAATACAAAACAAATATATTATCAAAATATATTCAATGTTATGTATCATGAAACTAATTTGAATTGAGGATACTGTTAAATTTTTCTATAATAGTCAAGGAAAATAGTCGAAACGACTTATAATATGAAATGGAGTTATCAAAAAATTAGAAAC	24	16.9	16.7	22.7	22.5	STOWAWAY41_OS
Osa2_26077203_260	37	37	AAACGACTTATAATATGAAATGGA	TTTCATATTATAAGTCGTTTGACTTTTTTTTAAGTTAAATTTTATTAAGTTTAACTAAGTTTATAAAAAAATTAGTAACATCTAAAATATATAATTAGTTTCATTAAATCTAACATTACATATATTTTGATAATATGTTTATCTTGAGTTAAAAAATACTATTATATTTTTTCACAAATTTAATCAAACTTAAAAAAGTTTGACTAGAGAAAAAACCAAACGACTTATAATATGAAATGGAGGGAGTACATACTTTTATT	24	16.9	16.7	22.7	22.5	STOWAWAY41_OS
Osa2_2950228_260	37	37	ACGACTTATAATATGAAATGGAGG	CCTTTTGTTTCATATTGTAAATTGTTTTACTTTTTTCTAAGTCAAATTTTTTTATGTTTCATCAAATTTATAGAAAAATATAACAACATCTATAATGTTAAAATAGTTTCATTAAATATAACATTGGATATATTTTGATAATAGATTAATTTTGTATTGGAAATGCTGCAATATTTTTTTATAATATTGGTCAAACTTTGACAAGGAAATGGTCACAACGACTTATAATATGAAATGGAGGTAGTAATTGTTTGGCTTTA	24	15	16.7	8.5	12.5	STOWAWAY41_OS
Osa3_34896846_260	37	37	TTTCATATTATAAGTTGTTTGACT	CAAATTTTCTACTCCTTCCGTTTCATATTATAAGTTGTTTGACTTTTTTCTTAACAATTTTTTTTAGATTTGACTAAGTTTATAGAAAAAAAATAGCAATATTAATGATATCAAATTAGCTCCATTATATTTAACTTTGAATATATTTTGATACCATGTTTGTTTTGTATTGAAAATGTTATTATATTTTACTACAAACTTAATCAAACTTTTTTAAAAAAGATTTAAAAAAAAGTCAAACGACTTATAATATGAAACGA	24	30	38.2	22.7	35.1	ORSgTEMT01500004
Osa3_4428976_220	37	37	TTTCATATTATAAGTTGTTTGACT	AAATAGTTATTATCCCTTTGTTTCATATTATAAGTTGTTTGACTTTTTTTCTTAGTGAAACTTCTTTAGTTTTAATTAAATTTATAGAAAAGATAGAAACACCGACACTAAACCAGTCTCACTAAATTCAACATTAAATATATTTTGATAATATGTTTATTTTGTATTAAAAATAAACTTAAAAAAAATCAAACGACTAATAATATGAAAGAGATGGAGT	24	30	38.2	22.7	35.1	ORSgTEMT01500004
Osa5_18671528_260	37	37	TTTCATATTATAAGTTGTTTGA	AATATAATATACTTTATCCGTTTCATATTATAAGTTGTTTGATTTTTTTTCTTAGTAAATTTATTTTTGTTTGATCGAGTTTATAGAAAAAAAATAACAACATCTACAACACTAAATTAGTTTGATTAAATTTAACATTGAATATATTTTGATAATATATTTGTTTTATATTAAAAATGTTACTATATTTACAAATTATATCAAACTTAAAGAATTTTGACTAAGGAAAAAGTCGAACGACTCATAATATGAACGGAGGG	22	7.5	4.8	2.8	7.5	ORSgTEMT01500004
Osa6_12698442_180	37	37	TTCATATTATAAGTTGTTTGACTT	ACGGCTAAAATAAAGTGAAACTGACTTATAATATATAATATAAAACGAACGGAGTAGAAAACATCCATCGTGGTCGCAATCCTATGAGCTTAATAGTGTTGTCAGCAGAAATGAAACATAAATCTACTCTCTCCCGTTTCATATTATAAGTTGTTTGACTTTTTTTAAAAGTGTAACCAA	24	35.7	19.1	5.7	27.6	ORSgTEMT01500004
Osa6_1358765_260	37	37	TTTCATATTATAAGTTGTTTGA	GCTCTCTGATTAGTACTCCATTTCATATTATAAGTTGTTTGATTTTTTTTCAAACTTTCCAAAGTTTTTTTTTAAAATATAGTAGAATTTTTAACGGCAAAACAAACATATTATCAAAATATATTCAATGTTAAATTTAATTAAACTAATTTAATACTTTAGATGCTGCTAAAGTTTTCAATAAACTTGGTCAAACTCAACAAAGTTTGATAAAAAAAATAAAAACAATTTATAATATGATGAAATGAAGGAAGTAGTAT	22	7.5	4.8	2.8	7.5	ORSgTEMT01500004
Osa6_21097882_120	37	37	AAACGACTTATAATATGAAATGGA	AATATTTTATGCTTCTACTCTCTCCTTTTCATTTATAAGTCGTTAAACTTGATCAAAATTAACTAGAAAAAAAAGTTAAACGACTTATAATATGAAATGGAGGGAGTATATGTTTAATAT	24	16.9	16.7	22.7	22.5	STOWAWAY41_OS
Osa6_22116854_280	37	37	AAACGACTTATAATATGAAATGGA	TAGATTTGTACTCTCTCCGTTTGATATTATAATTTGTTTGACTTTTTTTCTTAGTCAAAGTCTTTTATGTTTGATCAAATTTATAGAAAAAATTAGCACCATCTACAATACTAAATTAATTTCATTAAATTTAACATTAAATATATTTTAATAATATGTTTATTTTATATTAAAAATATTATGATATTTTTCTTTAAACTTAATTAAACTTAAAATGTTTGCATAAGAAAAAAATCAAACGACTTATAATATGAAATGGAGGAAGTACGCGGAAGATCTA	24	16.9	16.7	22.7	22.5	STOWAWAY41_OS
Osa6_23854301_280	37	37	AAACGACTTATAATATGAAATGGA	TCCACTTAAGTACTTCTCCGTTTCATATTATAGTCGTTTTGATTTTGTTGTAGTCGAACTTTTTAAAATTTGACCAAATTTGTAGAAAAAATATAGCAACATATTCGACACAAAACAAACATATTATCCAAATATATTAAATGTTAGTTTTAATGAAACTAATTTGATGTTGTAGATGTTGCTAAATTTTTCTATAAACTTCATCAAACTTCTTTAAGTTTGACTAGGAAAAAATCAAAACGACTTATAATATGAAATGGAGGGATTAGTAAATAATTGA	24	16.9	16.7	22.7	22.5	STOWAWAY41_OS
Osa7_28870797_260	37	37	AAACGACTTATAATATGAAATGGA	CTCTCTATTTCATATTATAAGTCATTTGACTTTTTTTAGTCAAAGTTTTTTAGATTAATTAAATTTATAAAAAATAGCAACATGTACAATATCAAATTAGTTTCATTAAATCTAACATTAAATATATTTTAATAGTATGTTTATTTTATTAAAAATATTATTATATTTTTTACAAACTCGGTCAAACCAATAAAATGTTTGACTATGAAAAAAATTAAACGACTTATAATATGAAATGGATGGAGTAATTCACTATTTTT	24	16.9	16.7	22.7	22.5	STOWAWAY41_OS
Osa7_7387535_280	37	37	TTTCATATTATAAGTTGTTTGACT	ATTAAACGATACTCTCTTCGTTTCATATTATAAGTTGTTTGACTTTTTTCTTAGTCAAATTTCTTTAGATTTGATCAAGTTTATAAAAAAAAATTAGCAACATGTATAATATCAAATTAGTTTCATTAAATTTAACATTGAATATATATAAATAATATGTTTGTATCGCATTGAAAATGTTAGTATATTTTTTCTACAAACTTGATTAAATTTAAAGAAGTTTGATTAAGAAAAAAATCAAATGACTTATGATATGAAATGGATAGAGCATAAGTGAGAG	24	30	38.2	22.7	35.1	ORSgTEMT01500004
Osa8_26209336_220	37	37	TTTCATATTATAAGTTGTTTGA	ATAACAAATACTCCCTTCATTTCATATTATAAGTTGTTTGATTTTTTTCTTAGTCAAAATTATTTAAGCTTGTAGGAAAATGTAGAAACATTTTCAATACAAAACAAACATATTATTAAAATATATTCAATGTTAAATTTAATTAAACTAATATAGTATTGCAGATGTTATCAAACGTAAAGAATTTTAATTAAAAAAGTCAAAATACTTATAATATGAA	22	7.5	4.8	2.8	7.5	ORSgTEMT01500004
Osa9_7287752_260	37	37	TTTCATATTATAAGTTGTTTGACT	GAATATTGTAATCCCTCCATTTCATATTATAAGTTGTTTGACTTTTTTTTTCTAATCAAACTTTATTAAGTTTGACCAAATTTATCGAAAAAAATAACATTTAAATATGAAATTAGTTTCATTAAATCTAACATTGAGTATAGTTTGATAATATGTTTGTTTTGTGTTGAGAATAATACTATATTTTTCTACAAATTTAGTTATACTAAAATAAGTTTGATTAGAAAAAAGTCAAACAACTTGAAATAGAAAACGGAGAG	24	30	38.2	22.7	35.1	ORSgTEMT01500004
Osa1_5055285_160	36	36	AGAAAGAGAGAGAGAGAGAGA	AGGCAGCGAGAGCTCCTCTCCTCTCTGTCTCTTCTTCTCGCTGCTCCCAATGCCGATGCAGCGAAACGCCATGAATTTTTCGGGACCAAAATAAAAAGAACACACCCCACATTCAGAGAAAGAAAGAGAGAGAGAGAGAGAGTAGGAGTAGTATGTGAGA	21	16.9	2.4	8.5	25	SZ-26_LTR
Osa11_24714045_140	36	36	AGAAAGAGAGAGAGAGAGAGA	CCGCCGGTGATCTCGCCGGAGAAAGAGAGAGAGAGAGAGAGAGTTGAAGCAGCAGCTGTTGAGGCGTGGTGATTTGGGACAAGCAGAGGGGCTTTTATAGAAAAATTCGCGCGCTCTCTCCCTCTCTCTTCTCCCGCGTG	21	16.9	2.4	8.5	25	SZ-26_LTR
Osa11_2839838_260	36	36	AGAAAGAGAGAGAGAGAGAGA	GGTACATAGTATACATAGATAGAAAGAGAGAGAGAGAGAGAGAGAAAGCAAGCAAGCTGAATTGATGCTTGTGTGTGCTTGTGTTGACATCTGTATACACATGTGCACGGTTCTTTGTTAAATCACTTGATGAAGATGGGTACATCCCTTTTTCTTCTTTTTAATATATTTTTTTCTTGATACTGATGCCTAATTATTATTAGTATTACTTATCCTACATCACAACATCTCTCTCTCTCTTTCTCTCTTCTAGAGCTAGC	21	16.9	2.4	8.5	25	SZ-26_LTR
Osa4_17864559_280	36	36	AGAAAGAGAGAGAGAGAGAGA	GCGCCCATGTCGAAGGAGAGAGAAAGAGAGAGAGAGAGAGACAGTGGGGGAGGAGGAAGAAGGACCGGACTGACATTTGGGACTAACTAATCTATATAGGTGGCATCCTAGTGTACAAAAACAGTGTAGAAAACCACTCAAGGGGGCCTTTTGCACGGTATTGAAAGTTTGAGGGGGTCAAATGCCCGGTTTTAAAGTTGTGGGGTGTGTTTTAGACAAGCTAAAGAATTAGAGGGTCTAAAATGGACTTATCCCTTTTTTTTTTTTGTCTATTTCAGAA	21	16.9	2.4	8.5	25	SZ-26_LTR
Osa4_4365008_180	36	36	AGAAAGAGAGAGAGAGAGAGA	GGCACCTATAAAACGAGCCGAGAAAGAGAGAGAGAGAGAGAGGTGTTTTTTTAAGCGCACAGGCCGAGCGTGAGTGGATAAAGACGCCGCGTGGGAGGTGAGGGGGGGGAGGGGGCATCGTTTTCCACTCGCCCCCTCTTCTCACCTGTGTCTCTCTCTCTCCCTCTCACTCGGTCACTG	21	16.9	2.4	8.5	25	SZ-26_LTR
Osa6_28084069_280	36	36	AGAAAGAGAGAGAGAGAGAGA	CTCGATCGATGATGGTGAGCAGAAAGAGAGAGAGAGAGAGAGATGCGGACAGAGCGTGGAGCCATCCATCGCAGTCGCAGCGCAGCGACGCATCACACACAGCACGAGATGAGGAGAGGAGGAATTTCTTTCCCCCACACCCTTTGATGCCTTTTGGAGGACATCTTGCAGATGCAGGCCTTGGAAGGAGAGAAAGCTGATGAAGAATCCTTGAAGCGTGCATGCATGGCTACCCTTACCATAGCCAAAGCTAACCTCCTCTCTCTCTCTCTGATTGCAT	21	16.9	2.4	8.5	25	SZ-26_LTR
Osa7_14804841_280	36	36	AGAAAGAGAGAGAGAGAGAGA	AATTTTGCGAGAGAGAGAGAGAAAGAGAGAGAGAGAGAGAACGCTCCGCTGTTATATAGTGACCCCGTGCTGACGTGCCGTCCCCTTGCCACACTGTACTGCCACGTGTACGAAGACCGGTCAAAACCGCCCATAATTCTGCCTTAGGGGGTTAAGTAACCGGTTTTGATAGTTGAGGGTGAATTATATCCGGTTTTCGTTTTTAGGGGCGTATTTCAGACGACCGCTATAGTTCGGGGGGGTATTTCGTACTTTTTCCTTTTTCTTAAAACATTGAACC	21	16.9	2.4	8.5	25	SZ-26_LTR
Osa11_22001532_100	35	35	TACATGTATGCAAAGTTTGTA	ACAAGTACAAATTTTGTATACACGAATACAAACTTTGCATATACGTATACAAACCTTGAATACATGTATGCAAAGTTTGTATACGTATATGCAAATTTTA	21	9.4	14.3	14.2	30.1	20
Osa12_13988662_120	35	35	TACATGTATGCAAAGTTTGTA	CACGTATGCAAAGTTTGTATACATGTATGCAAAGTTTGTATACGTATATGCAAATTTTATATATGTACAAATATAAACTTTGTATACACGAATACAAACTTTATATACAAAGGGAACAAC	21	9.4	14.3	14.2	30.1	20
Osa7_7194258_100	35	35	TACATGTATGCAAAGTTTGTA	ACACATATATAAACTTTGTATACATGTATGCAAAGTTTGTATACGTGTATACAAAGTTTGCATACGCTTATACAAACTTTGTATATGTACATATTAAAAA	21	9.4	14.3	14.2	30.1	20
Osa1_32499739_200	34	34	AAACATGTTTAAAAAAGTCAACGG	ACGCCGTTGATTTTTTTAATATGTTTGATCGTTTGTCTTATTCAAAAAAATTTAAGTAATTATTAATTATTTTCATATCATTTGATTCATTACTAAATATATTTTTATGTATATATATAGTTTTACTTATTTAAAAAAATAATCAAGACGAACAGTAAAACATGTTTAAAAAAGTCAACGGCGTTAAATATTTTGGGACG	24	351	394.1	419.9	383.3	TREP215
Osa1_41973696_200	34	34	AAACATGTTTAAAAAAGTCAACGG	TCGTTGACTTCTAAATATGTTTAACCATTCGTCTTAATCAAAAAATTTAAGTAATTATTAATTCTTTTTCTATCCTTCGATTCAATGTTAAATATACTTTTATGTATACATATAGTTTTACATATTTCATAAAAGTTTTTTAATAAGACAAACAGTTAAACATGTTTAAAAAAGTCAACGGCGATAAATATTTAGGGACG	24	351	394.1	419.9	383.3	TREP215
Osa11_20084359_220	34	34	AAACATGTTTAAAAAAGTCAACGG	TTTAATGCAGTTAACTTTTTTAAACATGTTTGACCATTCGTTTTATTTAAAAAATTTAAGTAATTATTAATTATTTTTCTATCATTTGGTTCATTGTTAAATAGACTTTTATGTATACATATAGATATATATATATATATATATTTCATAAAAGTTTTTGAATAAGATGAACGGTTAAACATGTTTAAAAAAGTCAACGGCGTTAAATATTTAGGGATGG	24	351	394.1	419.9	383.3	TREP215
Osa3_12487391_220	34	34	AAACATGTTTAAAAAAGTCAACGG	TTTCAAAATGTTTGACGCCGTTAATATTTTTAAAAATGTTTGACCGTTCATCTTATTTAAAAAAATTTAAGTAACTATTAATTCTTTTCCTATTATTCGATTTATTGTTAAATGTACTTTTATGTATACATATAGTTTTACACATTTCATAAAAGTTTTTGAATAAAACGAATGGTTAAACATGTTTAAAAAAGTCAACGGCGTTAAACATTTAGGGAAA	24	351	394.1	419.9	383.3	TREP215
Osa6_27099515_200	34	34	AAACATGTTTAAAAAAGTCAACGG	GTTGACTTTTTTAAACATGTTTGATCGTTCGTCTTATTAAAAAAAATTAAGTAATTATTAATTCTTTTCTTATCACTTGATTTATTGTTAAATATAATTTTATGTATACATATAGTTTTACATATTTCATAAAAAAATTTGAATAAGACGAACGACTAAACATGTTTAAAAAAGTCAACGGCGTTAAACATTTAGCGAAG	24	351	394.1	419.9	383.3	TREP215
Osa7_10769840_200	34	34	AAACATGTTTAAAAAAGTCAACGG	TCGTTGACTTTTTGAAACATGTTTGACCGTTCGTTTTATTCAAAAAATTTTGTGAACATTATTCAGAAACTTGAGTAGTAGTAGTATATTTAACAATTAATCAAATGATATGAAAAGAATTAATAATTACTTAAATTTTTGAACAAGACAAACGGTTAAACATGTTTAAAAAAGTCAACGGCGTGAAATATTTAGTGATG	24	351	394.1	419.9	383.3	TREP215
Osa11_19458491_200	32	32	GAAAGTCTTATAATATGAAACGGA	TACTTAATTACTTCCTCATTTTCATATTATAAGACTTTCTACATTCATATATATGAATGTGGACAATGATATATGTCTAGTTTCATTATCATATATATATATATATATATATATATATATATATATATATATATATATATGAATGTGGGCAATATTAGAAAGTCTTATAATATGAAACGGAGGGAGTAATTATTTAGTAA	24	133.3	93.2	195.8	105.2	STOWAWAY50_OS
Osa11_26796855_160	32	32	GAAAGTCTTATAATATGAAACGGA	GAGGTACTCCCTCCGTTTCATATTATAAAACGTTCTAACATTGCTCACATTCTAGACACACACATATATATATATATTGATTCATTAATATATATATATGAATATGGGCAATACTAGAAAGTCTTATAATATGAAACGGAAGAAGTACCATATTTTCTAA	24	133.3	93.2	195.8	105.2	STOWAWAY50_OS
Osa11_26877393_160	32	32	GAAAGTCTTATAATATGAAACGGA	GGTACTCCCTCCGTTTCATATTATAAAACGTTCTAACATTGCTCACATTCTAGACACACACATATATATATATTGATTCATTAATATATATATATATATGAATATGGGCAATACTAGAAAGTCTTATAATATGAAACGGAAGAAGTACCATATTTTCTAA	24	133.3	93.2	195.8	105.2	STOWAWAY50_OS
Osa3_11947797_160	32	32	GAAAGTCTTATAATATGAAACGGA	TTTTCAAAAACTTTGTTATCAATATTTCTTACAAAACCTTTTAAAAACAACATTTTAACTTTATACTCTCTCCGTTTCATATTATAAAACTTTCTGATATTGCATATATTTATGTAGAAAGTCTTATAATATGAAACGGATAAAGTAATATAGCCTCTTT	24	133.3	93.2	195.8	105.2	STOWAWAY50_OS
Osa3_27158248_200	32	32	GAAAGTCTTATAACCTGAAACGGA	TAGCAAGCTAGCTACTTCCTCCATTTTATATTATAAGATTTTCTAGTATTGTCTATATTCACATAAATATTAATGAATTTAGACATATATGTCTAGATTTTACATATTTACATATGTTTAGATTTATTAATATCTATATGAATGTCGGCAATGGTAGAAAGTCTTATAACCTGAAACGGAGGGACTAGTTACTTCAGCAG	24	84.5	76.4	88	62.6	ORSgTEMT01701838
Osa8_12283658_160	32	32	AAAGTCTTATAATATAAAACGGA	TGCATCATGTGCTTCCTCCGTTTTATATTATAAAACTTTTTAGCATTGTTCGCATTCACATAGATATGTCTAAATCCATTAACATCTATATGAATATGTATGAATATAGTCAATGTTAAAAGTCTTATAATATAAAACGGATGAAGTATTTATTATGGAC	23	5.6	14.3	14.2	17.5	ORSgTEMT01700949
Osa8_23570848_160	32	32	GAAAGTCTTATAACCTGAAACGGA	ATATATCCTCTGTTTCATATTATAAGATTTTCTAGCATTATCCACGTTCTCATATATATATATATATATATATATATATATATATATATGAATGAATGAATGTGGTTAATATGTTAGAAAGTCTTATAACCTGAAACGGAGGGAGCAGTATTATAAATCT	24	84.5	76.4	88	62.6	ORSgTEMT01701838
Osa11_19279324_140	31	31	TTGAATTTGAACTTGCATGTT	TCATGCAAGTTGAAATTCAACATCTACACCTCGCAACGGAAAAAACAAATTTAACTGTGAATATAGTTTAATTTGTTTTTTCGTTGCGAGGTGTACAAGTTGAATTTGAACTTGCATGTTTGCAGAGTGATATATCACAT	21	11.3	19.1	14.2	12.5	TYPEU2
Osa11_18733305_100	30	30	AGATAAGGGTCATCTGTGACGGGC	CTTGAGGCCCGTCACAGATGACTCATCTGTGACAGGCTATAGTTAATGTCCGTCACAGATAAGGGTCATCTGTGACGGGCTGTAGTTTAGGCCCGATTGA	24	18.8	16.7	11.3	7.5	24
Osa5_13210503_100	30	30	AGATAAGGGTCATCTGTGACGGGC	CATTGATGCCCGTCACAGATGACTCATTTGTGATGGACTATATTTGATGCCCGTCATAGATAAGGGTCATCTGTGACGGGCGCTAGTTGTGGCCCGATTG	24	18.8	16.7	11.3	7.5	24
Osa1_20897436_200	29	29	AAAATGCATGGGGAATTTTGGT	AGTCACCAAAATTTTTCATGCATTTTGTTTTCTGTCATTCTTTGATAATTAAGGAACTTTATTAGGTTTAGGGTTTGAAATTTAGTTCAAATGGAAGAATTGATTGATTGGCCGCAGATTTAATGTTGTTCCGAGGTTATCAAACCATCACAGAATACAAAATGCATGGGGAATTTTGGTGGATTGGTCAGTGTAGTCCA	22	24.4	28.7	17	15	22
Osa11_14824976_100	29	29	AAAATGCATGGGGAATTTTGGT	TCAAACCATCACAGAATACAAAATGCATGGGGAATTTTGGTGGATTGGTCAGTGTAGTCCATGGACGGAACCAACCTAGACACCAAAATTCTCCATGCAT	22	24.4	28.7	17	15	22
Osa11_6950385_120	29	29	AAAATGCATGGGGAATTTTGGT	ATCAAACCATCACAAAATACAAAATGCATGGGGAATTTTGGTGGTTTGGTCAGTATAGTCCACGGACAGAACCGACCTACACACCAAAATTTTCAATGCATTTTGTTTTCTATAATTCTT	22	24.4	28.7	17	15	22
Osa11_8260884_100	29	29	AAAATGCATGGGGAATTTTGGT	TCAAACCATCATAGAATACAAAATGCATGGGGAATTTTGGTGGATTGTTCAGTATAGTCCATGGACGGAACTGACCTAGACACCAAAATTCTCCATGCAT	22	24.4	28.7	17	15	22
Osa12_13530577_200	29	29	AAAATGCATGGGGAATTTTGGT	TACACACCAAAATTTTCAATGCATTTTGTTTTCTATAATTCTTTGATAATTAAGGACCTTTATTAGGTGTAGGGCTTGAAATCTAGTTACAAGGGAAGAAATGATAGATTGCTGCTAGATTTAATGTAGTTCCGAGGTTATCAAACCATCACAGAATACAAAATGCATGGGGAATTTTGGTGGATAGGCCAGTGTAGTCC	22	24.4	28.7	17	15	22
Osa12_17023199_200	29	29	AAAATGCATGGGGAATTTTGGT	TAGTCACCAAAATTTTTCATGCATATTGTTTTCTGTCATTCTTTAATAATTAAGGAACTTTATTAGGTTTAGGGTTTGAAATTTAGTTCAAATGGAAGAATTGATTGATTGGCCGCAGATTTAATGTTGTTCCGAGGTTATCAAACCATCACAGAATACAAAATGCATGGGGAATTTTGGTGGATTGGTCAGTGTAGTCC	22	24.4	28.7	17	15	22
Osa12_7214317_120	29	29	AAAATGCATGGAGAATTATGGTGT	ATCAAAGAATGACAGAATACAAAATGCATGGAGAATTATGGTGTCTAAGTCGGTTCCGTCCATGGACGACACTGACAAATCCACTATAATTCCCCATGCATTTTGTATTCTGTGATGGTT	24	3.8	14.3	2.8	12.5	ENSPM7_OS
Osa3_35364956_120	29	29	AAAATGCATGGGGAATTTTGGT	TCAAACCATCACAAAATACAAAATGCATGGGGAATTTTGGTGGTTTGGTCAGTGTAGTCCACGGACGGAACCAACCTACACACCAAAATTTTCAATGCATTTTGTTTTCTATAATTCTTT	22	24.4	28.7	17	15	22
Osa4_1236297_200	29	29	AAAATGCATGGGGAATTTTGGT	TAGTCACCAAAATTTTTCATGCATTTTGTTTTCTGTCATTCTTTGATAATTAAGGAACTTTATTAGGTTTAGGGTTTGAAATTTAGTTCAAATGGAAGAATTGATTGATTGGCCGCAGATTTAATGTTGTTCCGATGTTATCAAACCATCACAGAATACAAAATGCATGGGGAATTTTGGTGGATTGGTCAGTGTAGTCC	22	24.4	28.7	17	15	22
Osa4_22337094_100	29	29	AAAATGCATGGGGAATTTTGGT	TCAAACCATCACAGAATACAAAATGCATGGGGAATTTTGGTGGATAGGCCAGTGTAGTCCATGGACGGAATCGACCTAGACACCAAAATTCTCCATGCAT	22	24.4	28.7	17	15	22
Osa4_2844511_120	29	29	AAAATGCATGGGGAATTTTGGT	ATCAAACCATCACAAAATACAAAATGCATGGGGAATTTTGGTGGTTTGGTCAGTGTAGTCCACGGACGGAACCGACCTACACACCAAAATTTTCAATGCATTTTGTTTTCTATAATTCTT	22	24.4	28.7	17	15	22
Osa5_14424744_200	29	29	AAAATGCATGGGGAATTTTGGT	AGTCACCAAAATTTTTCATGCATTTTGTTTTCTGTCATTCTTTGATAATTAAGGAACTTTATTAGGTTTAGGGTTTGAAATTTAGTTCAAATGGAAGAATTGATTGATTGGCCGCAGATTTAATGTTGTTCCGAGGTTATCAAACCATCACAGAATACAAAATGCATGGGGAATTTTGGTGGATTGGTCAGTGTAGTCCA	22	24.4	28.7	17	15	22
Osa6_13623301_100	29	29	AAAATGCATGGGGAATTTTGGT	TCAAACTATCACAGAATACAAAATGCATGGGGAATTTTGGTGGATTGGTCAATGTAGTCCATGGACGGAACCAACCTAGACACCAAAATTCTCCATGCAT	22	24.4	28.7	17	15	22
Osa6_13623517_100	29	29	AAAATGCATGGGGAATTTTGGT	TCAAACCATCACAGAATACAAAATGCATGGGGAATTTTGGTGGATTGGTCAGTGTAGTCCATGGACGGAACCGACGTAGTCACCAAAATTCTCCATGCAT	22	24.4	28.7	17	15	22
Osa6_19044798_120	29	29	AAAATGCATGGGGAATTTTGGT	TCAAACCATCACAAAATACAAAATGCATGGGGAATTTTGGTGGTTTGGTCAGTGTAGTCCACGGACGGAACCGACCTACACACCAAAATTTTCAATGCATTTTGTTTTCTATAATTCTTT	22	24.4	28.7	17	15	22
Osa6_24854044_200	29	29	AAAATGCATGGGGAATTTTGGT	AGTCACCAAAATTTTTCATGCATTTTGTTTTCTGTCATTCTTTGATAATTAAGGAACTTTATTAGGTTTAGGGTTTGAAATTTAGTTCAAATGGAAGAATTGATTGATTGGCCGCAGATTTAATGTTGTTCTGAGGTTATCAAACCATCACAGAGTACAAAATGCATGGGGAATTTTGGTGGATTGGTCAGTGTAGTCCA	22	24.4	28.7	17	15	22
Osa6_9107160_120	29	29	AAAATGCATGGGGAATTTTGGT	TCAAACCATCACAAAATACAAAATGCATGGGGAATTTTGGTGGTTTGGTCAGTGTAGTCCACGGACGGAACCGACCTACACACCAAAATTTTCAATGCATTTTGTTTTCTATAATTCTTT	22	24.4	28.7	17	15	22
Osa6_9616171_200	29	29	AAAATGCATGGGGAATTTTGGT	AGTCACCAAAATTTTTCATGCATTTTGTTTTCTGTCATTCTTTGATAATTAAGGAACTTTATTAGGTTTAGGGTTTGAAATTTAGTTCAAATGGAAGAATTGATTGATTGGCCGCAGATTTAATGTTGTTCCGAGGTTATCAAACCATCACAGAATACAAAATGCATGGGGAATTTTGGTGGATTGGTCAGTGTAGTCCA	22	24.4	28.7	17	15	22
Osa7_16337287_120	29	29	AAAATGCATGGGGAATTTTGGT	TCAAACCATCACAGAATACAAAATGCATGGGGAATTTTGGTGGATTTGTCAGTGTAGTCCAAGGACGGAACCAACCTAGACACCAAAATTTTCCATGCATTTTGTATTCTGTCATTCTTT	22	24.4	28.7	17	15	22
Osa7_27387733_200	29	29	AAAATGCATGGGGAATTTTGGT	TAGTCACCAAAATTTTTCATGCATTTTGTTTTCTGTCATTCTTTGATAATTAAGGAACTTTATTAGGTTTAGGGTTTGAAATTTAGTTCAAATGGAAGAATTGATTGATTGGCCGCAGATTTAATGTTGTTCCGAGGTTATCAAACCATCACAGAATACAAAATGCATGGGGAATTTTGGTGGATTGGTCAGTGTAGTCC	22	24.4	28.7	17	15	22
Osa8_12649737_120	29	29	AAAATGCATGGAGAATTATGGTGT	ATCAAAGAATGACATAATACAAAATGCATGGAGAATTATGGTGTTTAGGTCGGTTCTGTCCATGGACTACACTGACCAATCCACCATAATTCGCTATGCATTTTGTATTCTGTGATGGTT	24	3.8	14.3	2.8	12.5	ENSPM7_OS
Osa8_14461158_120	29	29	AAAATGCATGGGGAATTTTGGT	ATCAAACCATCACAAAATACAAAATGCATGGGGAATTTTGGTGGTTTGGTCAGTATAGTCCACGGACGGAACCGACCTACACACCAAAATTTTCAATGCATTTTGTTTTCTATAATTCTT	22	24.4	28.7	17	15	22
Osa8_26671228_120	29	29	AAAATGCATGGGGAATTTTGGT	TCAAACCATCACAAAATACAAAATGCATGGGGAATTTTGGTGGTTTGGTCAGTGTAGTCCACGGACGGAACCGACCTACACACCAAAATTTTCAATGCATTTTGTTTTCTATAATTCTTT	22	24.4	28.7	17	15	22
Osa11_14326639_100	28	28	TTAATTAGGCTCAAAAGATTCGTC	TTCATAACTTGTCTGGAAACTGCGAGACGAATCTTTAAGCCTAATTAATTCATAGATTAATTAGGCTCAAAAGATTCGTCTTGTGATTTCTCCCTAACTG	24	26.3	35.8	25.5	27.6	OLO24
Osa11_1399678_200	27	27	AAAGTTGTAGATCGCGTCGAGGGC	AGCTCTGGATGCGACCTACAACTTTGTAGTTGAAAAGTTTTTGAATTAAAACTGTTGGTCCCAAAATATTGTTGCATGTTTATAGATTTTGAAATTTTAATTTTAAAATTACATTTTGGGACAAAAAATGACTTAAAATAAAAAAAAATTCAACTATAAAGTTGTAGATCGCGTCGAGGGCTATAAGTTTGATATAAAGT	24	22.5	23.9	17	25	24
Osa11_23491376_220	27	27	AAAGTTGTAGATCGCGTCGAGGGC	TTTATATCAAAATTATAGTCTTTGACGCGACTTACAACTTTGTAGTTGAAAAGTTTTTGAATTAAAACTGTTTAGGTCCCAAAATTATTTTGTTGCATGTTTATATATTTTGAAATTTAATTTTAAAATTACATTTTGGGACAAAAAATGACTTAAAATAAAAAAATATCAACTATAAAGTTGTAGATCGCGTCGAGGGCTACAAGTTTGATATAAAGTT	24	22.5	23.9	17	25	24
Osa11_26562692_200	27	27	AAAGTTGTAGATCGCGTCGAGGGC	CCCTCGACACGACCTATAACTTTGTAGTTGAAAAGTTTTTGAATTAAAACTGTTCAGGGTCCCAAAATATTGTTGCATGTTTATAGATTTTGAAATTTTAATTTTAAAATTACATTTTGGGACAAAAAATGACTTAGAATAAAAAAAATTCAACTAAAAAGTTGTAGATCGCGTCGAGGGCTACAAGTTTGATATAAGGT	24	22.5	23.9	17	25	24
Osa3_11235150_200	27	27	AAAGTTGTAGATCGCGTCGAGGGC	CTCGATGCGACCTACAACTTTGTAGTTGAAAAGTTTTTGAATTAAAACTGTTTAGGGTCCCAAAATATTGTTGCATGTTTATAGATTTTGAAATTTTAATTTTAAAATTACATTTTGGGACAAAAAATTACTTAAAATAAAAAAAAATTCAACAACAAAGTTGTAGATCGCGTCGAGGGCTACAAGTTTGATATAAAGTT	24	22.5	23.9	17	25	24
Osa7_29358609_220	27	27	AAAGTTGTAGATCGCGTCGAGGGC	TATGTCAAAATTGTAGCCCTCGACACGACTTACAACTTTGTAGTTGAAAAGTTTTTGAATTAAAACTGTTTAGGGTCCCAAAATATTGTTGCATGTTTATAGATTTTGAAATTTTAATTTTAAAATTACATTTTGGGATAAAAAAAATGACTTAAAATAAAAAAAAATTCAACCACAAAGTTGTAGATCGCGTCGAGGGCTACAAGTTTGATATTAAGTT	24	22.5	23.9	17	25	24
Osa8_21113289_200	27	27	AAAGTTGTAGATCGCGTCGAGGGC	GCTCTCGACGTGACCTACAACTTTGTAGTTGATGAGTTTTTGAATTAAAACTGTTTAGGGTCCCAAAATATTGTTGCATGTTTATAGATTTTGAAATTTTAATTTTAAAATTACATTTTGGGACAAAAAATGACTTAAAATAAAAAAAATCAACTATAAAGTTGTAGATCGCGTCGAGGGCTACAAGTTTGATATAAATT	24	22.5	23.9	17	25	24
Osa11_13502232_120	26	26	AAAATCCCTTATATTTTAGAACGA	ACTCCCTCCGTTCTGAAACATAAGACATTTTGGCTGGATGGGATATATCGTAACACTACGAATCTAGACAGGTAACCAAAATCCCTTATATTTTAGAACGAAGGGAGTATTATCTTCACT	24	30	26.3	17	20	ORSgTEMT02100001
Osa11_11581633_180	25	25	TCAAAAGTAGATGGAGGGAGT	CAGATTTGGAAATATGACCATCAAAAGTAGATGGAGGGAGTATTTGAAAACAAGTAACATATATATATATATATATATATATATATATATATATATATATATATATATATATATATATATATATATATATATATATATATATATAACTTACTTAGTACTCTCTCCATCTACTTTTGATAG	21	13.1	38.2	14.2	7.5	STOWAWAY11_OS
Osa3_1102138_300	25	25	TCAAAAGTAGATGGAGGGAGT	CAGATTTTGAAATATACCTATCAAAAGTAGATGGAGGGAGTACATTGTAGCATGTACTATAGGTAAAAAAACATAAGAATGTGGGTCTCATCTTATGGCTCAATTGATCTTCAACATTGAGGATGTCCTAAGTAGGAAACCTGAGCTCTAGGGACCAGCGTAATGCAATGTTCAGCATTGACATGGTTGATATTGCCGAACATACCATGTATATTTTTTTGAAGAAATTTGAACTTCGAACTGTTGCACTAAGAAAATCATGCTTGATTCCTTTCAGGACTCTTGGAGACCCCTCGTACT	21	13.1	38.2	14.2	7.5	STOWAWAY11_OS
Osa6_22800199_220	25	25	CTATCAAAAGTAGATGGAGGGAGT	GTGCCAAGATGAAATATTACTATCAAAAGTAGATGGAGGGAGTATTTCAATTCAAAAAATTGTAAAAGGATTTTATTTTTTGAAGAGATACATTTTTTAAGGGGGGAAGGGATTTTATTCTTTCGGAAAACATTCATTGTTGCACCGTTTGAAACAAAGGAATGTCTGAATAGTACTCACTAATGTTTGAGGTCATTTCCTCCGCTCTGTGTTCCATAGG	24	7.5	4.8	2.8	7.5	STOWAWAY11_OS
Osa11_1003219_120	24	24	ACATCGATATTTAACCTAATCGGC	ATCCTATATAATATAAGCCAACATCGATATTTAACCTAATCGGCTGCTTCCTAATGATAGATATTAGCCGATTGGAGGTTAGATAACGATATTGCCGGAGATTATATAAGATACATGATA	24	31.9	14.3	28.4	40.1	ATLANTYS-LTR_OS
Osa12_8366918_120	24	24	ACATCGATATTTAACCTAATCGGC	TTTCTCTATAATCTAAGTGAACATCGATATTTAACCTAATCGGCTGACTTCTACTAACAGATGTTAGCCGATTGCAGGTTAGATAATGATATTGCCAGAGATTATGTAAGATATATGATA	24	31.9	14.3	28.4	40.1	ATLANTYS-LTR_OS
Osa10_9840744_120	23	23	AGCTAAAAGTTGTTATATTTTGGG	ATTAAGTATTACTCCCTCCGTCAGAGAAAATAACAAATTTTAGCTATGAATCTGGACAAGTGCATGTTCAAATTCGTAGCTAAAAGTTGTTATATTTTGGGAGGGAGGTAGTAATTAACA	24	5.6	9.6	22.7	2.5	STOWAWAY43_OS
Osa1_34714237_200	22	22	TAAATCTGTAGTTTTGTGATAAAA	AAAATTATCACAAAACTACATATTTTAGGATTTAAATCCTTTGCCCTAATGTTATGTTTGAGTTATAAATATCTAAGTTTGGTGATTAAATTGACATTAAACCTGTATGTTTGTGATAACTGTATTACTAAATCTGTAGTTTTGCGATATTTTACCTTAAATCTGTAGTTTTGTGATAAAATTAGTGTTAAATCTGTAGT	24	20.6	21.5	25.5	32.6	ORSgTEMT01800106
Osa10_96807_200	22	22	TAAATCTGTAGTTTTGTGATAAAA	AAATTATCACAAAACTATAAATTTTAGGATTTAAATCCTTTGCACTAATGTAATGTTTGAGTTATAAATATCCAAGTTTTGTGATTAAATTGACATTAAACATATATGTTTGTGATAACTTTATTACTAAATCTGTAGTTTTGTGATATTTTACCTTAAATCTGTAGTTTTGTGATAAAATTAGTGTTAAATCTGTAGTC	24	20.6	21.5	25.5	32.6	ORSgTEMT01800106
Osa11_3467739_200	22	22	TAAATCTGTAGTTTTGTGATAAAA	AAAATTATCACTAAACTACATATTTTGGGGGTTAAATTCTTTGCACTAATGTTATGTTTGAGTTGTAAATGTCTAAGTTTTATGATTAAATTGATATTAAACCTGAAGTTTTTTTATAATTTTGTTACTGGACCTATAGTTTTACGATATTTTACCTTAAATCTGTAGTTTTGTGATAAAATTAGTGCTAAATCTGTAGT	24	20.6	21.5	25.5	32.6	ORSgTEMT01800106
Osa2_31613872_220	22	22	AAATCTGTAGTTTTGTGATAAATT	AACTACATATTTAGTAACTAAATTATCATAAAACTACAGGTTTAGAATCAATTTTATCACAAAGTAACGATGTTTATAGCTCCACCATAACAATGATGCTAGGGATTTAAACTCCAAAAGTTGTAGTTTTTTTATAAGTTCAATATTAAATATGCATTTTTATGATACTTAATCTAAAATCTGTAGTTTTGTGATAAATTTGGTGCTAAATCTGTAGTTT	24	3.8	7.2	8.5	5	TNR12
Osa3_14345702_200	22	22	AAATCTGTAGTTTTGTGATAAATT	AAATTATCACAAAACTACAGGTTTAGAATCAATTTAATCACAAAGTAATTATGTTTATAGCTCCACCATAATAATGGTGCTAGGGATTTAAACTCCAAAAGTTGTAGTTTTATGATAAGTTCAATATTAAATATGCATTTTTATGATACTTAATCTAAAATCTGTAGTTTTGTGATAAATTTGGTGCTAAATATATAGTT	24	3.8	7.2	8.5	5	TNR12
Osa4_28531664_260	22	22	AAATCTGTAGTTTTGTGATAAATT	AATTTATCACAAAACTATAGATTTATGGTGAAATATCACAAAACTACGTATTTAGTAACAAAATTATCACAAAACTACATATTTAATGACAATTTAATCACAAAACTTGAACAATTATAAGTCCAACATAACACTAGTGCTAAGAATTTAAACCCTAAAATATGTAGTTTTGTGATAATTTTATTATTCAATATGTAGTTTTGTGATACTTAGCCTTAAATCTGTAGTTTTGTGATAAATTTATAGTTAAATTTGTAGTT	24	3.8	7.2	8.5	5	TNR12
Osa8_10854093_200	22	22	TAAATCTGTAGTTTTGTGATAAAA	TAAAATTATCACAAAACTACAGATTGTAGGATTTAAATCCTTTGCACTAATGCAATGTATGAGTTATAAATATCAAGTTTTGTGATTAAATTGACATTAAACCTACATGTTTGTGATAACATTGTTACTAAATTTGCAGTTTTGCGATATTTTACCTTAAATCTGTAGTTTTGTGATAAAATTAGTGTTAAATCTGTATT	24	20.6	21.5	25.5	32.6	ORSgTEMT01800106
Osa10_6442990_160	21	21	ATGTCGAGGTCGAGTTCCCGGC	ATTCCTTAGGGCTGGAGCAGACGGGATCTCGACCTCGACATCCATATCCCACTAGAACTTGCTACCGTTGCCACTATCTTATGTTAGTGACATTGATAGCAAGTTCGAGTGGTATACTGATGTCGAGGTCGAGTTCCCGGCTGCTCCGGCCCTATTGAGT	22	90.1	112.3	82.3	85.2	ENSPM2_OS
Osa4_11391318_160	21	21	ATGTCGAGGTCGAGTTCCCGGC	ACTCCTTAGAGCCGGAGCAGACGGGATCTCGACCTCGACATCCATATCCCACTAGAACTTGCTACCGTTGCCACTATCTTATGTCAGTGACATTGATAGCAAGTTCGAGTGGTATACTGATGTCGAGGTCGAGTTCCCGGCTGCTCCAGCCCTATTGAGC	22	90.1	112.3	82.3	85.2	ENSPM2_OS
Osa9_11104743_160	21	21	ATGTCGAGGTCGAGTTCCCGGC	ATTCCTTAGGGCCGGAGCAGACGGGATCTCGACCTCGACATCCATATCCCACTAGAACTTGCTACCGTTGCCACTATCTTATGTTAGTGACATTGATAGCAAGTTCGAGTGGTATACTGATGTCGAGGTCGAGTTCCCGGCTGCTCCGGCCCTATTGAGT	22	90.1	112.3	82.3	85.2	ENSPM2_OS
Osa10_4850477_180	20	20	AGTAAGACGAGTGGTCAAACGTAGA	TGACTTTTAGATATATGTTGACAATTCGTCTTATTCAAAAAATCGAGCAAATATAAAAATATAAGTGAGGCTTAAGGTATATTTGATGATAAAACAAGTCATGGCAAAATTAATGATACCTGTATAACTTTTTTGAGTAAGACGAGTGGTCAAACGTAGATTTAAAAGTCAACGGTGTCA	25	37.5	14.3	2.8	20	ORSgTEMT01602261
Osa10_4775110_260	19	19	AAGCGCATTGGCGCTGAGGTTGGC	TAGACTGTCGGCTCAGCGCCAAGCGCATTGGCGCTGAGGTTGGCCGTCTCAGCGCCAACGGGATTAGGCAAAATGGCGCTGAGATACCTAGGACCAAGTCACATCTCAGGTCCCTAGGTCCAGCGCCGATGCGGCTGGCGCTGAGGTAGCTTCCACGTCAGCTGGGGGATTGGCCCGGCCACCACGGTGGCACGATATCAGCGCCAGCCCCGTTGGCGCTGACATGGCCAACCTTAGCGCCAATGCGCTTGGCGCTGAGC	24	13.1	2.4	8.5	0	MDR2
Osa1_18849641_100	18	18	TTTAGTGTCTTCATTATCACA	TTTATCACAAAACTACAAGTTTAGTGTCTTCATTATCACAAATCTACAGGTTTTAGCATTGTTAAAAAATGTAGTTTTATGATAATGGAGACACTAAATA	21	9.4	26.3	56.7	22.5	TNR12
Osa10_4679262_120	18	18	TTTAGTGTCTTCATTATCACA	TTTATCACAAAACTACAAGTTTAGTGTCTTCATTATCACAAAACTACAAGTTTGAGCATTGTTAAAAACATGTAGTTTTGTGATAATAGAGACAATAAATCTGTAGTTTCGTGATAAATG	21	9.4	26.3	56.7	22.5	TNR12
Osa2_1889357_100	18	18	TTTAGTGTCTTCATTATCACA	ATTTATCACAAAACTGCAGGTTTAGTGTCTTCATTATCACAAAACTAAGTTTTAGTATTGTTAAACCCTATAGTTTTGTGATAATAGAGACACTGAATCT	21	9.4	26.3	56.7	22.5	TNR12
Osa4_34407696_100	18	18	TTTAGTGTCTTCATTATCACA	ATTTATCACAAAACTACAGGTTTAGTGTCTTCATTATCACAAAACTATATGTTTTAGCATTGTTAAATTTGTAGTTTTATGATAATGGAGACACTAAATT	21	9.4	26.3	56.7	22.5	TNR12
Osa5_11010275_120	18	18	TTTAGTGTCTTCATTATCACA	TTTATCACAAAATTACATGTTTAGTGTCTTCATTATCACAAAACTGTAGGTTGTAGCATTGTTAAAACCTATAATTTTATGATAATGAATACACTAAATTTGTAGTTTTGTGATAAATGA	21	9.4	26.3	56.7	22.5	TNR12
Osa6_4298204_100	18	18	TTTAGTGTCTTCATTATCACA	TTATCACAAAACTACAGGTTTTAGTGTCTTCATTATCACAAACTACATGTTTCAGCATTGTTAAAACCTGTAGTTTCGTGATAATGGAGATACTAATTAA	21	9.4	26.3	56.7	22.5	TNR12
Osa7_23884885_100	18	18	TTTAGTGTCTTCATTATCACA	TTTATTACAAAACTATAAGTTTAGTGTCTTCATTATCACAAAACTACATATTTTAGTATTCTTAAAACTTGTAGTTTTGGGATAATGGAGACACTGAATC	21	9.4	26.3	56.7	22.5	TNR12
Osa7_3498969_120	18	18	TTTAGTGTCTTCATTATCACA	ATTTATCACAAAACTATAGGTTTAGTGTCTTCATTATCACAAAACTATAAATTTTGTCTTCCTGTAGTTTTGTGATACAAAACCTGTAGTTTGTGATAATGAAGATACTAAACATGTAGT	21	9.4	26.3	56.7	22.5	TNR12
Osa10_446154_220	17	17	CAAAAATGCCATCACCGTTAGGGT	TTGTACAAACGACTTTGTTCCAAAAATGCCATCACCGTTAGGGTTACATCCATTCTGCGCCGTTAAGTTGCTAAATACGCTGTTCATCCTATAGAACTTAACGGCAGAGAATGGACGGAACCCTAACGTGATGACATTTTTAGAACAAAATCGTTTGTACGGTGGCATTTCTTGGAACTCTCGATAGCATTTTTGTGACTTGGATACTTGTAAATGGCAT	24	16.9	19.1	14.2	17.5	MDM2
Osa10_4389099_180	16	16	AATATATATTTCGATCTAAGTGAT	AGATATATAAGGTTGTTATCAATATATATTTCGATCTAAGTGATTCATACTGTCTCGGCATGGCGACTGATCTATCCCTGTCACTTGATTTAAGTATATATCGGTATAGGAACTATATATTGTTAATATCTACAGCCGATCGAATAGATTTAGCTCTTTATTGCCTATTTACAACCGCCG	24	167	148.1	204.3	220.4	ATLANTYS-LTR_OS
Osa12_16034248_160	16	16	AATATATATTTCGATCTAAGTGAT	ACATATATAGTCCCATTATTAATATATATTTCGATCTAAGTGATATATACTGTCTCGGCATGGCGACCGATCTATCCTAATCACTTGATTTAAGTATATATCGATATAAGGAGTATATATTGTTAATATCTACAGCCGATCCAGTAGATTTAGTTCCTCC	24	167	148.1	204.3	220.4	ATLANTYS-LTR_OS
Osa1_30509698_240	15	15	TTTAATATTGAAGTTATCACAAAA	AAGTATCATAAACTACATATTTAATATTGAAGTTATCACAAAACTACAACTTTTAAAGTTTAAATCCCTAGCACCATTATTATGCTGGAGCTATAAACATTATTGTTTTGGGACTAAATTGGTTCTAAAGATATAGTTTTATGATAATTTAGTTACTAATAAACATGTAGTCTGTGACACTTCATCTTAAGTGTGTAGTTTTGTTTTGTGATAAAATTAGTGTTCAATGTGTAGTTTTGT	24	15	4.8	11.3	5	ORSgTEMT01800030
Osa10_2353927_180	15	15	TTTAATATTGAAGTTATCACAAAA	CAAAACTACATACTATATATTTAATATTGAAGTTATCACAAAATTACAGATTTTAGAGTTTATAAATCCTTAGCAGTACTGCTTATGTTGAAACTTTAATATTGTACTTTTATGGTTAAATTGTGACTAATGTTTTGTGATAAATTTGGTACTAAAAATATATTTTTGTGATACTACATC	24	15	4.8	11.3	5	ORSgTEMT01800030
Osa11_5822880_180	15	15	TTTAATATTGAAGTTATCACAAAA	AGTATCACAAAACTACTTATTTAATATTGAAGTTATCACAAAACTACAACTTTTAGGGTTTAAATTCCTAGGACCATTATTATGTTCTTTAGGGTAGGATCACTCTTTTGTTGGATTATTGTTTTCTAACTAAATTAGTTCTAGTTTTGTGATAATTTTGTTACTAGATATGTTGTTTTG	24	15	4.8	11.3	5	ORSgTEMT01800030
Osa7_3404705_160	15	15	TTTAATATTGAAGTTATCACAAAA	TTTATAATAACACTACATATTTAATATTGAAGTTATCACAAAACTATTATAAATCCCTAGCATCATTGATATGTTGGAACTATAAAAATGTAGTTTTTTTTACTACCTTGGTTCTAAACCTGTAGATTTATGATAATTTTATTAATAAATATGTAGTTTC	24	15	4.8	11.3	5	ORSgTEMT01800030
Osa10_21592234_200	13	13	TAAGACGTTTTGACTTTGGTCAAA	CTTCCTCAGTTTTAGGGTATAAGACGTTTTGACTTTGGTCAAAATCAAACTGCTTTAAATTTAACCAAGTTTCTAGAAAAAATATATTTAATTATTAATTTGATGAAACTATTTTAGTGTTATAAATATTATTATATTTATTTATAAACTTAGTTAAATTTAAAACAGTTTGACATTAACCAAAGTTAAAATGTCTTGTA	24	15	9.6	5.7	10	ORSiTEMT06000002
Osa3_26003253_120	13	13	TATAAGACGTTTTGACTTTGGT	TACTCCGTCCGTTTAAGGTTATAAGACGTTTTGACTTTGGTTAAGTTAAAGTCAATATATTTTAAATTTGACTAAGTTTAACTAAAATTATAACGTCTTATAAACTGAAACGGGGCTAGT	22	0	28.7	8.5	7.5	STOWAWAY41_OS
Osa6_7710912_240	13	13	ATAAGACGTTTTGACTTTGGT	CTACTCCCTCGGTTTCGGTTATAAGACGTTTTGACTTTGGTCTGTTTTAAGTTTGAAAAAGTTTACAGAGAAATATAGTAATATTTATAATACTAAATTCGTTTCATCAAATCAATAATTAAATATATTTTTATAATAAGTTTGTCTTGGTTAAAAATATTACTACTCTTTTTTCTGCAAACTTAATCAAATTTAAAGTAGTTTAACTTTGACTAAAATCAAAATGTCTTATAACCTAAA	21	26.3	9.6	2.8	30.1	STOWAWAY41_OS
Osa10_21149750_120	12	12	AATCATGGATTAATTAGGCTCAAT	GAGCTAATTCATGAGATGAATTTTTTAGCATAATTAATCCATAATTAGCAAATGTTTACTATAGCATCGCATAGGTTAATCATGGATTAATTAGGCTCAATACATTCGTCTCGCGAATTA	24	7.5	11.9	28.4	15	ORSgTEMT00101405
Osa11_232573_120	12	12	TAATGATGGATTAATTAGGCTT	CGCCAGGACTTTGCGAGACAAATCTTTAAAGCCTGATTGCGCCATGATTGACAATGCGGTGCTACAGTAAACATTTGGTAATGATGGATTAATTAGGCTTAATTAATTCGTCTCACAGAT	22	15	9.6	19.9	30.1	ORSgTEMT00101586
Osa5_966174_120	12	12	TAATGATGGATTAATTAGGCTC	GCTAATAATTCACGCGATAAATTTATTAAGCATAATTAATCCATAATTAGCACATGTTTATTGTAGCATTACATGGGCTAATGATGGATTAATTAGGCTCAATATGTTCGTCTCGCGAAT	22	7.5	11.9	14.2	22.5	ORSgTEMT00101586
Osa7_22927662_160	12	12	AATCATGGATTAATTAGGCTCAAT	TAAACATAGCTTACTTACAAAACTAATTGCATAAACGAGAGCTAATATGTGAGACAAATTTTTTAAGCATAATTAATCTATAATTAAAGAATTTTTACGGTAGCATCATATAGGATAATCATGGATTAATTAGGCTCAATAAATTTGTCTCGCGAAATAG	24	7.5	11.9	28.4	15	ORSgTEMT00101405
Osa1_26918958_220	11	11	ACTACAAAGTTGTAGATCGCGTCG	CAAACTTTATATCAAAATTGTAGCCTTCGACGCGACCTACAACTCTGTAGTTGAAAAGTTTTTGAATTAAAACTGTTTAGGGTCCTAAAATATTGTTGCATGTTTATAGATTTTAAAATTTTAATTTTAAAATTACATTTTGGGACAAAAAATGACTTAAAATAAAAAAAAATTCAACTACAAAGTTGTAGATCGCGTCGAGTGCTACAAGTTTGATATA	24	11.3	11.9	2.8	5	24
Osa10_17125114_220	11	11	TACAAAGTTGTAGATCGCGTCGAG	ACAATCTTTATATCAAAATTGTAGCTCTAGACGTGACCTACAACTTTATAGTTGAAAAGTTTTTGAATTAAAACTGTTTAGGGTCCCAAAATATTGTTGCATGTTTATATATTTTGAAATTTTAATTTTAAAATTACATTTTGGGACAAAAAATGACTTAAAATAAAAAAAATCAACTACAAAGTTGTAGATCGCGTCGAGGACTGTAAGTTTGATATAA	24	3.8	16.7	5.7	7.5	CLOUD
Osa2_28631116_200	11	11	ACTACAAAGTTGTAGATCGCGTCG	TAGCTCTCGACGCGACCTACAACTTTGTGGTTGAAAAGTTTTTGAAGTAAAACTGTTTAGGGTCCCAAAATATTGTTGCATATTTATAGATTTTGAAATTTTAATTTTAAAATTACATTTTGGGATAAAAAAATGACTTAAAATAAAAAAAAATCAACTACAAAGTTGTAGATCGCGTCGAGAGCTACAAGTTTGATATA	24	11.3	11.9	2.8	5	24
Osa7_5143204_200	11	11	TACAAAGTTGTAGATCGCGTCGAG	GTAGCCCTCGACGCAGCCTACAACTTTGTAGTTGAAAAGTTTTTGAATTAAAACTGTTTAGGGTCCCAAAATATTGTTGCATGTTTATAGATTTTGAAATTTTAATTTTAAAATTACATTTTGGGACAAAAAATGACTTAAAATAAAAAAAATCAACTACAAAGTTGTAGATCGCGTCGAGGGTTACAAGTTTGATATAA	24	3.8	16.7	5.7	7.5	CLOUD
Osa9_3050183_200	11	11	ACTACAAAGTTGTAGATCGCGTCG	TGTAGCCCTCAACGCGACCTACAACTTTGTAGTTGAAAAGTTTTTAAATTAAAACTGTTTAGGGTCCCAAAATATTGTTGCATATTTATAGATTTTGTAATTTTAATTTTAAAATTACATTTTGGGACAAAAATGACTTAAAATAAAAAAAAATTCAACTACAAAGTTGTAGATCGCGTCGCGGGCTACAAGTTTGATAT	24	11.3	11.9	2.8	5	24
Osa10_16295370_240	9	9	TTTTAATATATGATGTTGTTGACT	TACATAATACTACATTCATTTTTTAATATATGATGTTGTTGACTTTTTTTGAAACTTTTAGCCATTTGTCTTATTAAAAAAAATATGTAATTATCATTTATTTTGTAATAACCTAATTTATTATTAAAAGTTCTTTAAATATGACTTATATTTTGTATGTTTGCATTAAAAATATTTGAATAATTCGAATGGGTCATATGTCTAAAAGTCGGCGACGTCATTATTAATAAACGGAGGGAA	24	18.8	2.4	14.2	7.5	ORSgTEMT01601505
Osa10_16199631_120	8	8	TTTAATATCTTAATATAGAGTGGT	TGCTAAATTTGCCCTTTGTGTTAAGATCTTACTATATTAGAATATGTTAGACTTTCTGTTTGATGTGTTCTGTTTATTTTAATATCTTAATATAGAGTGGTATCGGAATATTAGCTGATA	24	7.5	2.4	11.3	10	21
Osa4_3597667_160	8	8	TTTAATATCTTAATATAGAGTGGT	CCTGATTTAGCTATTTTTATCTTATATGCTTGCTTGTTACGCTAAATCCGCCCTTTATATTAAGATCTTATTACATTAAAGTATATTAGGCTTTTTGTTTAATATATCCTGCCTGTTTTAATATCTTAATATAGAGTGGTATCAGAGTATTAGCCGATAC	24	7.5	2.4	11.3	10	21
Osa1_19336041_180	7	7	AAGTTTGATCAAGTTTATAGAAAA	TTTCTAGTCAAATTTTGTTAAGTTTGATCAAGTTTATAGAAAAATTTAGCAACATCTAAAATATTAAATTAGTTTTATTAAATCTAACTTTGAATATATTTTAATAATATGTTTGCTTTGTGTTGAAAATACTATTATATCTTTTTATAAACTTGGTCAAAATTTAAGAATTTTGACAAA	24	1.9	4.8	11.3	12.5	ORSgTEMT06000025
Osa1_22827060_220	7	7	AAGTTTGATCAAGTTTATAGAAAA	GCAAAAAGAAAAAACGCTTTAAGTTTGATCAAGTTTATAGAAAAAAATATAGTAATATTTTCAACACAAAATAAACATATTATCAAAATATATTCAATAAAACTAATTTGGTATTTTAGATGTTACTATTTTTTTTATAAATTTAGTCAAACTTAAACAATATTGACTAAAAAATCAAAACGACTTATATGTAAAGAGTATATATTATCTTTATTAGCAC	24	1.9	4.8	11.3	12.5	ORSgTEMT06000025
Osa1_34171371_180	7	7	AAGTTTGATCAAGTTTATAGAAAA	CTTTTTTTAGTCAATTTTTAAGTTTGATCAAGTTTATAGAAAATATAGTAAAATTTTCAAAACATATTATGGATATATATGGAACGTTATATCTAACAAAACAATTTTGTGTGATAGATGTTGTTAAAAATTTTTTATACATTTGGTCAAATCTAAAGAAATTTAATTAAGAAAAAAGTT	24	1.9	4.8	11.3	12.5	ORSgTEMT06000025
Osa1_34870706_180	7	7	TTAAGTTTGACTAAGTTTATAGAA	TTTTTTTAGTCAAACTTTATTAAGTTTGACTAAGTTTATAGAAAATTTTAGCATCTAAAATATGAAATTAGTTTTATTAAATCTAATATTGAATATAGTTTGATAATATGTTTGTTTTGTATTGAAAATACTATTATATTTTTCTATAAATTTAGTCAAACCTAAAGAAGTTTGACTAGG	24	1.9	7.2	17	20	STOWAWAY41_OS
Osa1_6033971_180	7	7	AAGTTTGATCAAGTTTATAGAAAA	TTTCCTAGTGAAACTTTATTAAGTTTGATCAAGTTTATAGAAAAATTTAACATCTAAAATATAAAATTAGTTTTATTAAATCTAACATTGAATATAGTTTGATGATATGTTTGTTTTGTATTGAGAATAGTAGTATATTTTTCTATAAATTTGGTTAAACTTGAAGAAGTTTGACCAGAA	24	1.9	4.8	11.3	12.5	ORSgTEMT06000025
Osa1_9884660_180	7	7	AAGTTTGACCAAGTTTGTAGAAAA	TTTTCTTAGACAAAGTTTTGAAGTTTGACCAAGTTTGTAGAAAAATATACTAATATTTTTAATACAAAATAAATATACTATCAAAATATATTTAATGTTAAATTTGATGAAACTAATTTGGTGTTCAAAATGTTACTAATTTTCTCTATAAACTTGATCACACCTAAAAAATTGACTAAG	24	13.1	7.2	8.5	10	ORSgTEMT06000038
Osa10_14556557_180	7	7	ATAAAATTAGTCAAACTTAGA	GTCAAACTACTCTAAGTTTGCCTAACTCTGTAGAAAAAAGTAGTAATATTTACAACACCAGTATAAGTTTCATTAAATATATAATTGAATAAATTTTCATAATATATTGTCTTTGGTTAAAAATATTACTATTTTTTATATAAAATTAGTCAAACTTAGAATAGTTTGACTTTGTCCAAA	21	5.6	9.6	22.7	7.5	ORSgTEMT06000152
Osa10_16793806_180	7	7	AAGTTTGATCAAGTTTATAGAAAA	TTTTCTAATTGAACTTTTTTAAGTTTGATCAAGTTTATAGAAAAATTTAGCAACATTTATAATACCAAATTAGTTTCATTAGATATAGCATTAAATATATTTTGATAATATGCTTGTTTTGTGTTATAGATGTTATTATTTTTTTATAAACTTGATTAAACTTAAAAAAACTCAAAACTT	24	1.9	4.8	11.3	12.5	ORSgTEMT06000025
Osa11_20256997_180	7	7	AAGTTTGACCAAGTTTGTAGAAAA	TTTTAAATTCTATTTTTTTAAGTTTGACCAAGTTTGTAGAAAAATATAGTAACATTTTTAACCCAAAACAAACATATTATTAAAATATATTCAATGTTAAATTTAATGAAACTAATTTGGTGTTGTTAATGTTGCTAGTTTTTTTTTATAAACTTGGCCAAACCTAAAGAACTTTGACCA	24	13.1	7.2	8.5	10	ORSgTEMT06000038
Osa11_3760053_140	7	7	TTTAAGTTTGACTAAGTTTATAGA	TTTTTCTCTAAGTCAAACTTTTTAAGTTTGACTAAGTTTATAGATATTTAATGTTAGGTTTAGTAGGACTAATTTGGTGTTATTAGAGTCACTATATTTTTCTATAAACTTGTTCGATCTTATAGAAGTTTGACTTAAAA	24	9.4	4.8	5.7	7.5	STOWAWAY41_OS
Osa12_23045305_180	7	7	AAGTTTGACCAAGTTTGTAGAAAA	GGTCAGAGTCAAACTACTCCAAGTTTGACCAAGTTTGTAGAAAAACGTAGTAACATTTTTAACTCAAGACAAATATATTATGAAAATGTATTTAATTATAGATTTAATGAAATTAATAGTTGTAAATATTACTATATTTGTTTACAAACTTAGTTAAACTTGAAGTAGTTTGACTTTGAC	24	13.1	7.2	8.5	10	ORSgTEMT06000038
Osa12_26229860_180	7	7	AAGTTTGATCAAGTTTATAGAAAA	TTTTTTAGCAAACCTTATTAAGTTTGATCAAGTTTATAGAAAAATTTAACAATATTTGAAATATGAAATTAGTTTTATTGAATTTAATATTGAATATAGTTTGATAATATATTTATTATGCTTTCAAAATAGTATTAGATTTTTCTATAAACTCGATCAGACTTAGAGAAGTTTGACAAA	24	1.9	4.8	11.3	12.5	ORSgTEMT06000025
Osa12_3231092_180	7	7	TTAAGTTTGACTAAGTTTATAGAA	TTTTTTCTAATCAAATTTATTTAAGTTTGACTAAGTTTATAGAAAAATTTAGTAACATCTACTAGGTCAAATTAGTTTAATTAAATATAACATTGGATATATTTTCACAATATGTTTGTTTTGTGTTGAAAATATTGTTATATTTTTCTATAAACTGGTCAAACTTTAAAAAGTTTGACT	24	1.9	7.2	17	20	STOWAWAY41_OS
Osa12_3818885_180	7	7	AAGTTTGATCAAGTTTATAGAAAA	TTTTTAATTCAAACCTTGTTAAGTTTGATCAAGTTTATAGAAAAATTTAACAACATCTAAAGTATGAATTTAGTTTCATTAAATTTAACATATTGAATATAGTTTGATAATATGTTTGTTTTGTGTTGAAACTACTATTATATTTTTCTATATATTTGATCAAACTTAAAAAAAATTGAC	24	1.9	4.8	11.3	12.5	ORSgTEMT06000025
Osa12_5095849_180	7	7	TAAGTTTGACTAAGTTTGTAGAAA	CATTTGACTTTTTTTCTATTAAGTTTGACTAAGTTTGTAGAAAAAATTAGTAACATCTAAAATATTAAATTAGTTTCATTAAATCTAATATTGAATATATTTTGATAATTTATTTGTTTTGTGTTGAAATTACTACTATATTTTTCTAGCTATAAACTTGGTCAAACTAAGTTTGACCAT	24	24.4	4.8	5.7	27.6	ORSgTEMT06000006
Osa2_22854147_180	7	7	AAGTTTGATCAAGTTTATAGAAAA	TCGTAGTTAAATTTTTTAAAAGTTTGATCAAGTTTATAGAAAAATATAGCAATATTTTTATATAAAATAAACACATTATCAAAATATATTCGATGTTACATTTTATGAAATTAATTTGATGTTATAGGTGTTACTGGGTTTTTCTATAAATTTGATTAAACCGCAAGAAATTTGATAAAG	24	1.9	4.8	11.3	12.5	ORSgTEMT06000025
Osa3_1059050_180	7	7	TAAGTTTGACTAAGTTTGTAGAAA	TTTTCCTAGTCATTTTTTTTAAGTTTGACTAAGTTTGTAGAAAAATATAAAAACATTTCTAACACAAAACGAACATATTATCAAAATATATCTAATGTTACGTTTAATGAAACTAATATGATGTTGTAGATATTGCTAGATTTTTCTATAAACTTGGTCAACACTAAAGAAGTTTGTCTA	24	24.4	4.8	5.7	27.6	ORSgTEMT06000006
Osa3_11848696_180	7	7	AAGTTTGATCAAGTTTATAGAAAA	CTTTTTTATTATTTTTTTCAAGTTTGATCAAGTTTATAGAAAAATTTAATACATCTACAACACCATATTAGTTTCATTAAAACTAACTTTGATATATTTTTATAATATATTTGATTTGTGTTGAAAATGTTACTGTATTTTTTTATATAAACTTGATCAATCTTGAAGAATTTTAACTTA	24	1.9	4.8	11.3	12.5	ORSgTEMT06000025
Osa3_23967081_180	7	7	AAGTTTGATCAAGTTTATAGAAAA	TTTGACTTTTTTTTCTAGTTAAGTTTGATCAAGTTTATAGAAAAATTTAGCAACATCTAAAATACTAAACTAGTTTCATAAAATCTAACATTGAATATATGTTGATAATATATTTGTTTTGTGTTGAAAATACATATATATTTTTTATAAACTTAGTCAAACTTGACTAGGAAAAAAGTC	24	1.9	4.8	11.3	12.5	ORSgTEMT06000025
Osa3_8298365_180	7	7	AAGTTTGACCAAGTTTGTAGAAAA	TTTCTTAGTCAAACTTCATTAAGTTTGACCAAGTTTGTAGAAAAATGTAGTATTATTTTCAATATAAAAGAAACATATTATTAAAATATATTTAATGTTAAATTTAATGAAACTAATTTAGTGTTGTAGATGTTGCTAGTTTTTTCTATAAACTTAGTCAAACCTAAAAAACTTTGACTA	24	13.1	7.2	8.5	10	ORSgTEMT06000038
Osa5_22546705_200	7	7	AAGTTTGATCAAGTTTATAGAAAA	AATTTGTTTTGACCTTTTTAAGTTTGATCAAGTTTATAGAAAAATATATAAACATTTTTGACACAAATAAACATATTATCAAAATATATTAAATGTTAATTTTAATGTAACTAATTTGGTGTGATGTTGCTAATTTTTTTAAACTTGGTTAAACTCAAAATGTTTAATTAGGAAAAAGTCAAAACTATTTATAATATGAA	24	1.9	4.8	11.3	12.5	ORSgTEMT06000025
Osa5_27666245_180	7	7	AAGTTTGATCAAGTTTATAGAAAA	TTTTTTAGTTAAACCTATTTAAGTTTGATCAAGTTTATAGAAAATATATAGTGACATTTTCGATACAAAACAAATCAAGATATTAAATTTTAGTTTTAAAGAAACTAATTTTGGTGTTGTAGATGTTGTCAAATTTTTTTATAGATTTATTTAAATTTAAAAAGTTTTGACTTGAGAAAA	24	1.9	4.8	11.3	12.5	ORSgTEMT06000025
Osa6_28314901_180	7	7	AGTTTGACTAAGTTTGTAGAAAAA	TTCTTAGTTAAAATTCTTAAAGTTTGACTAAGTTTGTAGAAAAATATACTGATAGTTTTAATACAAAACAAGCATATTATCAAAATAAATTCAATGTTAAATTTAATAGAACTAATTTAGTATCGTAGATGTGCTAATTTATTCTATAAATTTAGTCAAACGTAAAGAGTTTTAACAAAA	24	20.6	14.3	8.5	15	ORSgTEMT06000006
Osa6_7677726_180	7	7	AAGTTTGACCAAGTTTGTAGAAAA	TTTTCTAGTCAAACACTTTTAAGTTTGACCAAGTTTGTAGAAAAATATAATAGTATTATCAATATAAAACAAACATGTTATCAAAATATATTTATTGTTAAATTTAATGAAACTAATTTAGTGTTATAGATTTTACTAATTTTTTCTATAAACTTGATCAAATCTAAAAAAATTTGGCTA	24	13.1	7.2	8.5	10	ORSgTEMT06000038
Osa7_26148946_180	7	7	AAGTTTGATCAAGTTTATAGAAAA	TTTACCAGTCAAACTTCTTTAAGTTTGATCAAGTTTATAGAAAAATATAATATTTTCAATGCAAAACAAACATTGTATCAAAATAAATTTAATGCTAAATTTAATAAAACTAATTTCGTGTTATAGATGTTAATTTTTTCCTATAGATTTGATCAAACCTAAAGGATTTTAACTAGAAGA	24	1.9	4.8	11.3	12.5	ORSgTEMT06000025
Osa1_37621280_300	6	6	AACTGTTTGGCTGAGCTCCAGCTC	CCAGTTTTGGTGGAGCCGAAACTGTTTGGCTGAGCTCCAGCTCCAGAAGGGGTGAAGCTGGAGCTGGAGCTGTGCCAAACAGGCCCTTACTCTAGGCTGGAATGGTAGATGAGCCGGAAGAGGAGGGATATTTGTAAAAGGGACCCTGAGTTATAAAGTTACTATGTATCAGTACCTATGTAAACCGAGTAATCCGGTAGTATTTGCGTGTGTAAAACTGTAAATTGGGTAATTCTCCTCTAGTGTGAAAACTAGTCGGATTTCATATGTAATTTTGCACGGAGCTAGATTATCCAAAAG	24	13.1	14.3	17	2.5	ORSgTEMT02400140
Osa1_38399152_120	6	6	AACTGTTTGGCTGAGCTCCAGCTC	CCCGTTTTGGTGGAGCCGAAACTGTTTGGCTGAGCTCCAGCTCCAGAAGGGGTGAAGCTGGAGCTGGAGCTGTGCCAAACAGGCCCTAAACTTATCAGAAGGCTCCAAATTCCAGCATCT	24	13.1	14.3	17	2.5	ORSgTEMT02400140
Osa10_14278692_100	6	6	AACTGTTTGGCTGAGCTCCAGCTC	CTAGTTTTGGTCGAGCAGAAACTGTTTGGCTGAGCTCCAGCTCCAGGAGGGGTGGAGCTAGAGCTGGAGCTGTGCCAAACAGGCCCTTACATTGTGAAAC	24	13.1	14.3	17	2.5	ORSgTEMT02400140
Osa10_20177586_160	6	6	AACTGTTTGGCTGAGCTCCAGCTC	CCAGTTTTGGTGGAGCCGAAACTGTTTGGCTGAGCTCCAGCTCTAGAAGGGGTGAAGCTGGAGCTGGAGCTGTGCCAAACAGGGCCTGAATAAACCCGATCGAGCTTAACTCGAGAAATCTCGTAAAGTCATCCTGTACTTGATCTAATATCTATAAGTA	24	13.1	14.3	17	2.5	ORSgTEMT02400140
Osa10_2044510_120	6	6	AACTGTTTGGCTGAGCTCCAGCTC	CCAGTTTTGGTGGAGCCGAAACTGTTTGGCTGAGCTCCAGCTCCAGAAGAGGTGAAGCTGGAGCTGGAGCTGTGCCAAACAGGCCCTTAGAATAGGAAAACCGGTGGGATTTTAACCTTA	24	13.1	14.3	17	2.5	ORSgTEMT02400140
Osa11_23763978_120	6	6	AACTGTTTGGCTGAGCTCCAGCTC	CCCAGTTTTGGTGGAGCCGAAACTGTTTGGCTGAGCTCCAGCTCCAGAAGAGGTGAAGCTGGAGCTGGAGCTGTGCCAAACAGGCCCTTATTCGGGGCTCTTCTTCCTGGGGAAAAGGGC	24	13.1	14.3	17	2.5	ORSgTEMT02400140
Osa12_7620354_180	6	6	AACTGTTTGGCTGAGCTCCAGCTC	CCCAGTTTTGGTGGAGCCGAAACTGTTTGGCTGAGCTCCAGCTCCAGAAGGGGTGAAGCTGGAGCTGGAGCTGTGCCAAACAGGCCCATAATGAGAGAGAGAGAGAGAGAAAGAGAGAGAGAGAGAGCGCGCGTGCAACAACTACCACGCCCTGGCCGGCTCGACGCGCGGGTGGCATTC	24	13.1	14.3	17	2.5	ORSgTEMT02400140
Osa3_13884471_120	6	6	AACTGTTTGGCTGAGCTCCAGCTC	CCAGTTTTGGTGGAGCCGAAACTGTTTGGCTGAGCTCCAGCTCCAGAAGGGGTGAAGCTGGAGCTGGAGCTGTGCCAAACAGGCCCTAATTCTGAACAAGCCAGATAACCCTGGTTCCAT	24	13.1	14.3	17	2.5	ORSgTEMT02400140
Osa4_13994098_180	6	6	AACTGTTTGGCTGAGCTCCAGCTC	CCCAGTTTTGGTGGAGCCGAAACTGTTTGGCTGAGCTCCAGCTCCAGAAGGGGTGAAGCTGGAGCTGGAGCTGTGCCAAACAGGCCCTACGATAGCATAAATCAAAATTTTCTATCGCGTAAACCAGGAACCATGAAAGTATTAGATCATAGATCGCTACCACTCGACACGCTGTGTAGC	24	13.1	14.3	17	2.5	ORSgTEMT02400140
Osa5_13270276_120	6	6	AACTGTTTGGCTGAGCTCCAGCTC	CCCAGTTTTGGTGGAGCCGAAACTGTTTGGCTGAGCTCCAGCTCCAGAAGGGGTGAAGCTGGAGCTGGAGCTGTGCCAAACAGGCCCTTAGACTTGCAAACCCAATAATCTAGGCTCTAA	24	13.1	14.3	17	2.5	ORSgTEMT02400140
Osa6_30467942_100	6	6	AACTGTTTGGCTGAGCTCCAGCTC	CCAGTTTTGGTGGAGCCGAAACTGTTTGGCTGAGCTCCAGCTCTAGAAGGGGTGAAGCTGGAGCTGGAGCTGTGCCAAACAGGCCCTAAGGCTCAACCAA	24	13.1	14.3	17	2.5	ORSgTEMT02400140
Osa7_23713212_120	6	6	AACTGTTTGGCTGAGCTCCAGCTC	CCAGTTTTGGTAGAGCCGAAACTGTTTGGCTGAGCTCCAGCTCCAGAAGGGGTGAAGCTGGAGCTGGAGCTGTGCCAAACAGGCCCTCACTCTCTCTCTTCTTCCCGGGAGCGCCGGAGC	24	13.1	14.3	17	2.5	ORSgTEMT02400140
Osa10_13568942_280	5	5	TGACCGTGGTCTTGTCTACGTGGC	TCCTGGTCCAAAGGGTCGTTTGACCGTGGTCTTGTCTACGTGGCACGCCATGTGGACGATGACATGGGTTTATTTTTCCTTTCCCCTTTTCTTTTTCCTCCTATTCTTTTATCTTCTTCCTCTACTAGAGCCACCTCAAGCTCCCCGCGTTGAAGAGCCCGAAGAAGATGGAAATGAAAGGAAGAAGTGAGAAAAAAAAGAAATAATAATAATATTGTGCCATGTCGTCGTCTACATGTCATGCCACGTAGGCAAGACCACGGTCAAATGAGACTTTGGA	24	5.6	7.2	0	12.5	CLOUD-7
Osa10_1228313_200	4	4	GAATAAAACGAATGGTCAAACGTT	AGTAGTACTACCTCCGTTTTCAAAAGTAATGACTTCGCTGACTTTGACGTTGATCATTCATCTTATTCAAAATATATATTATAACTTATTTTATACTGTAATAAAAAAACTATAATCTTAACTTGTAATTTCACATGCTTATACTTTATATATTTATGAATAAAACGAATGGTCAAACGTTATGTAAAAAGTCAACAATG	24	18.8	9.6	14.2	5	ORSgTEMT01600652
Osa1_31798597_120	3	3	TGATTTTTAGTCCCGGTTGGT	ACATATGACACGTTGATTTTTAATACCAATCGGGACTAAAGATAGTAGGGGCCAGACGCTTTTTGAACCGGAACTAAAAATGATTTTTAGTCCCGGTTGGTAAAGATTATAAAGTGGTGT	21	28.2	97.9	34	25	CACTA-I
Osa10_11137654_100	3	3	TGATTTTTAGTCCCGGTTGGT	ATCAACCGGAACTAAAGATGTGATTTTTAGTCCCGGTTGGTTCATAAAGTGCTAATGGGCTTTTGAACTAGGGCTAAAGCTGATCTTTAGTCTCGGTTCC	21	28.2	97.9	34	25	CACTA-I
Osa10_2983773_100	3	3	TGATTTTTAGTCCCGGTTGGT	TATGAACCGGGACTCAAGATGATTTTTAGTCCCGGTTGGTAACAACAACTGGGACTAAAGATCTTTCTCTCATAAACCGGGACTAAAAATGAAAAATCAT	21	28.2	97.9	34	25	CACTA-I
Osa11_15721569_100	3	3	TGATTTTTAGTCCCGGTTGGT	GACTAAAGATCAATATAATTTTTAGTCGCGGTTAGTATTATCAACCGGGGCTATAAAGATGATTTTTAGTCCCGGTTGGTATTATCAACCGGGACTAAAG	21	28.2	97.9	34	25	CACTA-I
Osa12_10274015_200	3	3	TGATTTTTAGTCCCGGTTGGT	GCACGATGGAGGCTAGGAGAGATAACATTGAGGCTAGGAGAGGAGGAGGCACGCGGCTCGGGCTAGCCGTGATTTTTAAATTTTTGGTCCCAGTTGTTATAACCGATAAGGACTAAATATGATCTGGAGTACTAACATGTTTGTGAACCATGACAAAAAATGATTTTTAGTCCCGGTTGGTGAGATCATCTAAGTCCCAT	21	28.2	97.9	34	25	CACTA-I
Osa12_20248368_100	3	3	TGATTTTTAGTCCCGGTTGGT	AAACCTACAGGTACTTTTGTGATTTTTAGTCCCGGTTGGTACCGACTGGGACTAAATATCATTTTTAGTCCTGATTCAAAAATATGTCAGACCCCTATCT	21	28.2	97.9	34	25	CACTA-I
Osa12_9868577_120	3	3	TGATTTTTAGTCCCGGTTGGT	CCGGTTGATGTCACCGATCGGGACTAAAGATCCTCGGCCCCCTGACAGACTACTGACACGGAATGAACCGGGAGTAAATATGATTTTTAGTCCCGGTTGGTGTAGATCATAAAATAGCTG	21	28.2	97.9	34	25	CACTA-I
Osa3_14613089_120	3	3	TGATTTTTAGTCCCGGTTGGT	AAAGTTTAGAGCTACTTTTTGATTTTTAGTCCCGGTTGGTAACATCAACCAGGACTAAAGATCATTTTTAGTCCTGGTTCAAAAGACGGCAGGTGGTGTCAGACCCCTCCTTTATCTTTA	21	28.2	97.9	34	25	CACTA-I
Osa3_16087539_120	3	3	TGATTTTTAGTCCCGGTTGGT	CCCGGTTGTTGACACCAATCAGGACTAAAGATAATAGGGTGCCTACCAAGACTTGACAATGAATGAACCGAGACTAAAGATGATTTTTAGTCCCGGTTGGTGTTGATCATCTAGTCCCAT	21	28.2	97.9	34	25	CACTA-I
Osa3_23420826_220	3	3	TGATTTTTAGTCCCGGTTGGT	TTTTAACCGAGACTAAAAATGATTTTTAGTCCCGGTTGGTAACTGGGACTAACAATCAATACATAATATATAATCCCTCACCCTTATCCTCTCCTTCTCATTTTAACTTCCTTCTCCTCCCTTTCCTCTCTTTTTCCTTTCTTATCCTCTCATATTTCCTCTCTCTTACCCTCTTCTTTTAACTTAGCAGCGGGAGAAAGCAAGGTGAGGGCAGCGGCGG	21	28.2	97.9	34	25	CACTA-I
Osa4_20602137_100	3	3	TGATTTTTAGTCCCGGTTGGT	GACATGGAATCAAAAGATGAATTTTAGTCCCGGTTGGAGTTACCAACCGGGACAAAAGATGATTTTTAGTCCCGGTTGGTCCAACAACCGGGACTAAAGA	21	28.2	97.9	34	25	CACTA-I
Osa5_5466294_160	3	3	TGATTTTTAGTCCCGGTTGGT	GGGATTATATACTATGCGCTGATTTTTAGTCCCGGTTGGTGTTTCCAACCGGGAATAAAAAGAGTAGAGGAGCAGACACTTTTCAACCGGGACTAAAGATCATAAAAAGGCTATGGACTTTTCAACCGGGGCTAAAGATGATTTTTAGTCTCGGTTCTTT	21	28.2	97.9	34	25	CACTA-I
Osa6_11406243_100	3	3	TGATTTTTAGTCCCGGTTGGT	TTACCAACCGGGAATAAAGATGATTTTTAGTCCCGGTTGGTAACAACAACCGGTACTAAAGATCTTTCTCTTATAAACCGGGACTAAAAATGATTTTTAG	21	28.2	97.9	34	25	CACTA-I
Osa7_13578974_100	3	3	TGATTTTTAGTCCCGGTTGGT	TCCCGGTTGGTATAAAAGATGATTTTTAGTCCCGGTTGGTCATACAAACCGGGAATAAAGATCATTTAGTCCTGTTGTTCTTATAAACCGGGACTAAAAA	21	28.2	97.9	34	25	CACTA-I
Osa8_23012786_100	3	3	TGATTTTTAGTCCCGGTTGGT	TTACCAACCGGGACTGAAGATGATTTTTAGTCCCGGTTGGTAATAATAATCGGCACTAAAGATCAACTAGTCTTGTTCCTCTTATAAACCGGGACATCCC	21	28.2	97.9	34	25	CACTA-I
Osa9_11067759_160	3	3	TGATTTTTAGTCCCGGTTGGT	ACATCGCGCCGGCTTGGGGTGATTTTTAGTCCCGGTTGGTATAATCAATCGGGACTAAAAATCTATCTGTAGTCCTGGTTGTTTATACCAACTGCGACTAAAAATAATAGGGACCTGACACGACCTGACAACTTCTTCAACCGGGACTAAAAATGATCTT	21	28.2	97.9	34	25	CACTA-I
Osa9_11068256_120	3	3	TGATTTTTAGTCCCGGTTGGT	ACATCGCGCCGGCTTGGGGTGATTTTTAGTCCCGGTTGGTATAATCAATCGGGACTAAAAATCTATCTGTAGTCCCGGTTGTTTATACCAACTGCGACTAAAAATAATAGGGAGCTGACA	21	28.2	97.9	34	25	CACTA-I
Osa10_10418561_160	2	2	TGGTGTTACCAACCGGGACTA	AACACTAACCGGGACTAGAAATTTATCTTTAGTCCCGGTTGGCGTCACCAACCGGGACTAAAGATAAAGGAGGGGGTCTGACACCATGCCTCTCCGTGCATGTCGTTCTTTTATCCCGGTTGGTGTTACCAACCGGGACTAGAAATAGATCTTTAGTCCC	21	5.6	11.9	5.7	2.5	CACTA-I
Osa11_13900340_100	2	2	TTGGTGTTACCAACCGGGACT	CTTTAGTCCCGATTGGTAACACCAAACGGGACTAAAGATAATAGGGATCTTTTTTTCCGGTTGGTGTTACCAACCGGGACTAGAAATAGATCTTTAGTCC	21	13.1	23.9	2.8	17.5	CACTA-I
Osa11_9923116_100	2	2	TTGGTGTTACCAACCGGGACT	TTTAGTCCCGGTTGGTGAAACCAACCGGGACTAAAGATAGTGGGCATCTTTTTTCCCGGTTGGTGTTACCAACCGGGACTAGAAATAGATCACACCAACT	21	13.1	23.9	2.8	17.5	CACTA-I
Osa12_10815172_100	2	2	TGGTGTTACCAACCGGGACTA	TTAGTCTTGATTGGTAACACGAACCGGGACTAAAGATAGTAGGCATCTTTTTTTCCGGTTGGTGTTACCAACCGGGACTAGAAATACACCAACCGGGACT	21	5.6	11.9	5.7	2.5	CACTA-I
Osa4_5647049_100	2	2	TTGGTGTTACCAACCGGGACT	ATAGAGATCTTTTGTTCCGGTTGGTGTTACCAACCGGGACTAGAAATAGATATTTTGTTCCGGTTGGTAATACTAACCGGGACTAAAGATAAAAAAACTA	21	13.1	23.9	2.8	17.5	CACTA-I
Osa10_10349880_160	1	1	AAATAGAGGGACCTAAAGTGAACT	AAAAATCAGACTGGGCGACAAATAGAGGGACCTAAAGTGAACTTTTTCCCTTCTGCTAAGAACACCAGGCCCAGGCCCAGGCCCAAAGGGCTAAGTTCTGGATGTCCATTCAAAATCGGAATAAGTTCACCTTAGGTCTCTCTAATTTGTCGTAGAGTCT	24	24.4	23.9	36.9	67.6	MERMITED
Osa2_27753714_240	1	1	AAATAGAGGGACCTAAAGTGAACT	GAAAATCAGACTAGGCGACAAATAGAGGGACCTAAAGTGAACTTATTCCTTCCCAGAATTACGGGTAGTTGAGCATAGCCACGGGGAAAAGGATTGGAGATGTCTGGCAGACTGGCACTCTGGCGCACATTTGTCATTCGTAGATTGGCCGTGGGTTGAAACGATCAGATCTGGGCCTCTGGCCCAAATACCCGAACTTATTGGAATAAGTTCACTTTGGGTCCCTTCTATTTCTAGTCC	24	24.4	23.9	36.9	67.6	MERMITED
