# Supplementary material for: High throughput sequencing reveals novel and abiotic stress-regulated microRNAs in the inflorescences of rice
Source: BMC Plant Biol. 2012 Aug 3;12:132. doi: 10.1186/1471-2229-12-132 (PMC3431262; doi:10.1186/1471-2229-12-132)
Supplement: Additional file 9 — Detailed information of 80 candidate miRNAs that were derived from transposable elements or repeats and were validated with expression data from DCL1, DCL3, and RDR2 RNAi lines. [file 1471-2229-12-132-S9.xls]

## Sheet: Sheet1
Additional File 9. 80 TE- or repeat-derived miRNA candidates that were validated with expression data from DCL1, DCL3, and RDR2 RNAi lines
						TE/Repeat Match		Relative Expression in DCL1, DCL3, RDR2 RNAi lines			Normalized Abundances in DCL1, DCL3, RDR2 RNAi Lines and AGO Pulleddown Samples (TPTM)											Normalized Expression in Rice Inflorescences(TPTM)				Target
Name	Length	Mature miRNA	Precursor	Family	Matches in miRBase	Repeat/TE ID	Repeat/TE family	dcl1/WT	dcl3/WT	rdr2/WT	AGO1a	AGO1b	AGO1c	WT1	AGO4a	AGO4b	AGO16	dcl1	dcl3	rdr2	WT4	Control	Drought	Cold	Salt	Target ID	Score	Target Number	miRNA-target alignment	Target Annotation
Osa3_1683921_180	24	AUAAGACGGAUGAUUAAAGUUGGA	UUCAAAUUUAAUCGUCCGUCUUAUUUAAUUUUUUUUUUGAAAAAAAUAAUAAAAAAACAUAAAUCAUGUAGUAUAAAGUAUUAUUUAUGUUUUAUCAUCAAAUAAUAAUAAAAAUACUAAUCAUAACAAAAAUUCAAAUAAGACGGAUGAUUAAAGUUGGAUAAAAAAACUUAUGGCUGU	osa-miR812	osa-miR812i|osa-miR812h|osa-miR812j|osa-miR812g	More than 20 copies in the genome	Unknown repeats	1.00191	0.0773639	0.592168	0	0	0	64.5	392.8	26.3	60.8	104.9	8.1	62	104.7	11.3	4.8	22.7	2.5	LOC_Os02g53180.2|LOC_Os04g47140.1	1.5	2	||||||||||:|||:|||||||||;||||||||||||||:||||||||-	1-aminocyclopropane-1-carboxylate oxidase protein, putative, expressed|expressed protein
Osa2_19015337_100	24	AUGAAUGUGGGAAAUGCUAGAAUG	AAGUCAUUCUAGUAUUUUACAUAUUCAUAUUGAUGUCUAAGAUUCAUUAACAUUAAUAUGAAUGUGGGAAAUGCUAGAAUGAUUUAUAUUGUGUAAUGGA	osa-miR809	osa-miR809b|osa-miR809f|osa-miR809c|osa-miR809g|osa-miR809d|osa-miR809h|osa-miR809e|osa-miR809a|osa-miR808	Stowaway1_OS	MITE-Stowaway	0.887074	0.227951	0.996967	0	0	0	176.2	807.7	710.6	7271.6	380.2	97.7	427.3	428.6	140.8	105.1	124.8	135.3	LOC_Os04g02640.1|LOC_Os04g32610.1|LOC_Os04g32610.2|LOC_Os04g32610.3|LOC_Os04g32610.4|LOC_Os04g58070.1|LOC_Os05g43650.1|LOC_Os06g19990.1|LOC_Os06g19990.2|LOC_Os06g19990.3|LOC_Os06g19990.4|LOC_Os08g06500.1|LOC_Os08g19114.1	0	13	||||||||||||||||||||||||;||||||||||||||||||||||||;||||||||||||||||||||||||;||||||||||||||||||||||||;||||||||||||||||||||||||;||||||||||||||||||||||||;||||||||||||||||||||||||;||||||||||||||||||||||||;||||||||||||||||||||||||;||||||||||||||||||||||||;||||||||||||||||||||||||;||||||||||||||||||||||||;||||||||||||||||||||||||	3-ketoacyl-CoA synthase 6, putative, expressed|expressed protein|expressed protein|expressed protein|expressed protein|aspartic proteinase nepenthesin precursor, putative, expressed|expressed protein|GPI-anchored protein, putative, expressed|GPI-anchored protein, putative, expressed|GPI-anchored protein, putative, expressed|GPI-anchored protein, putative, expressed|PPR repeat domain containing pr…
Osa3_30770167_100	24	AUGAAUGUGGGAAAUGCUAGAAUG	CAUUCUAGCAUUUACCACAUUCAUAUUCAUGUUCUAUCUAGAUUCAUUAACAUGAAUAUGAAUGUGGGAAAUGCUAGAAUGAUUUAGGUGGUGUUUGAAU	osa-miR809	osa-miR809b|osa-miR809f|osa-miR809c|osa-miR809g|osa-miR809d|osa-miR809h|osa-miR809e|osa-miR809a|osa-miR808	Stowaway1_OS	MITE-Stowaway	0.887074	0.227951	0.996967	0	0	0	176.2	807.7	710.6	7271.6	380.2	97.7	427.3	428.6	140.8	105.1	124.8	135.3	LOC_Os04g02640.1|LOC_Os04g32610.1|LOC_Os04g32610.2|LOC_Os04g32610.3|LOC_Os04g32610.4|LOC_Os04g58070.1|LOC_Os05g43650.1|LOC_Os06g19990.1|LOC_Os06g19990.2|LOC_Os06g19990.3|LOC_Os06g19990.4|LOC_Os08g06500.1|LOC_Os08g19114.1	0	13	||||||||||||||||||||||||;||||||||||||||||||||||||;||||||||||||||||||||||||;||||||||||||||||||||||||;||||||||||||||||||||||||;||||||||||||||||||||||||;||||||||||||||||||||||||;||||||||||||||||||||||||;||||||||||||||||||||||||;||||||||||||||||||||||||;||||||||||||||||||||||||;||||||||||||||||||||||||;||||||||||||||||||||||||	3-ketoacyl-CoA synthase 6, putative, expressed|expressed protein|expressed protein|expressed protein|expressed protein|aspartic proteinase nepenthesin precursor, putative, expressed|expressed protein|GPI-anchored protein, putative, expressed|GPI-anchored protein, putative, expressed|GPI-anchored protein, putative, expressed|GPI-anchored protein, putative, expressed|PPR repeat domain containing pr…
Osa6_10093550_100	24	AUGAAUGUGGGAAAUGCUAGAAUG	CAUUUUAGCAUUUCCCACAUUCAUACUAAUGUUAAAGAAUCUAGACAUAUAAUUUAUAUGAAUGUGGGAAAUGCUAGAAUGAUUUACAUUGUGAAACGGA	osa-miR809	osa-miR809b|osa-miR809f|osa-miR809c|osa-miR809g|osa-miR809d|osa-miR809h|osa-miR809e|osa-miR809a|osa-miR808	Stowaway1_OS	MITE-Stowaway	0.887074	0.227951	0.996967	0	0	0	176.2	807.7	710.6	7271.6	380.2	97.7	427.3	428.6	140.8	105.1	124.8	135.3	LOC_Os04g02640.1|LOC_Os04g32610.1|LOC_Os04g32610.2|LOC_Os04g32610.3|LOC_Os04g32610.4|LOC_Os04g58070.1|LOC_Os05g43650.1|LOC_Os06g19990.1|LOC_Os06g19990.2|LOC_Os06g19990.3|LOC_Os06g19990.4|LOC_Os08g06500.1|LOC_Os08g19114.1	0	13	||||||||||||||||||||||||;||||||||||||||||||||||||;||||||||||||||||||||||||;||||||||||||||||||||||||;||||||||||||||||||||||||;||||||||||||||||||||||||;||||||||||||||||||||||||;||||||||||||||||||||||||;||||||||||||||||||||||||;||||||||||||||||||||||||;||||||||||||||||||||||||;||||||||||||||||||||||||;||||||||||||||||||||||||	3-ketoacyl-CoA synthase 6, putative, expressed|expressed protein|expressed protein|expressed protein|expressed protein|aspartic proteinase nepenthesin precursor, putative, expressed|expressed protein|GPI-anchored protein, putative, expressed|GPI-anchored protein, putative, expressed|GPI-anchored protein, putative, expressed|GPI-anchored protein, putative, expressed|PPR repeat domain containing pr…
Osa6_12981646_140	24	AAUGUAUGACGCUGUUGACUUUUA	GUUUAAAAAAGUCAACGGCAUCAAAUAUUUAAGGAUGGAGGAAGUAUAUAUUAACAGUGAAACGAAUCUGGCUAGCUACACAGUACUCCAUAUUUUAAUGUAUGACGCUGUUGACUUUUAUAGACGUUUGACUAUUCGUU	osa-miR1884	osa-miR1884b	ORSgTEMT01600536	MITE-adh, type B	0.340308	0.234087	0.783244	0	0	0	967.9	1358.4	570.8	409.2	426.1	293.1	980.7	1252.1	242.1	93.2	141.9	217.9	LOC_Os06g48240.1	1	1	||||||||||||:|||||||||||	AAA ATPase, putative, expressed
Osa11_9065806_300	24	AAAAGUUUUGUAAAUUCAUGAAAA	AACUAGUGAAAAUCAUACCUAAAAGUUUUGUAAAUUCAUGAAAAAAAUACUAUAGAUUGAUCUAGAUAUGAAAUACGUUCUCACAAAAUUUAAAUUUCAAACUCAAAUUUGUUUAGGAGUAAAAAUAAAUAAAUUUCAGGUGAAUAGUAACAGGACACUAUUCACCCAAAAAUUGUUUUUAUUUCUCUUGAACGAAGUUGAUUUUGGAUUUGAAAUUUGGUGAGAAUGUAUUUCAUAUCUACACUUAUCUCUAGCAAUUUUUUUCAUGAAUUUAUAAAACUUUUAGGUAUAGUUUUCACG	osa-cand072		More than 20 copies in the genome	Unknown repeats	1.17077	0.0289436	0.6411	0	0	0	560.9	613.1	85.5	1826.1	80.9	2	44.3	69.1	67.6	71.7	99.3	77.7	LOC_Os07g33480.4	1	1	|||||||:||||||||||||||||	cytochrome P450 domain containing protein, expressed
Osa12_21149127_300	24	AAAAGUUUUGUAAAUUCAUGAAAA	AACCCAUGAAAACCAUAUUUAAAAGUUUUGUAAAUUCAUGAAAAAAAUACUAGACAUAGGUAUAGGUAUGAAAUACAUUCAUACCGAAUAUCAAGUCCAAACUCAACUUCAUUUGAGAGAAAAAAAGAGACAAAUUUGAGGUGAAUAGUAACAGAACACUAUUCACCCGAAAUUUGUUUUUUUUCUUUCAAAUAAAGAUGAGUUUGGGCUUGAGAUUUGGUAUGAAUGUAUUUCAUGACUAUACCUAUUUCUAGUAAUUUUUUUAUAAAUUUACAAAACUUUUAGAUAUAGUUUUCACAG	osa-cand072		More than 20 copies in the genome	Unknown repeats	1.17077	0.0289436	0.6411	0	0	0	560.9	613.1	85.5	1826.1	80.9	2	44.3	69.1	67.6	71.7	99.3	77.7	LOC_Os07g33480.4	1	1	|||||||:||||||||||||||||	cytochrome P450 domain containing protein, expressed
Osa2_22219532_140	24	AAAAGUUUUGUAAAUUCAUGAAAA	AACCCGUGAAAACCACAUCUAAAAGUUUUGUAAAUUCAUGAAAAAAUUACUAGAGAUUUGGUAUGAAUGUAUUUCAUGCCUAUACCUAUCUCUAGUAAUUUUUUCAUAAAUUUAUAAAACUUUUAGAUGCAGUUUUCACG	osa-cand072		More than 20 copies in the genome	Unknown repeats	1.17077	0.0289436	0.6411	0	0	0	560.9	613.1	85.5	1826.1	80.9	2	44.3	69.1	67.6	71.7	99.3	77.7	LOC_Os07g33480.4	1	1	|||||||:||||||||||||||||	cytochrome P450 domain containing protein, expressed
Osa5_24072794_180	24	AAAAGUUUUGUAAAUUCAUGAAAA	AUAAGUGAAAACCAUAACUAAAAGUUUUGUAAAUUCAUGAAAAAAUUACUAGAGAUAAGUAUAGGUAUGAAGUACAUUCAUAUCAAAUCUUAAGUCCAAACUAAAAUUCAUUUGAGAGAAAAAAAAAGACAAAUUUGGGGUGAAUAGUGCUUUUCAUGAAUUUAUAAAACUUUUAGAUAU	osa-cand072		More than 20 copies in the genome	Unknown repeats	1.17077	0.0289436	0.6411	0	0	0	560.9	613.1	85.5	1826.1	80.9	2	44.3	69.1	67.6	71.7	99.3	77.7	LOC_Os07g33480.4	1	1	|||||||:||||||||||||||||	cytochrome P450 domain containing protein, expressed
Osa3_27158248_200	24	GAAAGUCUUAUAACCUGAAACGGA	UAGCAAGCUAGCUACUUCCUCCAUUUUAUAUUAUAAGAUUUUCUAGUAUUGUCUAUAUUCACAUAAAUAUUAAUGAAUUUAGACAUAUAUGUCUAGAUUUUACAUAUUUACAUAUGUUUAGAUUUAUUAAUAUCUAUAUGAAUGUCGGCAAUGGUAGAAAGUCUUAUAACCUGAAACGGAGGGACUAGUUACUUCAGCAG	osa-cand071		ORSgTEMT01701838	MITE-adh, type D	0.960906	0.307419	0.727677	0	0	0	407	110.1	1014.9	67.8	216.3	69.2	163.8	225.1	84.5	76.4	88	62.6	LOC_Os03g31180.2|LOC_Os09g15639.1	0	2	||||||||||||||||||||||||;||||||||||||||||||||||||	diacylglycerol kinase 1, putative, expressed|expressed protein
Osa8_23570848_160	24	GAAAGUCUUAUAACCUGAAACGGA	AUAUAUCCUCUGUUUCAUAUUAUAAGAUUUUCUAGCAUUAUCCACGUUCUCAUAUAUAUAUAUAUAUAUAUAUAUAUAUAUAUAUAUAUGAAUGAAUGAAUGUGGUUAAUAUGUUAGAAAGUCUUAUAACCUGAAACGGAGGGAGCAGUAUUAUAAAUCU	osa-cand071		ORSgTEMT01701838	MITE-adh, type D	0.960906	0.307419	0.727677	0	0	0	407	110.1	1014.9	67.8	216.3	69.2	163.8	225.1	84.5	76.4	88	62.6	LOC_Os03g31180.2|LOC_Os09g15639.1	0	2	||||||||||||||||||||||||;||||||||||||||||||||||||	diacylglycerol kinase 1, putative, expressed|expressed protein
Osa12_18300815_140	21	UCUCGGACCAGGCUUCAUUCC	GAAUGGAGGCUGAUCCAAGAUCAUUGCUUGGUGCAAAAUACUAGGGCAUUGUUGUAAGUGCCAUUAGUUCUUUUUUGUUUCCGAGUUUGUUAUCGAGGAUCUCGGACCAGGCUUCAUUCCUCACACCGUGCUUCCCGUUG	osa-miR166	crt-miR166b|csi-miR166a|crt-miR166a|csi-miR166b|ctr-miR166|ath-miR166b|osa-miR166g|ath-miR166a|osa-miR166h|rco-miR166b|ath-miR166f|aly-miR166g|osa-miR166a|ptc-miR166a|osa-miR166b|ptc-miR166b|osa-miR16	LINE1-7_OS	Non-LTR Retrotransposon	0.486127	1.17389	3.19563	16309.6	21029.2	61076.3	3496.7	73.4	19.7	88.8	380.2	918.1	2499.3	782.1	86.3	95.5	116.3	32.6	LOC_Os03g44835.1	2	1	|||||||-|||||||||||||	expressed protein
Osa4_30527213_120	21	AGCCAAGGAUGACUUGCCGGC	UGAGGAGGAGAACGGGAUGCAGCCAAGGAUGACUUGCCGGCUCCUGGUAUUGGGGGAAUCUCAGCUUUGCUGAAGCGCCUUGGAGUUAGCCGGCAAGUCUGUCCUUGGCUACACCUAGCU	osa-miR169	gma-miR169d|mtr-miR169g|sbi-miR169k|vvi-miR169s|mtr-miR169m|ptc-miR169e|mtr-miR169l|zma-miR169p|ptc-miR169h|zma-miR169c|rco-miR169a|vvi-miR169k|rco-miR169b|vvi-miR169m|mtr-miR169d|vvi-miR169p|sbi-miR1	EnSpm-16_OS	EnSpm like DNA transposon	0.0300958	1.22572	4.33105	0	0	0	39.7	0	0	0	2.2	89.6	316.6	73.1	153.9	224.5	215.6	155.3	LOC_Os02g18064.1	2.5	1	|||||||||:|||-|:||||||	expressed protein
Osa8_26015214_180	24	AUAAGACGGACAGUCAAAGUUGGA	UUUCGUGUCCAACGUUUGACCGUCUGUCUUAUUUAAAAAAGAUAUAAAAUAAAUUAAAAAGACAAGUCACGCACAAAGCAUUAAUCAUGCUUUAUCAUCUAACAACAAUAAAAAUAUGAAUUAUUAAAAAAAAUUAUAUAAGACGGACAGUCAAAGUUGGACAUGGAAACCCAGGGUUUA	osa-cand085		ORSgTEMT01400020	MITE-Snabo	1.09624	0.262173	0.776526	0	0	0	3921.1	6505.5	1949.1	3663.8	1634.5	390.9	1157.8	1491	431.7	269.9	263.9	180.4	LOC_Os06g38210.2	0	1	||||||||||||||||||||||||	expressed protein
Osa4_19543501_120	24	AAGCGUGCUCACGGAAAACGAGGG	CACUAUUUGACAGUUUGGAAAGCGUGCUCACGGAAAACGAGGGAGCAGCCAAGGCAUUGUUCUUACCGGUUUAUGAAUUGGCUACUUCCUCGUUUUCCGUAAACACGCUUCCCGAGCUUC	osa-cand082		ORSgTETNOOT00350	Unclassified Transposons	0.598267	0.408394	0.955564	0	0	0	3638.2	62823.3	14135.5	25221.3	1553.7	1060.6	2481.6	2597	1484.6	1113.1	865.3	879.2	LOC_Os03g31044.1|LOC_Os03g31044.2	2	2	||||||||-|||||||||||||||;||||||||-|||||||||||||||	expressed protein|expressed protein
Osa9_17102750_180	23	ACAUUUGAAGUAUUAAACGUAGA	UCUAUGCUUAAUACUUCGAAUGUAUGUUCGUAUACUUAAAAAAAAUUGGCACACGAACUAAACACGGCCAAGAGUGAGGCUGUGUCUAGAUCCAGGGAUUGAAAAAUUUUGUUGUGUCACAUCGAAUAUACGAAUACACAUUUGAAGUAUUAAACGUAGAGUAAUAACAAAACAAAUUAC	osa-cand086		ORSgTEMT00101359	MITE-Tourist	1.10721	0.278752	0.732943	0	0	0	240.7	62.4	75.7	11.7	56.8	14.3	37.6	51.3	9.4	9.6	31.2	15	LOC_Os01g49065.1|LOC_Os05g46420.1|LOC_Os12g35895.1	1	3	||||||||||||||||||||||-;|||||||||||||||||||||-|;||||||:||||||||||||||||	expressed protein|expressed protein|expressed protein
Osa6_17469824_100	21	UUGGUUUAUUUUGGGACGGAG	UACUCCCUUCAUUCCAAAAUAAACCAACCUACUAAGCAUGUGACACAUCCUAGUACCAGGUUGGUUUAUUUUGGGACGGAGGGAAUACCAAUCUUGCUAU	osa-cand068		Stowaway49_OS	MITE-Stowaway	0	1.37342	1.12025	0	0	56.5	14.9	0	0	0	0	65.1	53.1	47.4	9.4	7.2	5.7	5	LOC_Os02g26984.1|LOC_Os07g28260.1|LOC_Os07g28260.4|LOC_Os07g28260.5|LOC_Os07g28260.6	1	5	|||:|||||||||||||||||;||||||||||||||:||:|||;||||||||||||||:||:|||;||||||||||||||:||:|||;||||||||||||||:||:|||	expressed protein|expressed protein|expressed protein|expressed protein|expressed protein
Osa10_4850477_180	25	AGUAAGACGAGUGGUCAAACGUAGA	UGACUUUUAGAUAUAUGUUGACAAUUCGUCUUAUUCAAAAAAUCGAGCAAAUAUAAAAAUAUAAGUGAGGCUUAAGGUAUAUUUGAUGAUAAAACAAGUCAUGGCAAAAUUAAUGAUACCUGUAUAACUUUUUUGAGUAAGACGAGUGGUCAAACGUAGAUUUAAAAGUCAACGGUGUCA	osa-cand070		ORSgTEMT01602261	MITE-adh, type B	0.391319	0.0702721	0.67103	0	0	0	168.8	157.9	210.5	154.3	113.6	20.4	194.8	290.3	37.5	14.3	2.8	20	LOC_Os02g10210.1|LOC_Os02g14290.1	3	2	|:||||||||||||||||||-|||-|;|:||||||||||||||||||||-|-	expressed protein|scramblase, putative, expressed
Osa2_25467985_100	24	AUGAAUGUGGGCAAUGCUAGAAAG	AAGACUUUCUAGUAUUGCCCACAUUCAUAUAUAUGUUAGUGAAUCUAGACAUAUAUAUGAAUGUGGGCAAUGCUAGAAAGUUUAAUAAUAUGAAACGGAG	osa-miR809	osa-miR809b|osa-miR809f|osa-miR809c|osa-miR809g|osa-miR809d|osa-miR809h|osa-miR809e|osa-miR809a|osa-miR808	Stowaway50_OS	MITE-Stowaway	1.41833	0.203281	0.797432	0	0	0	372.3	1005.9	1638.2	6123.5	397.7	57	223.6	280.4	240.2	160	82.3	140.3	LOC_Os02g52900.2|LOC_Os10g33700.1|LOC_Os10g33700.2|LOC_Os12g40920.1|LOC_Os12g40920.3|LOC_Os12g40920.4	0	6	||||||||||||||||||||||||;||||||||||||||||||||||||;||||||||||||||||||||||||;||||||||||||||||||||||||;||||||||||||||||||||||||;||||||||||||||||||||||||	glutaredoxin 2, putative, expressed|PPR repeat containing protein, expressed|PPR repeat containing protein, expressed|bZIP transcription factor domain containing protein, expressed|bZIP transcription factor domain containing protein, expressed|bZIP transcription factor domain containing protein, expressed
Osa3_25166931_100	24	AUGAAUGUGGGCAAUGCUAGAAAG	CUUUCUAGUAUUACUCACAUUCGUAUAAAUGUUAAUGAAUCUAGACACAACAUUUAUAUGAAUGUGGGCAAUGCUAGAAAGUUUUAUAAUAUGAAACGGA	osa-miR809	osa-miR809b|osa-miR809f|osa-miR809c|osa-miR809g|osa-miR809d|osa-miR809h|osa-miR809e|osa-miR809a|osa-miR808	Stowaway50_OS	MITE-Stowaway	1.41833	0.203281	0.797432	0	0	0	372.3	1005.9	1638.2	6123.5	397.7	57	223.6	280.4	240.2	160	82.3	140.3	LOC_Os02g52900.2|LOC_Os10g33700.1|LOC_Os10g33700.2|LOC_Os12g40920.1|LOC_Os12g40920.3|LOC_Os12g40920.4	0	6	||||||||||||||||||||||||;||||||||||||||||||||||||;||||||||||||||||||||||||;||||||||||||||||||||||||;||||||||||||||||||||||||;||||||||||||||||||||||||	glutaredoxin 2, putative, expressed|PPR repeat containing protein, expressed|PPR repeat containing protein, expressed|bZIP transcription factor domain containing protein, expressed|bZIP transcription factor domain containing protein, expressed|bZIP transcription factor domain containing protein, expressed
Osa5_26420255_160	24	AUGAAUGUGGGCAAUGCUAGAAAG	ACUUUCUAGCAUUGCACACAUUUAUAUAGAUACUAUAAUAUAUAUAUAUAUAUAUAUAUAUAUAUAUAUAUAUAUAUAUAUAUAUAUAUAUAUAUAUAUAUAUAUAUUAGCAUUUAUAUGAAUGUGGGCAAUGCUAGAAAGUCUUAAAUUGUAAAACGGA	osa-miR809	osa-miR809b|osa-miR809f|osa-miR809c|osa-miR809g|osa-miR809d|osa-miR809h|osa-miR809e|osa-miR809a|osa-miR808	Stowaway50_OS	MITE-Stowaway	1.41833	0.203281	0.797432	0	0	0	372.3	1005.9	1638.2	6123.5	397.7	57	223.6	280.4	240.2	160	82.3	140.3	LOC_Os02g52900.2|LOC_Os10g33700.1|LOC_Os10g33700.2|LOC_Os12g40920.1|LOC_Os12g40920.3|LOC_Os12g40920.4	0	6	||||||||||||||||||||||||;||||||||||||||||||||||||;||||||||||||||||||||||||;||||||||||||||||||||||||;||||||||||||||||||||||||;||||||||||||||||||||||||	glutaredoxin 2, putative, expressed|PPR repeat containing protein, expressed|PPR repeat containing protein, expressed|bZIP transcription factor domain containing protein, expressed|bZIP transcription factor domain containing protein, expressed|bZIP transcription factor domain containing protein, expressed
Osa6_26277458_140	24	AUGAAUGUGGGCAAUGCUAGAAAG	UUCGUUUCAUAUUAUAAGACUUUCUAGCAGACUCACAUUCAUAUAUAUGGUAAUGAAUCUAAAUAUAUAUGUGUGCCUAGAUCCAUUAAUAACUAUAUGAAUGUGGGCAAUGCUAGAAAGUUUUAUAAUAUGAAACGGAG	osa-miR809	osa-miR809b|osa-miR809f|osa-miR809c|osa-miR809g|osa-miR809d|osa-miR809h|osa-miR809e|osa-miR809a|osa-miR808	Stowaway50_OS	MITE-Stowaway	1.41833	0.203281	0.797432	0	0	0	372.3	1005.9	1638.2	6123.5	397.7	57	223.6	280.4	240.2	160	82.3	140.3	LOC_Os02g52900.2|LOC_Os10g33700.1|LOC_Os10g33700.2|LOC_Os12g40920.1|LOC_Os12g40920.3|LOC_Os12g40920.4	0	6	||||||||||||||||||||||||;||||||||||||||||||||||||;||||||||||||||||||||||||;||||||||||||||||||||||||;||||||||||||||||||||||||;||||||||||||||||||||||||	glutaredoxin 2, putative, expressed|PPR repeat containing protein, expressed|PPR repeat containing protein, expressed|bZIP transcription factor domain containing protein, expressed|bZIP transcription factor domain containing protein, expressed|bZIP transcription factor domain containing protein, expressed
Osa6_9322544_140	24	AUGAAUGUGGGCAAUGCUAGAAAG	UAUUAUAAAACUUUUUAGCAUUACCCAUACAUUCAUAUAUAUAUGUUAAUAAAUCUAGAUAUAUAUGUAUGCCUAGAUUUAUUAACAUCUAUAUGAAUGAAUGUGGGCAAUGCUAGAAAGUUUUAUAACCUGAAAUGGAG	osa-miR809	osa-miR809b|osa-miR809f|osa-miR809c|osa-miR809g|osa-miR809d|osa-miR809h|osa-miR809e|osa-miR809a|osa-miR808	Stowaway50_OS	MITE-Stowaway	1.41833	0.203281	0.797432	0	0	0	372.3	1005.9	1638.2	6123.5	397.7	57	223.6	280.4	240.2	160	82.3	140.3	LOC_Os02g52900.2|LOC_Os10g33700.1|LOC_Os10g33700.2|LOC_Os12g40920.1|LOC_Os12g40920.3|LOC_Os12g40920.4	0	6	||||||||||||||||||||||||;||||||||||||||||||||||||;||||||||||||||||||||||||;||||||||||||||||||||||||;||||||||||||||||||||||||;||||||||||||||||||||||||	glutaredoxin 2, putative, expressed|PPR repeat containing protein, expressed|PPR repeat containing protein, expressed|bZIP transcription factor domain containing protein, expressed|bZIP transcription factor domain containing protein, expressed|bZIP transcription factor domain containing protein, expressed
Osa8_18298342_140	24	AUGAAUGUGGGCAAUGCUAGAAAG	AUUGUAAGACUUUAUAGCAUUGCUCACAUUCAUUUAUAAGUUAAUGAAUCUAGACACACAUAUAUAUAUAUAUAUGCUUAGAUUCAUUAACAUUAUAUGAAUGUGGGCAAUGCUAGAAAGUCUGUGAAACGGAGGAAGUA	osa-miR809	osa-miR809b|osa-miR809f|osa-miR809c|osa-miR809g|osa-miR809d|osa-miR809h|osa-miR809e|osa-miR809a|osa-miR808	Stowaway50_OS	MITE-Stowaway	1.41833	0.203281	0.797432	0	0	0	372.3	1005.9	1638.2	6123.5	397.7	57	223.6	280.4	240.2	160	82.3	140.3	LOC_Os02g52900.2|LOC_Os10g33700.1|LOC_Os10g33700.2|LOC_Os12g40920.1|LOC_Os12g40920.3|LOC_Os12g40920.4	0	6	||||||||||||||||||||||||;||||||||||||||||||||||||;||||||||||||||||||||||||;||||||||||||||||||||||||;||||||||||||||||||||||||;||||||||||||||||||||||||	glutaredoxin 2, putative, expressed|PPR repeat containing protein, expressed|PPR repeat containing protein, expressed|bZIP transcription factor domain containing protein, expressed|bZIP transcription factor domain containing protein, expressed|bZIP transcription factor domain containing protein, expressed
Osa9_1068441_120	24	AUGAAUGUGGGCAAUGCUAGAAAG	UUCUAGCAUUGUCCACAUACAUAUAGAUAUUAAUGAAUCUAAACACACACAUAUGUCUAGAUUCAUUAAUAUCUAAAUGAAUGUGGGCAAUGCUAGAAAGUCUAACAUUGUGAAACGGAG	osa-miR809	osa-miR809b|osa-miR809f|osa-miR809c|osa-miR809g|osa-miR809d|osa-miR809h|osa-miR809e|osa-miR809a|osa-miR808	Stowaway50_OS	MITE-Stowaway	1.41833	0.203281	0.797432	0	0	0	372.3	1005.9	1638.2	6123.5	397.7	57	223.6	280.4	240.2	160	82.3	140.3	LOC_Os02g52900.2|LOC_Os10g33700.1|LOC_Os10g33700.2|LOC_Os12g40920.1|LOC_Os12g40920.3|LOC_Os12g40920.4	0	6	||||||||||||||||||||||||;||||||||||||||||||||||||;||||||||||||||||||||||||;||||||||||||||||||||||||;||||||||||||||||||||||||;||||||||||||||||||||||||	glutaredoxin 2, putative, expressed|PPR repeat containing protein, expressed|PPR repeat containing protein, expressed|bZIP transcription factor domain containing protein, expressed|bZIP transcription factor domain containing protein, expressed|bZIP transcription factor domain containing protein, expressed
Osa7_25698351_260	24	GGAGCUGAAACUGUUUGGCUGAGC	AACAACUGCAGUUAAGGCUGAGUUCAAGUAGGAGCACACAUCUUGCUCCGCGUCUUCUAGAGCUAGCCAAACAGUUUUAGUUUCACCUAAAAUAGCAGUGUAGUUGGAUAGAACGUUGUUAUAAAAUAAAUUAGUGAGGUGGAGCUGGGUUUAGGUCCACCCCUAUAGUUCAAUUUUUUUGAGAGAGCUCAAUCCAGCUCCACUCCCAUUUUAAGUGGAGCUGAAACUGUUUGGCUGAGCUUCAGCUCUAGCUCCAGAAG	osa-cand083		ORSgTEMT02400140	MITE-adh, type M	0.625	0.14951	0.651144	0	0	0	59.6	0	166.1	4.7	76.5	18.3	79.7	122.4	120.1	107.5	105	42.6	LOC_Os02g06350.1|LOC_Os02g15530.1|LOC_Os10g05300.1|LOC_Os11g03720.1|LOC_Os11g16640.1	0	5	||||||||||||||||||||||||;||||||||||||||||||||||||;||||||||||||||||||||||||;||||||||||||||||||||||||;||||||||||||||||||||||||	hypothetical protein|hypothetical protein|conserved hypothetical protein|expressed protein|transposon protein, putative, CACTA, En/Spm sub-class
Osa3_29999982_100	21	UGGAUGUGACAUACUCUAGUA	AAAAAAACGAUUCUAGAACUGGAUGUGACAUACUCUAGUACAAUGAAUCUGGAUAGAGGUAUAUCCAGAUUCGUAGUACUAGGAUAUGUCACAUCCAGUA	osa-cand066		More than 20 copies in the genome	Unknown repeats	0.0481891	0.858604	1.01845	6481.1	2307.7	7703.6	7127.5	14.7	9.9	9.4	439.2	7825.4	9282.3	9114.1	382.9	633	922.1	513.5	LOC_Os11g02400.1|LOC_Os11g02400.2|LOC_Os12g02330.2	1	3	|||||||||||||-|||||||;|||||||||||||-|||||||;|||||||||||||-|||||||	LTPL8 - Protease inhibitor/seed storage/LTP family protein precursor, expressed|LTPL8 - Protease inhibitor/seed storage/LTP family protein precursor, expressed|LTPL13 - Protease inhibitor/seed storage/LTP family protein precursor, expressed
Osa1_36007085_240	21	UAGAAAUGCUUAUAUUUUGGG	CAUCUUGAAAUAUAAGCAUUUCUGAUUUUGUCCUAACUCAAACUAUCCUAAGUUUGACCUUAUAGAAAGAAAGCAACAAUAUCCACGAUAUCAAAUGAGUAUCAUUAGAUCCAUUAUGAAAUAUAUUUUCAUACUUUACCUAUUAGACAUGGUAGUAGAUGUUAAUAUUCUUCUCUAUACACUUGAUCAAGAACAAAAUUAGAAAUGCUUAUAUUUUGGGACGGUGUGAGUAAUGUUUUA	osa-cand065		Stowaway29_OS	MITE-Stowaway	0.0582413	1.06167	1.23868	47.5	0	292.9	183.6	0	0	0	15.3	278.9	325.4	262.7	28.2	33.4	36.9	37.6	LOC_Os02g02980.1|LOC_Os02g18080.1|LOC_Os04g36859.1|LOC_Os04g36859.2	1	4	||:||||||||||||||||||;||:||||||||||||||||||;||:||||||||||||||||||;||:||||||||||||||||||	MATE domain containing protein, expressed|NB-ARC domain containing protein, expressed|signal peptidase complex subunit 2, putative, expressed|signal peptidase complex subunit 2, putative, expressed
Osa2_13153084_280	21	UAGAAAUGCUUAUAUUUUGGG	GCUCCCUCCUUCCCAAAAUAUAAGCAUUUUUGGUUUUGUCCUAAGUCAGACUAUCCUAAGUUUCACGAAGUUUAUAGAAAAACAAUAAUAACAUGACAAAAUAUGACAUAAAAUGAGUAUCAUUAGAUCCAUUAUAAAUUAUAUUUUCAUAGUUUACUUAUUUGACAUGGUAGUUAUUAAUAGUCUUCUCUAUAAAAUUGGUCAAACCAUCUAAGUUAGGAUAGUUUGACUUAGGACAACUAGAAAUGCUUAUAUUUUGGGACAAAGGGAAUACCUUAUU	osa-cand065		Stowaway29_OS	MITE-Stowaway	0.0582413	1.06167	1.23868	47.5	0	292.9	183.6	0	0	0	15.3	278.9	325.4	262.7	28.2	33.4	36.9	37.6	LOC_Os02g02980.1|LOC_Os02g18080.1|LOC_Os04g36859.1|LOC_Os04g36859.2	1	4	||:||||||||||||||||||;||:||||||||||||||||||;||:||||||||||||||||||;||:||||||||||||||||||	MATE domain containing protein, expressed|NB-ARC domain containing protein, expressed|signal peptidase complex subunit 2, putative, expressed|signal peptidase complex subunit 2, putative, expressed
Osa7_17415435_240	21	UAGAAAUGCUUAUAUUUUGGG	AAAUAUAAGCAUUUUUGGACUUCGAUACAAUCUUUAAGACGCUACUUUGACCAAUAAUAUCUAUAAAAAUAAAAUGUUUUAAAUAAAAAAGGUGCAUAUUAUGAUAACUUGUUUAAAAUAAAUCUAGUAACAACAAUUAUACAUGAUUAAUCUUUUUUUAUUAAUAGUCAAAUUUAAAAAUGGUUGACUUGACACAAUGCUAGAAAUGCUUAUAUUUUGGGAUAGAGAGAGUACAUGACA	osa-cand065		Stowaway29_OS	MITE-Stowaway	0.0582413	1.06167	1.23868	47.5	0	292.9	183.6	0	0	0	15.3	278.9	325.4	262.7	28.2	33.4	36.9	37.6	LOC_Os02g02980.1|LOC_Os02g18080.1|LOC_Os04g36859.1|LOC_Os04g36859.2	1	4	||:||||||||||||||||||;||:||||||||||||||||||;||:||||||||||||||||||;||:||||||||||||||||||	MATE domain containing protein, expressed|NB-ARC domain containing protein, expressed|signal peptidase complex subunit 2, putative, expressed|signal peptidase complex subunit 2, putative, expressed
Osa12_16994978_160	24	GAAUUUCCUUUGAAUCAAAGGGGG	CUCAGGCUCCUUUUGAUUCAAAGGAAAUUUAUAGGAAUUUUAGAUGAUUUUAUUUCUAUAGGAAUUUUUUAAAUAUAGCCCUUUAAAUCAAGGGAAUGGAUCCUAUAGAAUCCUAUGAAUUUCCUUUGAAUCAAAGGGGGGCUAACCUGGUAUUUGAACA	osa-cand074		ORSgTEMT00600082	MITE, Castaway	0.593128	0.184448	0.840868	0	0	0	114.2	0	44.4	2.3	32.8	10.2	46.5	55.3	7.5	16.7	8.5	12.5	LOC_Os03g60250.1|LOC_Os03g60250.2|LOC_Os07g40940.1	0	3	||||||||||||||||||||||||;||||||||||||||||||||||||;||||||||||||||||||||||||	membrane associated DUF588 domain containing protein, putative, expressed|membrane associated DUF588 domain containing protein, putative, expressed|X8 domain containing protein, expressed
Osa4_11262716_180	21	UUUUUAAUAGAUGACGCCGUU	UUAAAGAAAUACUCUUCUAAUUUUUAAUAGAUGACGCCGUUAAUCUUUAAUAUCACGUUUGACCAUUUGUUCUAUUCAAAAAUUUAUACAAAUAAUAUUUUUAUCGUGAUGUUUUAGAAUUAACGAAACUUUAAGAGUGACUUAUUCUAAAAGUCAGUGGUGGCAUCUAUUUAAAAAGUA	osa-cand067		ORSgTEMT01601011	MITE-adh, type B	0.196983	1.45084	1.20912	1303.1	2827.7	5344.7	258.1	0	1.6	4.7	113.6	836.7	697.3	576.7	24.4	69.3	45.4	27.6	LOC_Os05g49120.1|LOC_Os05g49120.2|LOC_Os12g16350.13	0	3	|||||||||||||||||||||;|||||||||||||||||||||;|||||||||||||||||||||	NLI interacting factor-like phosphatase, putative, expressed|NLI interacting factor-like phosphatase, putative, expressed|enoyl-CoA hydratase/isomerase family protein, putative, expressed
Osa7_18159346_240	21	UUUUUAAUAGAUGACGCCGUU	AUCAUAUACUACCUCUAUUUUUUUAAUAGAUGACGCCGUUAAUUUUUUAUCACACGUUGGACCAUUCAUCUUAUUUAAAAAAUUAAGUAAUUAUUAUUUUUUUUCAUUGCAAGUCAUUUUAUCACUUAAAAUACUUUAAUCAUGAUUUACAUUUUAUACGUUUACAUCAAAAUUUUGAAUAGGAUGAAUGGUCAAACAUGUAUUUAAAAAUAACGGUAUUAUCUAUUAAAAAAAGGCCAA	osa-cand067		ORSgTEMT01601011	MITE-adh, type B	0.196983	1.45084	1.20912	1303.1	2827.7	5344.7	258.1	0	1.6	4.7	113.6	836.7	697.3	576.7	24.4	69.3	45.4	27.6	LOC_Os05g49120.1|LOC_Os05g49120.2|LOC_Os12g16350.13	0	3	|||||||||||||||||||||;|||||||||||||||||||||;|||||||||||||||||||||	NLI interacting factor-like phosphatase, putative, expressed|NLI interacting factor-like phosphatase, putative, expressed|enoyl-CoA hydratase/isomerase family protein, putative, expressed
Osa6_27294907_140	20	AGCCAAGGAUGACUUGCCGG	UGAGAUAGAGAACGGAAUGCAGCCAAGGAUGACUUGCCGGUACGUGUAUGCAUGUUUCAAGGUACUAUAUGUGCCCCCAACUGUUUUAGAUCCAUGCUGACAUUUUCCGGCAAGUUGUCCUUGGCUACGUCUUGUUCUUU	osa-miR169	mtr-miR169g|sbi-miR169k|ptc-miR169e|vvi-miR169s|mtr-miR169m|vvi-miR169n|mtr-miR169l|zma-miR169p|ptc-miR169h|zma-miR169c|rco-miR169a|vvi-miR169k|rco-miR169b|vvi-miR169m|mtr-miR169d|vvi-miR169p|sbi-miR1	ENSPM4_OS	EnSpm like DNA transposon	0	0.516456	2.41013	0	0	0	12.4	0	0	0	0	20.4	95.2	39.5	50.7	66.9	48.2	40.1	LOC_Os02g53620.1|LOC_Os03g07880.1|LOC_Os03g07880.2|LOC_Os03g07880.3|LOC_Os03g29760.1|LOC_Os03g29760.2|LOC_Os03g29760.3|LOC_Os07g06470.1|LOC_Os07g06470.2|LOC_Os07g06740.3|LOC_Os07g41720.1|LOC_Os07g41720.2|LOC_Os10g20990.1	3.5	13	||||||||||||-|||||-:;||||||||||||-|||||:-;||||||||||||-|||||:-;||||||||||||-|||||:-;||||||||||||-|||||:-;||||||||||||-|||||:-;||||||||||||-|||||:-;||||||||||||-|||||:-;||||||||||||-|||||:-;|-|||||||||||:||||::;||||||||||||-|||||:-;||||||||||||-|||||:-;|:|||||||||||-|:||::	nuclear transcription factor Y subunit, putative, expressed|nuclear transcription factor Y subunit, putative, expressed|nuclear transcription factor Y subunit, putative, expressed|nuclear transcription factor Y subunit, putative, expressed|nuclear transcription factor Y subunit, putative, expressed|nuclear transcription factor Y subunit, putative, expressed|nuclear transcription factor Y subunit,…
Osa12_26320540_160	24	ACGCUUUUCAAACUGCUAAACGGU	AAAAACACACCAUUUAGCAAUUUGAAAAGCGUGCGCGCAGAAAACGAGGGAGAGGGGUUGGGACCCCUGUGUCUGGAACACGGGGUUCCCAACCCCUCUCCAUCGUAUUCCACGCGUACGCUUUUCAAACUGCUAAACGGUGCGCUUUUUGUAAAAAAUU	osa-cand076		WANDERER	MITE-Wanderer	0.758269	0.108207	0.723152	0	0	0	372.3	756.3	82.2	44.4	185.7	26.5	177.1	244.9	133.3	86	88	100.2	LOC_Os11g34460.2	0	1	||||||||||||||||||||||||	OsFBO10 - F-box and other domain containing protein, expressed
Osa6_7710912_240	21	AUAAGACGUUUUGACUUUGGU	CUACUCCCUCGGUUUCGGUUAUAAGACGUUUUGACUUUGGUCUGUUUUAAGUUUGAAAAAGUUUACAGAGAAAUAUAGUAAUAUUUAUAAUACUAAAUUCGUUUCAUCAAAUCAAUAAUUAAAUAUAUUUUUAUAAUAAGUUUGUCUUGGUUAAAAAUAUUACUACUCUUUUUUCUGCAAACUUAAUCAAAUUUAAAGUAGUUUAACUUUGACUAAAAUCAAAAUGUCUUAUAACCUAAA	osa-cand064		Stowaway41_OS	MITE-Stowaway	0.10735	0.889468	0.871238	0	0	0	79.4	3.7	4.9	4.7	37.1	307.4	301.1	345.6	26.3	9.6	2.8	30.1	LOC_Os06g06600.1	0	1	|||||||||||||||||||||	OsFBX187 - F-box domain containing protein, expressed
Osa2_19151340_160	24	GAAAGUCUUACAUUGUGAAACGGA	ACUCUGUUUUAUAAUGUAAGACUUUCUAGUAUUGUCUACAUUCAUAUGGAUGUUAAUGAAUCUAGACACAUGGAUAUUUAGAUUCAUUCACAUCUUUAUAAAUGUGGGCAAUGAUAGAAAGUCUUACAUUGUGAAACGGAUGUAGUAUUUGAUUUAUAUA	osa-cand079		ORSgTEMT00200060	MITE-Stowaway	0.541155	0.240687	0.612313	0	0	0	950.5	315.7	1488.6	42.1	242.6	107.9	274.5	448.3	92	50.2	90.8	52.6	LOC_Os07g03110.1	0	1	||||||||||||||||||||||||	OsFBX213 - F-box domain containing protein, expressed
Osa8_20442962_140	24	GAAAGUCUUACAUUGUGAAACGGA	UCCAUUUUACGACAUAAGACUUUCUAACAUUGCCCACAUACAUAUAAAUGCAUGUGUUUAGAUUCAUUACCAUCUAAAUGAAUGUGGACAAUGAUAGAAAGUCUUACAUUGUGAAACGGAUGGAGUAUAUAACUAUCAGG	osa-cand079		ORSgTEMT00200060	MITE-Stowaway	0.541155	0.240687	0.612313	0	0	0	950.5	315.7	1488.6	42.1	242.6	107.9	274.5	448.3	92	50.2	90.8	52.6	LOC_Os07g03110.1	0	1	||||||||||||||||||||||||	OsFBX213 - F-box domain containing protein, expressed
Osa2_12365187_100	24	AUGAAUGUGAGAAAUGCUAGAAUG	AAGUCAUUUUAGCAUUUCUCACAUUCAUAUUUAUGCGAAGAUUCAUUAGCAUAAAUAUGAAUGUGAGAAAUGCUAGAAUGACAUAUAUCUAGAUUCAUUA	osa-miR809	osa-miR809b|osa-miR809f|osa-miR809c|osa-miR809g|osa-miR809d|osa-miR809h|osa-miR809e|osa-miR809a	Stowaway1_OS	MITE-Stowaway	1.04291	0.274831	1.2811	0	0	0	94.3	282.7	120.1	1430.9	216.3	57	265.7	207.4	84.5	54.9	105	20	LOC_Os01g34620.8	0	1	||||||||||||||||||||||||	OsGrx_S15.1 - glutaredoxin subgroup II, expressed
Osa8_7506666_200	21	AAGUUGCUAUAUUUUGGGACG	CUCUGUCCCAAAAUAUAAGAACUUUCAAGGUUGGACACAGGUGUUAAGGAAUUAGUUGGAAUGAAAUAGGGGAAGGUUAUGAUUGGUUGAGAAGAGGAAAUAGGUGGAGAAAUUAAAUGGGGAAAGGUUGUGAUCGGUUGAGAAGAAAAUGUAGGUAGACAAGUUGCUAUAUUUUGGGACGGGGGGAGUAGUUCUCUUUU	osa-cand065		Stowaway26_OS	MITE-Stowaway	0.0506287	0.922899	0.908339	0	0	0	32.3	3.7	1.6	0	15.3	278.9	274.5	302.2	1.9	7.2	11.3	7.5	LOC_Os08g32170.1	0.5	1	|||||||||||||||:|||||	oxidoreductase, 2OG-FeII oxygenase domain containing protein, putative, expressed
Osa9_6375542_120	21	AAGUUGCUAUAUUUUGGGACG	CAUUUCUAUACACUUGUAUAGUUUAACAUCAUAAGCUUUACUCCCUCCAUCCCAAAAUAUGUUGACUUUUAGCUGGCAAGAAGUUGCUAUAUUUUGGGACGGCGGUAGUAUAUUUUUAGA	osa-cand065		Stowaway26_OS	MITE-Stowaway	0.0506287	0.922899	0.908339	0	0	0	32.3	3.7	1.6	0	15.3	278.9	274.5	302.2	1.9	7.2	11.3	7.5	LOC_Os08g32170.1	0.5	1	|||||||||||||||:|||||	oxidoreductase, 2OG-FeII oxygenase domain containing protein, putative, expressed
Osa1_9831280_160	21	UCUAUAUGAAUGUGGGCAAUG	GUCCACAUUCAUAUAGAUGCUAAUAAAUAAAUAAAUAAAUAAAUAAAUAAAUAAAUUAAUUAAUAUAUAUAUAUAUAUAUAUAUAUAUAUAUAUAUAUAUAAUGUCUAGAUUCAUUAAGAUCUAUAUGAAUGUGGGCAAUGCUAAAAGUCUUAUAUUGUG	osa-miR809	osa-miR809b|osa-miR809f|osa-miR809c|osa-miR809g|osa-miR809d|osa-miR809h|osa-miR809e|osa-miR809a|osa-miR808|	ORSgTEMT01701838	MITE-adh, type D	0.114301	0.93476	0.785491	102.9	0	321.2	173.7	3.7	0	7	21.9	179.1	150.5	191.6	26.3	40.6	28.4	30.1	LOC_Os01g19529.1|LOC_Os09g35690.1|LOC_Os09g35690.2|LOC_Os10g33700.1|LOC_Os10g33700.2	0	5	|||||||||||||||||||||;|||||||||||||||||||||;|||||||||||||||||||||;|||||||||||||||||||||;|||||||||||||||||||||	pentatricopeptide, putative, expressed|zinc RING finger protein, putative, expressed|zinc RING finger protein, putative, expressed|PPR repeat containing protein, expressed|PPR repeat containing protein, expressed
Osa6_22177963_260	24	GUCAUACAUUAAAAUACGGAGGGA	UUUUAGUUUACUCCCUCCAUAUUUUAAUAUAUAACGUCGUUGACUUUUAACCAACGUUUAGCAAUUCGUCUUAUUCAAAUUUUUUUUGCAAAUAUAAAAAUAUUUAUAGCAUGCUUAAAGAUUAUUUGAUAAUAAAUAAAUUCAAAAUAAAAUAAAUAAUAAUUACAUAAUUUUUUAAAUAAGGCGAAUAAUCAAACGUUAAUAAAAAGUCAAUGGUGUCAUACAUUAAAAUACGGAGGGAGUACUUAAUAUUGGAGUUA	osa-cand075		ORSgTEMT01600536	MITE-adh, type B	0.813711	0.181818	1.08942	0	0	0	134	11	738.5	67.8	54.6	12.2	73.1	67.1	63.8	26.3	59.6	32.6	LOC_Os01g71190.1|LOC_Os03g19380.1|LOC_Os07g03467.1|LOC_Os09g20490.1|LOC_Os12g12000.1	0	5	||||||||||||||||||||||||;||||||||||||||||||||||||;||||||||||||||||||||||||;||||||||||||||||||||||||;||||||||||||||||||||||||	photosystem II reaction center PSB28 protein, chloroplast precursor, putative, expressed|calvin cycle protein CP12, putative, expressed|SCP-like extracellular protein, expressed|transporter, putative, expressed|RALFL46 - Rapid ALkalinization Factor RALF family protein precursor, expressed
Osa12_2399721_260	24	GUCAUACAUUAAAAUAUGGAGGGA	GAGUAGCAUACUCUCUCCGUAUUUUUAUUUAUGACGUCGUUGACUUUUUGAUCAACGUUUGAUCAUUCAUCUUAUUUAAAAAAUAUGUAAUUAUCAUUUAUUUUAUUUUGAUUUGAUUUAUCAUCAAAUGAAUUUAAGUAUGACAUAAAUAUUUUUAUAUUUGCAUAAAUCUUUUUUUAAUAAAACGAAUAAUCAAACGUUGGUCAAAGUUAACAACGUCAUACAUUAAAAUAUGGAGGGAGUAUAUACGAAAGAAAUGA	osa-cand075		ORSgTEMT01601570	MITE-adh, type B	0.503067	0.187117	0.576687	0	0	0	297.8	3.7	212.2	11.7	32.8	12.2	37.6	65.2	48.8	38.2	34	32.6	LOC_Os01g71190.1|LOC_Os03g19380.1|LOC_Os07g03467.1|LOC_Os09g20490.1|LOC_Os12g12000.1	0.5	5	||||||||||||||||:|||||||;||||||||||||||||:|||||||;||||||||||||||||:|||||||;||||||||||||||||:|||||||;||||||||||||||||:|||||||	photosystem II reaction center PSB28 protein, chloroplast precursor, putative, expressed|calvin cycle protein CP12, putative, expressed|SCP-like extracellular protein, expressed|transporter, putative, expressed|RALFL46 - Rapid ALkalinization Factor RALF family protein precursor, expressed
Osa3_2924814_220	24	GUCAUCUAUUAAAAAACAGAGGGA	UAUACUACCUCUGUUUUAAUAGAUGACCCUGUUGACUUUUGGUAUAAUUAGUGUAAAUAUGCCUAUAAGUCAUACUUAAAGAUUUCUUUAAUGAUAAAACAUGUCACAACAAAAUAAAUGACAUUUUUAUAUAAUUUUUUUCAACAUGGCCAAACAUCAUGCCAAAAGUCAACGGUGUCAUCUAUUAAAAAACAGAGGGAGUAUUUAUGGGACAAAGGUU	osa-cand081		ORSgTEMT01602508	MITE-adh, type B	0.983114	0.34334	1.08068	0	0	0	454.2	11	304.3	9.4	52.4	18.3	57.6	53.3	46.9	19.1	73.8	42.6	LOC_Os06g08310.2	0	1	||||||||||||||||||||||||	plasma membrane ATPase, putative, expressed
Osa1_24649556_120	24	UAUGAAUGUGGGCAAUGCUAGAAA	UUUUUAACAUUGCCCACAUUCAUAUAGUUGUUAAUGAAUCUAGGCACACAUAUAUGUCUAGAUUCAUUGACAUAUAUAUGAAUGUGGGCAAUGCUAGAAAGUUUUAUAAUAUGAAACGGA	osa-miR809	osa-miR809b|osa-miR809f|osa-miR809c|osa-miR809g|osa-miR809d|osa-miR809h|osa-miR809e|osa-miR809a|osa-miR808	Stowaway50_OS	MITE-Stowaway	1.15842	0.0600707	1.68198	0	0	0	223.4	0	1707.3	123.9	196.7	10.2	285.6	169.8	152	59.7	82.3	92.7	LOC_Os10g33700.1|LOC_Os10g33700.2|LOC_Os12g40920.1|LOC_Os12g40920.3|LOC_Os12g40920.4	0	5	||||||||||||||||||||||||;||||||||||||||||||||||||;||||||||||||||||||||||||;||||||||||||||||||||||||;||||||||||||||||||||||||	PPR repeat containing protein, expressed|PPR repeat containing protein, expressed|bZIP transcription factor domain containing protein, expressed|bZIP transcription factor domain containing protein, expressed|bZIP transcription factor domain containing protein, expressed
Osa12_1142635_100	24	UAUGAAUGUGGGCAAUGCUAGAAA	AUAAGACUUACUAGUAUUACCCACAUUCAUAUAUAUGUAUAUAUGUCUAGCAUAUAUAUGAAUGUGGGCAAUGCUAGAAAAUCUUAUAAUAUGAAACAGA	osa-miR809	osa-miR809b|osa-miR809f|osa-miR809c|osa-miR809g|osa-miR809d|osa-miR809h|osa-miR809e|osa-miR809a|osa-miR808	Stowaway50_OS	MITE-Stowaway	1.15842	0.0600707	1.68198	0	0	0	223.4	0	1707.3	123.9	196.7	10.2	285.6	169.8	152	59.7	82.3	92.7	LOC_Os10g33700.1|LOC_Os10g33700.2|LOC_Os12g40920.1|LOC_Os12g40920.3|LOC_Os12g40920.4	0	5	||||||||||||||||||||||||;||||||||||||||||||||||||;||||||||||||||||||||||||;||||||||||||||||||||||||;||||||||||||||||||||||||	PPR repeat containing protein, expressed|PPR repeat containing protein, expressed|bZIP transcription factor domain containing protein, expressed|bZIP transcription factor domain containing protein, expressed|bZIP transcription factor domain containing protein, expressed
Osa4_5331538_120	24	UAUGAAUGUGGGCAAUGCUAGAAA	ACUUUCUAGCAUUGCUCAUAUUCAUAUAAAUGUUAACGAAUCUAGACAUAUGUGUGUCUAGAUUCACUAACAUCUAUAUGAAUGUGGGCAAUGCUAGAAAGACUUACAUUGUGAAACGGA	osa-miR809	osa-miR809b|osa-miR809f|osa-miR809c|osa-miR809g|osa-miR809d|osa-miR809h|osa-miR809e|osa-miR809a|osa-miR808	Stowaway50_OS	MITE-Stowaway	1.15842	0.0600707	1.68198	0	0	0	223.4	0	1707.3	123.9	196.7	10.2	285.6	169.8	152	59.7	82.3	92.7	LOC_Os10g33700.1|LOC_Os10g33700.2|LOC_Os12g40920.1|LOC_Os12g40920.3|LOC_Os12g40920.4	0	5	||||||||||||||||||||||||;||||||||||||||||||||||||;||||||||||||||||||||||||;||||||||||||||||||||||||;||||||||||||||||||||||||	PPR repeat containing protein, expressed|PPR repeat containing protein, expressed|bZIP transcription factor domain containing protein, expressed|bZIP transcription factor domain containing protein, expressed|bZIP transcription factor domain containing protein, expressed
Osa5_18290543_140	24	UAUGAAUGUGGGCAAUGCUAGAAA	AAUGUAAAACUUUCUAACGUUGUUCAUAUUCAUAUAGAUGCUAAUGAAUUUAGGCAUAUAUACGUGUAUAGAUUCAUUUAUAUAUAUAUAUAUAUAUAUGAAUGUGGGCAAUGCUAGAAAAUCUGACGAUAUGAAACGGA	osa-miR809	osa-miR809b|osa-miR809f|osa-miR809c|osa-miR809g|osa-miR809d|osa-miR809h|osa-miR809e|osa-miR809a|osa-miR808	Stowaway50_OS	MITE-Stowaway	1.15842	0.0600707	1.68198	0	0	0	223.4	0	1707.3	123.9	196.7	10.2	285.6	169.8	152	59.7	82.3	92.7	LOC_Os10g33700.1|LOC_Os10g33700.2|LOC_Os12g40920.1|LOC_Os12g40920.3|LOC_Os12g40920.4	0	5	||||||||||||||||||||||||;||||||||||||||||||||||||;||||||||||||||||||||||||;||||||||||||||||||||||||;||||||||||||||||||||||||	PPR repeat containing protein, expressed|PPR repeat containing protein, expressed|bZIP transcription factor domain containing protein, expressed|bZIP transcription factor domain containing protein, expressed|bZIP transcription factor domain containing protein, expressed
Osa8_12424011_120	24	UAUGAAUGUGGGCAAUGCUAGAAA	UUUUCUAGCAUUGUUCAUAUUUAUAUAUAUGUCAAUGAAUUUAAACAUGUAUAUGUGUCUAGAUUUAUUGACAUCUAUAUGAAUGUGGGCAAUGCUAGAAAGUUUUAUAAUAUGAAACGG	osa-miR809	osa-miR809b|osa-miR809f|osa-miR809c|osa-miR809g|osa-miR809d|osa-miR809h|osa-miR809e|osa-miR809a|osa-miR808	Stowaway50_OS	MITE-Stowaway	1.15842	0.0600707	1.68198	0	0	0	223.4	0	1707.3	123.9	196.7	10.2	285.6	169.8	152	59.7	82.3	92.7	LOC_Os10g33700.1|LOC_Os10g33700.2|LOC_Os12g40920.1|LOC_Os12g40920.3|LOC_Os12g40920.4	0	5	||||||||||||||||||||||||;||||||||||||||||||||||||;||||||||||||||||||||||||;||||||||||||||||||||||||;||||||||||||||||||||||||	PPR repeat containing protein, expressed|PPR repeat containing protein, expressed|bZIP transcription factor domain containing protein, expressed|bZIP transcription factor domain containing protein, expressed|bZIP transcription factor domain containing protein, expressed
Osa9_11652581_120	24	UAUGAAUGUGGGCAAUGCUAGAAA	CGUUUCAGGUUGUAAGACUUCCUAGCACUGCCCAUAUUCAUAUAGAUAUUAAUGAAUCUAGACAUACAUACAUAUAUAUGAAUGUGGGCAAUGCUAGAAAAUCAUAUAAUAUGAAACGGA	osa-miR809	osa-miR809b|osa-miR809f|osa-miR809c|osa-miR809g|osa-miR809d|osa-miR809h|osa-miR809e|osa-miR809a|osa-miR808	Stowaway50_OS	MITE-Stowaway	1.15842	0.0600707	1.68198	0	0	0	223.4	0	1707.3	123.9	196.7	10.2	285.6	169.8	152	59.7	82.3	92.7	LOC_Os10g33700.1|LOC_Os10g33700.2|LOC_Os12g40920.1|LOC_Os12g40920.3|LOC_Os12g40920.4	0	5	||||||||||||||||||||||||;||||||||||||||||||||||||;||||||||||||||||||||||||;||||||||||||||||||||||||;||||||||||||||||||||||||	PPR repeat containing protein, expressed|PPR repeat containing protein, expressed|bZIP transcription factor domain containing protein, expressed|bZIP transcription factor domain containing protein, expressed|bZIP transcription factor domain containing protein, expressed
Osa9_16950822_120	21	UCGGACCAGGCUUCAAUCCCU	UAAGGGGAUUGUUGUCUGGUUCAAGGUCUCCACAUUGUGCAAAAUGUUCAUUCAUGGAGGCACAGGAUGCUUGGUGAUCUCGGACCAGGCUUCAAUCCCUUUAACCAGCAUCUGCACAAU	osa-miR166	osa-miR166l|sbi-miR166g|sbi-miR166e|zma-miR166n|osa-miR166k|zma-miR166k|zma-miR166j	LINE1-7_OS	Non-LTR Retrotransposon	0.429435	1.31154	1.80673	1437.6	1673.9	2171.3	1288	36.7	9.9	4.7	227.3	694.2	956.3	529.3	2199.6	2262.1	2635.7	1209.9	LOC_Os04g49300.1	2	1	-|||||||||||||-||||||	retrotransposon protein, putative, LINE subclass
Osa4_17836704_120	24	AUAAAUGUGGGAAAUGCUAGAAUG	AAUAUAAGUCAUUAUAGCAUUUCCCACAUUUAUAUUUAUGUUAAUGAAUCUAGAUAGAGAUAGAUAUCUAUCUAGAUAUAAAUGUGGGAAAUGCUAGAAUGAGUUACAAUGUGAAACGAA	osa-miR809	osa-miR809b|osa-miR809f|osa-miR809c|osa-miR809g|osa-miR809d|osa-miR809h|osa-miR809e|osa-miR809a|osa-miR808	ORSgTEMT01701516	MITE-adh, type D	1.0323	0.255063	0.822083	0	0	0	146.4	539.7	149.7	2840.8	214.1	52.9	170.5	207.4	54.4	47.8	51.1	55.1	LOC_Os09g09820.1|LOC_Os10g04580.1|LOC_Os10g04580.2	0	3	||||||||||||||||||||||||;||||||||||||||||||||||||;||||||||||||||||||||||||	retrotransposon protein, putative, unclassified, expressed|ras-related protein, putative, expressed|ras-related protein, putative, expressed
Osa10_14412051_100	21	UCGGACCAGGCUUCAUUCCCC	UUGAGAGGAAUGUCGUCUGGCCUGAGAUCGUACCACAGUGGUGGGUACACGUGGACGGUCUCGGACCAGGCUUCAUUCCCCUCAACAACUCGUCGGAGUA	osa-miR166	csi-miR166a|ctr-miR166|ath-miR166a|ath-miR166b|bna-miR166b|bna-miR166c|ath-miR166d|bna-miR166d|ath-miR166e|rco-miR166b|ath-miR166f|aly-miR166g|osa-miR166a|ptc-miR166a|osa-miR166b|ptc-miR166b|osa-miR16	LINE1-7_OS	Non-LTR Retrotransposon	0.402802	1.43233	3.98234	120991	102262	175980	14376.6	826	284.6	867.4	2185.2	7770.4	21604.2	5425	8984.4	8835.8	14568.7	4308.4	LOC_Os01g33740.1|LOC_Os02g49670.1	2.5	2	:||||||||||||||--||||;||||||||||||||-|:|||-	retrotransposon protein, putative, unclassified|zinc knuckle family protein, expressed
Osa10_19915643_140	21	UCGGACCAGGCUUCAUUCCCC	UGCUUCUGAGUGGAAUGUUGUCUGGUUCAAGGUCUCAUGCACCUUGCGGUUUUGAGGAUGAUUUGUGCAAGGUUUUUCAUUCCUCUCAUCCGUGGGAUCUCGGACCAGGCUUCAUUCCCCUCAGAGAUAGCUUCAAAACA	osa-miR166	csi-miR166a|ctr-miR166|ath-miR166a|ath-miR166b|bna-miR166b|bna-miR166c|ath-miR166d|bna-miR166d|ath-miR166e|rco-miR166b|ath-miR166f|aly-miR166g|osa-miR166a|ptc-miR166a|osa-miR166b|ptc-miR166b|osa-miR16	LINE1-7_OS	Non-LTR Retrotransposon	0.402802	1.43233	3.98234	120991	102262	175980	14376.6	826	284.6	867.4	2185.2	7770.4	21604.2	5425	8984.4	8835.8	14568.7	4308.4	LOC_Os01g33740.1|LOC_Os02g49670.1	2.5	2	:||||||||||||||--||||;||||||||||||||-|:|||-	retrotransposon protein, putative, unclassified|zinc knuckle family protein, expressed
Osa2_26124200_120	21	UCGGACCAGGCUUCAUUCCCC	ACUUUGAGGGGAAUGUUGUCUGGCUCGAGGUGCAUGGAGAAACCUCUGAUCGAUCAGGUUUGAUCUGUAGAGACUGAUCUCGGACCAGGCUUCAUUCCCCUCAAGUAAAGCUCCCAUAUU	osa-miR166	csi-miR166a|ctr-miR166|ath-miR166a|ath-miR166b|bna-miR166b|bna-miR166c|ath-miR166d|bna-miR166d|ath-miR166e|rco-miR166b|ath-miR166f|aly-miR166g|osa-miR166a|ptc-miR166a|osa-miR166b|ptc-miR166b|osa-miR16	LINE1-7_OS	Non-LTR Retrotransposon	0.402802	1.43233	3.98234	120991	102262	175980	14376.6	826	284.6	867.4	2185.2	7770.4	21604.2	5425	8984.4	8835.8	14568.7	4308.4	LOC_Os01g33740.1|LOC_Os02g49670.1	2.5	2	:||||||||||||||--||||;||||||||||||||-|:|||-	retrotransposon protein, putative, unclassified|zinc knuckle family protein, expressed
Osa3_3486794_120	21	UCGGACCAGGCUUCAUUCCCC	GGAAUGUUGUCUGGUCCGAGACCUAACACCGGGCGGAAUGGCGGAUUCAGCUGCAGCUAAGCAAGCUAGGUGGGGGGUUUCGGACCAGGCUUCAUUCCCCCCAACUCAACUGUUUAGUUC	osa-miR166	csi-miR166a|ctr-miR166|ath-miR166a|ath-miR166b|bna-miR166b|bna-miR166c|ath-miR166d|bna-miR166d|ath-miR166e|rco-miR166b|ath-miR166f|aly-miR166g|osa-miR166a|ptc-miR166a|osa-miR166b|ptc-miR166b|osa-miR16	LINE1-7_OS	Non-LTR Retrotransposon	0.402802	1.43233	3.98234	120991	102262	175980	14376.6	826	284.6	867.4	2185.2	7770.4	21604.2	5425	8984.4	8835.8	14568.7	4308.4	LOC_Os01g33740.1|LOC_Os02g49670.1	2.5	2	:||||||||||||||--||||;||||||||||||||-|:|||-	retrotransposon protein, putative, unclassified|zinc knuckle family protein, expressed
Osa6_30326084_200	21	UCGGACCAGGCUUCAUUCCCC	UUUUCAUUUUGAGGGGAAUGUUGUCUGGCUCGGGGCUACUUUUAAUUUCUCUCUCUUUUGAUAUCUUCUUUUCUCGAUCUCCUAGCUUGAUCUUUUGAUCUCUCAAAUCGAUCUUAAGAAAAAGAUCAGUCAAAGAGAUGAGAGUAGAUGUCUGUAGAUCUCGGACCAGGCUUCAUUCCCCCCAAACAGAAGGGCUCCCA	osa-miR166	csi-miR166a|ctr-miR166|ath-miR166a|ath-miR166b|bna-miR166b|bna-miR166c|ath-miR166d|bna-miR166d|ath-miR166e|rco-miR166b|ath-miR166f|aly-miR166g|osa-miR166a|ptc-miR166a|osa-miR166b|ptc-miR166b|osa-miR16	LINE1-7_OS	Non-LTR Retrotransposon	0.402802	1.43233	3.98234	120991	102262	175980	14376.6	826	284.6	867.4	2185.2	7770.4	21604.2	5425	8984.4	8835.8	14568.7	4308.4	LOC_Os01g33740.1|LOC_Os02g49670.1	2.5	2	:||||||||||||||--||||;||||||||||||||-|:|||-	retrotransposon protein, putative, unclassified|zinc knuckle family protein, expressed
Osa3_10302046_120	24	AGAUUCGUAGUACUAGGAUGUGUC	ACCUAGUACGUGAUGUGACACAUACUAAUACCACGAAUCUGGAUACGCCUCUAUCUAGAUUCGUAGUACUCUAUCUAGAUUCGUAGUACUAGGAUGUGUCACAUCCCUUACUAGGUUUGG	osa-cand080		Stowaway47_OS	MITE-Stowaway	1.36522	0.30951	0.734947	0	0	0	156.3	598.4	375	247.8	242.6	55	130.6	177.7	58.2	78.8	65.3	60.1	LOC_Os03g17920.3|LOC_Os03g47960.1|LOC_Os09g27140.1	1.5	3	||||||||||||||||||-:||||;|||||||||||||||||||:::||;||||||:||||||||||||:||||	RNA pseudouridine synthase, putative, expressed|expressed protein|expressed protein
Osa5_18554754_100	24	AGAUUCGUAGUACUAGGAUGUGUC	GAAUCUAGGACUGAAUGUGACAUAUUCUAGUAUGAUGAAUCUGGACAUAUAUGUUCAGAUUCGUAGUACUAGGAUGUGUCACAUUCGGUACUAGGUUGGU	osa-cand080		Stowaway47_OS	MITE-Stowaway	1.36522	0.30951	0.734947	0	0	0	156.3	598.4	375	247.8	242.6	55	130.6	177.7	58.2	78.8	65.3	60.1	LOC_Os03g17920.3|LOC_Os03g47960.1|LOC_Os09g27140.1	1.5	3	||||||||||||||||||-:||||;|||||||||||||||||||:::||;||||||:||||||||||||:||||	RNA pseudouridine synthase, putative, expressed|expressed protein|expressed protein
Osa1_18849641_100	21	UUUAGUGUCUUCAUUAUCACA	UUUAUCACAAAACUACAAGUUUAGUGUCUUCAUUAUCACAAAUCUACAGGUUUUAGCAUUGUUAAAAAAUGUAGUUUUAUGAUAAUGGAGACACUAAAUA	osa-cand069		TNR12	EnSpm like DNA transposon	0.0375427	1.05404	0.831058	34.3	0	133.6	804.1	0	0	0	6.6	185.3	146.1	175.8	9.4	26.3	56.7	22.5	LOC_Os04g02030.1	3	1	|:||||||||||||||-|||-	rp1, putative
Osa10_4679262_120	21	UUUAGUGUCUUCAUUAUCACA	UUUAUCACAAAACUACAAGUUUAGUGUCUUCAUUAUCACAAAACUACAAGUUUGAGCAUUGUUAAAAACAUGUAGUUUUGUGAUAAUAGAGACAAUAAAUCUGUAGUUUCGUGAUAAAUG	osa-cand069		TNR12	EnSpm like DNA transposon	0.0375427	1.05404	0.831058	34.3	0	133.6	804.1	0	0	0	6.6	185.3	146.1	175.8	9.4	26.3	56.7	22.5	LOC_Os04g02030.1	3	1	|:||||||||||||||-|||-	rp1, putative
Osa2_1889357_100	21	UUUAGUGUCUUCAUUAUCACA	AUUUAUCACAAAACUGCAGGUUUAGUGUCUUCAUUAUCACAAAACUAAGUUUUAGUAUUGUUAAACCCUAUAGUUUUGUGAUAAUAGAGACACUGAAUCU	osa-cand069		TNR12	EnSpm like DNA transposon	0.0375427	1.05404	0.831058	34.3	0	133.6	804.1	0	0	0	6.6	185.3	146.1	175.8	9.4	26.3	56.7	22.5	LOC_Os04g02030.1	3	1	|:||||||||||||||-|||-	rp1, putative
Osa4_34407696_100	21	UUUAGUGUCUUCAUUAUCACA	AUUUAUCACAAAACUACAGGUUUAGUGUCUUCAUUAUCACAAAACUAUAUGUUUUAGCAUUGUUAAAUUUGUAGUUUUAUGAUAAUGGAGACACUAAAUU	osa-cand069		TNR12	EnSpm like DNA transposon	0.0375427	1.05404	0.831058	34.3	0	133.6	804.1	0	0	0	6.6	185.3	146.1	175.8	9.4	26.3	56.7	22.5	LOC_Os04g02030.1	3	1	|:||||||||||||||-|||-	rp1, putative
Osa5_11010275_120	21	UUUAGUGUCUUCAUUAUCACA	UUUAUCACAAAAUUACAUGUUUAGUGUCUUCAUUAUCACAAAACUGUAGGUUGUAGCAUUGUUAAAACCUAUAAUUUUAUGAUAAUGAAUACACUAAAUUUGUAGUUUUGUGAUAAAUGA	osa-cand069		TNR12	EnSpm like DNA transposon	0.0375427	1.05404	0.831058	34.3	0	133.6	804.1	0	0	0	6.6	185.3	146.1	175.8	9.4	26.3	56.7	22.5	LOC_Os04g02030.1	3	1	|:||||||||||||||-|||-	rp1, putative
Osa6_4298204_100	21	UUUAGUGUCUUCAUUAUCACA	UUAUCACAAAACUACAGGUUUUAGUGUCUUCAUUAUCACAAACUACAUGUUUCAGCAUUGUUAAAACCUGUAGUUUCGUGAUAAUGGAGAUACUAAUUAA	osa-cand069		TNR12	EnSpm like DNA transposon	0.0375427	1.05404	0.831058	34.3	0	133.6	804.1	0	0	0	6.6	185.3	146.1	175.8	9.4	26.3	56.7	22.5	LOC_Os04g02030.1	3	1	|:||||||||||||||-|||-	rp1, putative
Osa7_23884885_100	21	UUUAGUGUCUUCAUUAUCACA	UUUAUUACAAAACUAUAAGUUUAGUGUCUUCAUUAUCACAAAACUACAUAUUUUAGUAUUCUUAAAACUUGUAGUUUUGGGAUAAUGGAGACACUGAAUC	osa-cand069		TNR12	EnSpm like DNA transposon	0.0375427	1.05404	0.831058	34.3	0	133.6	804.1	0	0	0	6.6	185.3	146.1	175.8	9.4	26.3	56.7	22.5	LOC_Os04g02030.1	3	1	|:||||||||||||||-|||-	rp1, putative
Osa7_3498969_120	21	UUUAGUGUCUUCAUUAUCACA	AUUUAUCACAAAACUAUAGGUUUAGUGUCUUCAUUAUCACAAAACUAUAAAUUUUGUCUUCCUGUAGUUUUGUGAUACAAAACCUGUAGUUUGUGAUAAUGAAGAUACUAAACAUGUAGU	osa-cand069		TNR12	EnSpm like DNA transposon	0.0375427	1.05404	0.831058	34.3	0	133.6	804.1	0	0	0	6.6	185.3	146.1	175.8	9.4	26.3	56.7	22.5	LOC_Os04g02030.1	3	1	|:||||||||||||||-|||-	rp1, putative
Osa11_19458491_200	24	GAAAGUCUUAUAAUAUGAAACGGA	UACUUAAUUACUUCCUCAUUUUCAUAUUAUAAGACUUUCUACAUUCAUAUAUAUGAAUGUGGACAAUGAUAUAUGUCUAGUUUCAUUAUCAUAUAUAUAUAUAUAUAUAUAUAUAUAUAUAUAUAUAUAUAUAUAUAUAUGAAUGUGGGCAAUAUUAGAAAGUCUUAUAAUAUGAAACGGAGGGAGUAAUUAUUUAGUAA	osa-cand071		Stowaway50_OS	MITE-Stowaway	0.578947	0.147731	0.678947	0	0	0	2094.6	1178.5	1153	406.8	319	81.4	374.1	551	131.4	93.2	192.9	105.2	LOC_Os01g02290.1|LOC_Os01g02290.2|LOC_Os02g17940.1|LOC_Os02g17940.2|LOC_Os02g17940.3|LOC_Os02g17940.4|LOC_Os02g17940.5|LOC_Os02g17940.6|LOC_Os07g09150.1|LOC_Os08g38620.3|LOC_Os09g27690.3|LOC_Os12g02520.1	0	12	||||||||||||||||||||||||;||||||||||||||||||||||||;||||||||||||||||||||||||;||||||||||||||||||||||||;||||||||||||||||||||||||;||||||||||||||||||||||||;||||||||||||||||||||||||;||||||||||||||||||||||||;||||||||||||||||||||||||;||||||||||||||||||||||||;||||||||||||||||||||||||;||||||||||||||||||||||||	Ser/Thr receptor-like kinase, putative, expressed|Ser/Thr receptor-like kinase, putative, expressed|leucoanthocyanidin dioxygenase, putative, expressed|leucoanthocyanidin dioxygenase, putative, expressed|leucoanthocyanidin dioxygenase, putative, expressed|leucoanthocyanidin dioxygenase, putative, expressed|leucoanthocyanidin dioxygenase, putative, expressed|leucoanthocyanidin dioxygenase, putativ…
Osa11_26796855_160	24	GAAAGUCUUAUAAUAUGAAACGGA	GAGGUACUCCCUCCGUUUCAUAUUAUAAAACGUUCUAACAUUGCUCACAUUCUAGACACACACAUAUAUAUAUAUAUUGAUUCAUUAAUAUAUAUAUAUGAAUAUGGGCAAUACUAGAAAGUCUUAUAAUAUGAAACGGAAGAAGUACCAUAUUUUCUAA	osa-cand071		Stowaway50_OS	MITE-Stowaway	0.578947	0.147731	0.678947	0	0	0	2094.6	1178.5	1153	406.8	319	81.4	374.1	551	131.4	93.2	192.9	105.2	LOC_Os01g02290.1|LOC_Os01g02290.2|LOC_Os02g17940.1|LOC_Os02g17940.2|LOC_Os02g17940.3|LOC_Os02g17940.4|LOC_Os02g17940.5|LOC_Os02g17940.6|LOC_Os07g09150.1|LOC_Os08g38620.3|LOC_Os09g27690.3|LOC_Os12g02520.1	0	12	||||||||||||||||||||||||;||||||||||||||||||||||||;||||||||||||||||||||||||;||||||||||||||||||||||||;||||||||||||||||||||||||;||||||||||||||||||||||||;||||||||||||||||||||||||;||||||||||||||||||||||||;||||||||||||||||||||||||;||||||||||||||||||||||||;||||||||||||||||||||||||;||||||||||||||||||||||||	Ser/Thr receptor-like kinase, putative, expressed|Ser/Thr receptor-like kinase, putative, expressed|leucoanthocyanidin dioxygenase, putative, expressed|leucoanthocyanidin dioxygenase, putative, expressed|leucoanthocyanidin dioxygenase, putative, expressed|leucoanthocyanidin dioxygenase, putative, expressed|leucoanthocyanidin dioxygenase, putative, expressed|leucoanthocyanidin dioxygenase, putativ…
Osa11_26877393_160	24	GAAAGUCUUAUAAUAUGAAACGGA	GGUACUCCCUCCGUUUCAUAUUAUAAAACGUUCUAACAUUGCUCACAUUCUAGACACACACAUAUAUAUAUAUUGAUUCAUUAAUAUAUAUAUAUAUAUGAAUAUGGGCAAUACUAGAAAGUCUUAUAAUAUGAAACGGAAGAAGUACCAUAUUUUCUAA	osa-cand071		Stowaway50_OS	MITE-Stowaway	0.578947	0.147731	0.678947	0	0	0	2094.6	1178.5	1153	406.8	319	81.4	374.1	551	131.4	93.2	192.9	105.2	LOC_Os01g02290.1|LOC_Os01g02290.2|LOC_Os02g17940.1|LOC_Os02g17940.2|LOC_Os02g17940.3|LOC_Os02g17940.4|LOC_Os02g17940.5|LOC_Os02g17940.6|LOC_Os07g09150.1|LOC_Os08g38620.3|LOC_Os09g27690.3|LOC_Os12g02520.1	0	12	||||||||||||||||||||||||;||||||||||||||||||||||||;||||||||||||||||||||||||;||||||||||||||||||||||||;||||||||||||||||||||||||;||||||||||||||||||||||||;||||||||||||||||||||||||;||||||||||||||||||||||||;||||||||||||||||||||||||;||||||||||||||||||||||||;||||||||||||||||||||||||;||||||||||||||||||||||||	Ser/Thr receptor-like kinase, putative, expressed|Ser/Thr receptor-like kinase, putative, expressed|leucoanthocyanidin dioxygenase, putative, expressed|leucoanthocyanidin dioxygenase, putative, expressed|leucoanthocyanidin dioxygenase, putative, expressed|leucoanthocyanidin dioxygenase, putative, expressed|leucoanthocyanidin dioxygenase, putative, expressed|leucoanthocyanidin dioxygenase, putativ…
Osa3_11947797_160	24	GAAAGUCUUAUAAUAUGAAACGGA	UUUUCAAAAACUUUGUUAUCAAUAUUUCUUACAAAACCUUUUAAAAACAACAUUUUAACUUUAUACUCUCUCCGUUUCAUAUUAUAAAACUUUCUGAUAUUGCAUAUAUUUAUGUAGAAAGUCUUAUAAUAUGAAACGGAUAAAGUAAUAUAGCCUCUUU	osa-cand071		Stowaway50_OS	MITE-Stowaway	0.578947	0.147731	0.678947	0	0	0	2094.6	1178.5	1153	406.8	319	81.4	374.1	551	131.4	93.2	192.9	105.2	LOC_Os01g02290.1|LOC_Os01g02290.2|LOC_Os02g17940.1|LOC_Os02g17940.2|LOC_Os02g17940.3|LOC_Os02g17940.4|LOC_Os02g17940.5|LOC_Os02g17940.6|LOC_Os07g09150.1|LOC_Os08g38620.3|LOC_Os09g27690.3|LOC_Os12g02520.1	0	12	||||||||||||||||||||||||;||||||||||||||||||||||||;||||||||||||||||||||||||;||||||||||||||||||||||||;||||||||||||||||||||||||;||||||||||||||||||||||||;||||||||||||||||||||||||;||||||||||||||||||||||||;||||||||||||||||||||||||;||||||||||||||||||||||||;||||||||||||||||||||||||;||||||||||||||||||||||||	Ser/Thr receptor-like kinase, putative, expressed|Ser/Thr receptor-like kinase, putative, expressed|leucoanthocyanidin dioxygenase, putative, expressed|leucoanthocyanidin dioxygenase, putative, expressed|leucoanthocyanidin dioxygenase, putative, expressed|leucoanthocyanidin dioxygenase, putative, expressed|leucoanthocyanidin dioxygenase, putative, expressed|leucoanthocyanidin dioxygenase, putativ…
Osa2_33678858_120	24	AAAAUAUAGCAAUCUAGUACUGGA	CAAGUACUACAUCCGUUCUAAAAUAUAGCAAUCUAGUACUGGAUGGGAUAUAUCCCUUUAUCUAGAUUUAUUUAUUAGACUAGGAUGUGUCCUAUCGAGUCCUACAUUGCUAUAUUUUGU	osa-cand078		Stowaway47_OS	MITE-Stowaway	0.845676	0.243192	1.09986	0	0	0	126.6	2100	131.6	215.1	177	50.9	230.2	209.3	46.9	62.1	90.8	70.1	LOC_Os11g24540.1|LOC_Os11g24540.2	1	2	||||||||||||:|||||||||||;||||||||||||:|||||||||||	signal peptide peptidase-like 2B, putative, expressed|signal peptide peptidase-like 2B, putative, expressed
Osa12_7147050_200	24	AUUAAAGUUGGACACGGAAACUCA	CAUAUGUUUCUGUGUCAAAUUUUGAUUGUCCGUCUUAUUUAAAAAGAUUUUAUGAUUCGUAUUUUUAGUGUUAUUAGAUUACAAAACAUGAAUAGUACUUUUAUGUGUGACUUAUGUUUUUUAGUAUCUUGAAAAAAAAAAUCAAAUAAGACGGACGAUUAAAGUUGGACACGGAAACUCAUGGUUACGCUUAUUUUAGG	osa-cand077		Stowaway44_OS	MITE-Stowaway	0.842348	0.339471	1.21001	0	0	0	111.7	837.1	57.6	187	146.4	59	210.3	173.8	35.7	50.2	39.7	32.6	LOC_Os02g07960.2|LOC_Os02g07960.3|LOC_Os02g07960.4|LOC_Os06g50146.1	2	4	|||||||||||||-|::|||||||;|||||||||||||-|::|||||||;|||||||||||||-|::|||||||;-|||||||||||||||:||||:||	STRUBBELIG-RECEPTOR FAMILY 3 precursor, putative, expressed|STRUBBELIG-RECEPTOR FAMILY 3 precursor, putative, expressed|STRUBBELIG-RECEPTOR FAMILY 3 precursor, putative, expressed|calcium-dependent protein kinase CPK1 adapter protein 2, putative, expressed
Osa3_25947043_200	24	AUUAAAGUUGGACACGGAAACUCA	UUUAAGCGCAUCCAUGAGUUUCUGUGUCAAACUUUAAUCGUCCGUCUUAUUUGAAAAAAAUUAAAAAAACAUAAGUCACGCAUAAAGUACUAUUCAGAUUUUAUGAUCUAAUAGCAAUGAAAAUAUUAAUCAUAAAAAAUUUCAAAUAAGAUGGAUAAUUAAAGUUGGACACGGAAACUCAUGACUGCGCUAAAUGAGAG	osa-cand077		Stowaway44_OS	MITE-Stowaway	0.842348	0.339471	1.21001	0	0	0	111.7	837.1	57.6	187	146.4	59	210.3	173.8	35.7	50.2	39.7	32.6	LOC_Os02g07960.2|LOC_Os02g07960.3|LOC_Os02g07960.4|LOC_Os06g50146.1	2	4	|||||||||||||-|::|||||||;|||||||||||||-|::|||||||;|||||||||||||-|::|||||||;-|||||||||||||||:||||:||	STRUBBELIG-RECEPTOR FAMILY 3 precursor, putative, expressed|STRUBBELIG-RECEPTOR FAMILY 3 precursor, putative, expressed|STRUBBELIG-RECEPTOR FAMILY 3 precursor, putative, expressed|calcium-dependent protein kinase CPK1 adapter protein 2, putative, expressed
Osa9_15970612_200	24	AUUAAAGUUGGACACGGAAACUCA	GUUAUGAGUUUCCAUAUCCAACUUUAAUUGUUCGUCUUAUUUAAAAUUCUUUUAUGAUUAAUAUUUUUAUUUUUAUUAGAUUAUAAAAUAUGAAUAAUACUUUAUACAUUACUUAAGUUUUUAAGGUUCUUUUUAAAAAAAAUAAAUAAAACAGACGAUUAAAGUUGGACACGGAAACUCAUGUCUGUGCUUAUUUCAGG	osa-cand077		Stowaway44_OS	MITE-Stowaway	0.842348	0.339471	1.21001	0	0	0	111.7	837.1	57.6	187	146.4	59	210.3	173.8	35.7	50.2	39.7	32.6	LOC_Os02g07960.2|LOC_Os02g07960.3|LOC_Os02g07960.4|LOC_Os06g50146.1	2	4	|||||||||||||-|::|||||||;|||||||||||||-|::|||||||;|||||||||||||-|::|||||||;-|||||||||||||||:||||:||	STRUBBELIG-RECEPTOR FAMILY 3 precursor, putative, expressed|STRUBBELIG-RECEPTOR FAMILY 3 precursor, putative, expressed|STRUBBELIG-RECEPTOR FAMILY 3 precursor, putative, expressed|calcium-dependent protein kinase CPK1 adapter protein 2, putative, expressed
Osa8_18736370_140	24	UGGGAUACUGAUGUCGAGGUCGAG	CGGACCAGACGGGAUCUCGACCUGGACAUCCAUAUCCCACUAGAACUUGCUACCGUUGCCACUAUCUUAUGGUAGUGACAUUGAUAGCAAGUUCGAGUGGGAUACUGAUGUCGAGGUCGAGUUUUCGGCUGCUCCGGCCU	osa-cand084		ENSPM2_OS	EnSpm like DNA transposon	1.07332	0.338624	1.43915	0	0	0	134	3.7	6599	212.8	142	44.8	190.4	132.3	300.3	126.6	59.6	137.8	LOC_Os11g19330.1	1	1	||||||||||||||||||||||-|	transposon protein, putative, CACTA, En/Spm sub-class
Osa8_2384196_100	21	UAGCUACAUUUUGGGACGGAG	GUUUAUAGUCUUACACUCCCUCCAUCCCAAAACGUAGCGUCCAGAUUUAUAGCCGGAAAUAGCUACAUUUUGGGACGGAGGGAGGAGUUGAUAAUAUGAA	osa-cand063		Stowaway23_OS	MITE-Stowaway	0.15942	1.77174	5.21377	187.3	0	102.8	12.4	0	0	2.3	4.4	48.9	143.9	27.6	3.8	4.8	11.3	12.5	LOC_Os02g37950.1|LOC_Os02g37950.2|LOC_Os02g37950.3	2	3	||:|||||||||||||-||||;||:|||||||||||||-||||;||:|||||||||||||-||||	transposon protein, putative, unclassified, expressed|transposon protein, putative, unclassified, expressed|transposon protein, putative, unclassified, expressed
Osa12_10064002_100	24	GUGACUAGUUACCUGUGACGGGUC	AACCUUACCUCUGACGGGCCGUCCGGCUGCGAUCCGUCACAGGUAAACCCGUCACAAGUGACUAGUUACCUGUGACGGGUCGCAGCCGGAUGACUCACCG	osa-cand073		More than 20 copies in the genome	Unknown repeats	0.139241	0.129747	1.61076	0	0	0	109.2	7.3	131.6	0	4.4	4.1	50.9	31.6	13.1	14.3	5.7	7.5
Osa8_3978548_260	24	GUGACUAGUUACCUGUGACGGGUC	AAGUCCUAACCAGUCACAGGUGACUAGUUACCUGUGACGGGUCGCAGCCGGACGGCCCGUCAGAGGUGAGGUUACUCACCUCAAACGGCUUUAAGUCCUAGCCCGUUUGAGAUGACUUCUGCCACUAUAUAUAUAUCUGCUCUCCCAGCGGGGCCCACAGGAGGAGAUAAGGCCGGCCGGCUCCCUCUUCUCCAGUUCUCUAUUUCUUCCACUUCUCUCUUUCUCUGUGUAGGGGCAGCAGUGGAGGCGCGGUGGCGCCG	osa-cand073		More than 20 copies in the genome	Unknown repeats	0.139241	0.129747	1.61076	0	0	0	109.2	7.3	131.6	0	4.4	4.1	50.9	31.6	13.1	14.3	5.7	7.5
