# Supplementary material for: High throughput sequencing reveals novel and abiotic stress-regulated microRNAs in the inflorescences of rice
Source: BMC Plant Biol. 2012 Aug 3;12:132. doi: 10.1186/1471-2229-12-132 (PMC3431262; doi:10.1186/1471-2229-12-132)
Supplement: Additional file 11 — List of oligos that were used as probes to detect the expression of miRNAs in Northern blot assays. Probes are complimentary to the predicted mature miRNA sequences. [file 1471-2229-12-132-S11.xls]

## Sheet: Hoja1
Additional File 11. List of oligos used as probes in Northern blot assays
Probe name	Sequence (5’-3’)	Length (nt)
miR1877	CCCCTCATCATTCACATGTCA	21
miR1874-3p	CATCGGGTTACACCTCCATCC	21
miR2275d	GAGATATTAGAGGAAACTGAA	21
miR810b.1	GATGACGCATATCGGTGTTCA	21
miR810b.2	AACGGCATAATTAAATCACTT	21
miR530-3p	GTTGCATCTGCCTCTGCACCT	21
miR394	GGAGGTGGACAGAATGCCAA	20
miR1866-3p	CGTGAAATTCCCGCAAAATCC	21
miR396c	AAGTTCAAGAAAGCTGTGGAA	21
osa-cand052	AGTTTCCATCAACAAGAAGTTGTA	24
